# Supplementary material for: Resveratrol accumulation and its involvement in stilbene synthetic pathway of Chinese wild grapes during berry development using quantitative proteome analysis
Source: Sci Rep. 2017 Aug 24;7:9295. doi: 10.1038/s41598-017-10171-x (PMC5571159; doi:10.1038/s41598-017-10171-x)
Supplement: Supplementary file 2 — Supplementary Table s2 [file 41598_2017_10171_MOESM2_ESM.xls]

## Sheet: Sheet1
Supplementary Table s2 List of peptides identified and quantified for the iTRAQ experiment
Sequence	MH+ [Da]	a: 114/113	b: 114/113	c: 114/113	a: 115/113	b: 115/113	c: 115/113	a: 116/113	b: 116/113	c: 116/113	a: 117/113	b: 117/113	c: 117/113	a: 118/113	b: 118/113	c: 118/113	a: 119/113	b: 119/113	c: 119/113	a: 121/113	b: 121/113	c: 121/113	IonScore A2
STLTDSLVAAAGIIAQEVAGDVR	2561.4	1.01997	1.17283	1.00994	1.36386	1.25769	1.29725	1.0562	1.15399	1.08793	1.03133	1.03872	0.988555	1.0789	1.03007	0.972789	1.0184	1.05261	1.04957	1.19107	1.27632	1.15364	131.96
SINPDEAVAYGAAVQAAILSGEGNEK	3182.65																						131.01
YGVAVGNTPGVLTETTAELAASLSMAAAR	3125.64	0.990688	0.988695	0.916048	1.24331	1.22262	1.3716	1.06209	1.00129	0.978744	0.814245	0.933228	1.06081	0.928112	0.933605	1.00718	0.698148	0.79731	0.718557	0.846236	0.965832	0.715272	129.59
FAINELLEDLGAEDDESVIVTIVPR	3061.62																						128.82
AAAAAGLTVAEVTGSNVVSVAEDELMR	2935.52	1.09371	1.21915	1.03858	1.32725	1.29664	1.32211	1.01655	1.01831	1.02232	1.03506	1.06585	1.03884	0.993994	1.10503	0.964562	1.06706	1.04598	0.976559	1.08555	1.05581	1.05651	124.24
EAPSFVDQATEQQILVTGIK	2782.54																						124.22
AEATDVANAVLDGSDAILLGAETLR	2789.48																						120.91
LENQDAIDTAIINMLADPK	2693.46																						120.39
GVDAHSLGLVDAVVAPDQLVK	2711.53	1.0493	1.0005	1.06421	1.06393	1.19432	1.16088	1.0991	1.21525	1.14124	1.26427	1.10694	1.11695	1.24538	1.1736	1.18707	1.26549	1.26634	1.23261	1.50308	1.43287	1.52294	119.57
EVAAFAQFGSDLDAATQALLNR	2612.36	1.15966	1.02016	1.08792	1.44627	1.34578	1.3884	1.18566	1.06172	1.14331	1.15068	1.09698	1.20735	0.982249	0.957744	0.958578	1.03017	1.02304	1.01084	1.40108	1.32923	1.34772	117.9
HLEHLGELGVAAAGAYALHEK	2794.55	0.84375	0.85243	0.858884	0.757962	0.776478	0.801301	1.47311	1.42699	1.38819	0.828648	0.822373	0.828624	1.21391	1.16952	1.15071	1.34906	1.28919	1.27759	1.18456	1.16333	1.14455	117.73
VCLVGMGHNEMTVPLTPAAAR	2528.31	1.02906	1.03617	1.03112	1.14251	1.17478	1.08129	1.09624	1.09534	1.08042	0.971862	1.01141	0.970676	1.12553	1.1386	1.04918	1.06734	1.1838	1.10354	1.5524	1.70216	1.38891	117.7
TFSSSVSGINYGLASGLPGK	2550.39	1.05657	1.08104	1.03027	1.16789	1.20133	1.2185	0.948318	0.902133	0.959231	1.63262	1.95215	1.86513	1.2606	1.22112	1.18326	1.43098	1.49417	1.64281	2.12109	2.46098	2.75684	117.31
DLQQEIADGDVEIPQD	2089.02	0.987221	0.935991	0.848307	1.06519	1.05704	0.750904	1.01087	0.9435	0.79415	1.06818	1.01268	0.842745	1.09379	1.03306	0.932417	1.05741	1.09416	1.0158	1.16755	1.13823	1.17792	114.98
LTITSCSPTGVAITSSGTK	2489.37	1.13167	1.01238	1.05205	1.24183	1.09934	1.21304	1.07363	1.03994	1.06321	1.21447	1.18151	1.16379	1.30281	1.20076	1.15301	1.03623	1.04427	1.03849	0.927084	0.980627	0.977081	114.69
NMITGTSQADCAVLIIDSTTGGFEAGISK	3565.83																						114.03
GIAAQDGGAFAWEIVPVEVSGGR	2590.35	1.01413	1.06971	1.07369	1.37881	1.31706	1.35129	1.11931	1.12747	1.11102	1.00276	1.10118	1.10843	1.03135	0.968886	1.09047	1.02133	0.991685	1.09514	1.21192	1.18303	1.32841	112.48
ESTDVEDLFISHISGMDTLAR	2640.31	0.982073	1.00238	1.10608	0.946514	1.06232	0.893183	0.963244	1.06009	1.08502	0.778041	0.834061	0.66226	0.898603	0.828703	0.868056	0.697928	0.807018	0.573422	0.735204	0.878805	0.594055	108.93
IFLSGESAGANIVHNLAMAAGR	2503.33	1.18104	0.999545	1.0744	1.19499	1.13762	1.2456	0.978306	0.999791	1.05103	1.14349	1.08642	1.0039	1.14225	1.04102	0.98562	0.876937	0.788152	0.828849	0.816048	0.940869	0.873287	108.43
DLYGNIVLSGGSTMFPGIADR	2487.28																						107.99
AAVSGLQNQPIINAVIDGDDIIYR	2859.54	1.23163	1.14349	1.21122	1.3219	1.25059	1.39951	1.25816	1.17585	1.20392	1.20096	1.11626	1.10867	1.06869	0.986527	0.974551	1.0359	1.02463	0.925464	1.40471	1.33695	1.11512	106.95
GIQGATSHCLGQNFAK	2297.22	0.868811	0.848491	0.837653	0.861377	0.724741	0.810162	0.95205	0.911501	0.89748	0.871636	0.832487	0.868635	1.0518	1.13486	1.07956	0.963462	0.952383	0.973037	0.987489	0.943725	0.993132	106.13
VFLVGESAGANIAQHVAVR	2242.26	0.97846	1.05562	0.973693	1.18534	1.13536	1.23242	1.01669	0.980474	0.997128	1.1703	1.16712	1.15487	1.12091	1.09903	1.12932	1.18911	1.16787	1.16763	1.32279	1.29946	1.26469	104.91
GILGYTEDDVVSTDFIGDNR	2490.21	1.06768	1.0648	1.03368	1.21406	1.21859	1.18984	1.04819	1.06201	1.01107	1.11574	1.09911	1.0852	1.10348	1.14385	1.12215	1.11188	1.11179	1.05489	1.21954	1.20616	1.20271	104.71
ATTMPFTXGMEAVGVVTAVGPGITGR	2821.48	0.964102	1.03459	1.06227	1.19084	1.13187	1.75337	1.01989	0.97888	1.1359	1.03508	1.02211	1.09376	0.993809	0.989497	1.23268	0.958699	0.932032	1.12013	1.06253	0.96934	1.29417	104.67
FGQEEETYNIVAAHGYFGR	2492.21	1.07724	1.09719	1.12666	1.19966	1.22959	1.24094	1.00946	1.00484	0.99436	1.08256	1.09313	1.08086	1.10536	1.07703	1.10408	0.942674	0.942261	0.933444	1.01549	0.98803	0.988987	104.54
IGPTEPSELAIHENAYGLAR	2442.28	0.990858	1.01408	0.991384	1.068	1.08118	1.08616	1.09885	1.05556	1.03303	1.13399	1.07854	1.10283	1.09084	1.07947	1.06468	1.22378	1.1455	1.12449	1.41456	1.31115	1.3139	103.83
SQVAGYMGDDQLGQALEGADLVIIPAGVPR	3344.74	0.951257	0.949565	1.099	1.18996	1.31969	1.34118	1.22073	1.19054	1.18083	1.00099	0.948729	0.94815	1.00382	0.902297	0.907212	0.985543	0.911197	0.882132	1.19582	1.11476	1.10412	103.77
SVYEPLQTGLIAIDSMIPIGR	2577.43	1.38501	1.35003	1.33692	1.21704	1.37102	1.27699	0.844109	0.977097	0.82823	1.03416	1.08424	0.910655	0.969595	0.980349	0.840249	0.818965	0.732386	0.673139	0.89564	0.740474	0.64135	103.73
VVVLNTQNLPLVGEVGLGADLVR	2679.57	1.03768	1.07523	1.09544	1.26884	1.27015	1.24097	0.931623	0.94634	0.912666	1.07717	1.08897	1.06774	0.96738	1.03093	1.07904	0.93668	0.956053	0.915836	1.08447	1.03971	1.04192	103.02
AISNAGLEASQIDYYEINEAFAVVALANQK	3821.01	1.10067		1.13627	1.16688		1.39595	1.27058		1.24212	0.871623		1.24824	0.867135		0.994597	1.00566		1.20115	1.45855		1.60551	103.02
AGDSSVEELATATQVQGLYMPIVR	2839.48	1.14189		0.802526	1.3445		1.2563	1.19958		0.887523	1.26803		0.832224	1.26929		1.04083	1.32089		0.937882	1.10677		0.97654	102.57
VSAAVPSGASTGIYEALELR	2295.25	1.06956	1.07668	1.1168	1.27526	1.18563	1.16533	0.976218	1.00785	1.01782	1.054	1.18638	1.07791	1.08213	1.04054	1.06339	1.11452	1.08531	1.15869	1.54186	1.4048	1.48611	101.57
TFSSSISGINFGLASGLPGK	2548.41	1.0239	1.04849	1.03146	1.09693	1.08995	1.13879	0.925297	0.883239	0.972102	1.61548	2.07067	1.89366	1.20931	1.30441	1.25907	1.50977	1.65421	1.75811	2.4467	3.05481	3.10088	101.41
HAGDLGNIVANAEGVAEATIVDTQIPLSGPNAVIGR	3844.05	1.11001	1.0096	1.48611	1.40027	1.31204	1.86344	1.19794	1.11487	1.22648	1.09715	1.08934	1.28182	1.21592	1.2771	1.66876	1.05191	1.05655	1.24318	1.27031	1.32801	1.64263	100.52
SDDYASLCGPVLDDVK	2362.19	0.984188	0.970253	0.998246	1.14087	1.12424	1.06402	1.90776	1.99778	2.1053	1.01336	1.00896	1.00008	1.01046	1.00657	0.988228	1.43415	1.52753	1.55376	1.93836	1.93531	2.06162	100.38
YHDELIANAAYIGTPGK	2441.32	1.00801	1.00881	1.02545	0.901118	0.891069	0.918056	1.0298	1.05296	1.03169	1.06388	1.12462	1.17582	1.04861	1.08953	1.04279	1.23419	1.23624	1.23849	1.29323	1.41301	1.25905	100.24
GMEVIDTGAPLSVPVGGATLGR	2401.29	1.12841	1.03907	1.00028	1.00145	1.04025	1.02579	0.756249	0.848876	0.891265	0.856166	0.924059	0.947844	0.899753	0.882792	0.926953	0.665999	0.830751	0.782525	0.689549	0.84047	0.85702	99.66
AGVLVGTGMGGLTVFSDGVQALIER	2751.49	1.10349	1.01747		1.2096	1.01566		1.07876	1.04351		1.06692	0.93542		1.11375	0.924375		0.959803	1.0068		1.12732	1.05184		99.52
ACFGALHVINEELAEK	2409.3	0.973453	0.946092	0.918304	0.948784	0.76224	0.892018	1.16355	1.14254	1.1676	0.881258	0.664633	0.872239	0.638148	0.466265	0.666172	0.944258	0.843088	0.96599	0.814646	0.584661	0.75634	99.33
LINEPVEGGEGNILGQLAAAMPQAVTVTPEER	3607.88	1.18078			1.29941			1.10682			1.35167			1.39646			1.43694			1.41199			99.14
VLVTGAAGQIGYALVPMIAR	2304.33																						98.68
YGLDDNTIDFIGHAIALHR	2445.28	0.901448	0.938547	0.883934	0.847847	0.876359	0.853835	0.948974	0.952672	0.920962	0.690115	0.684359	0.797384	0.802726	0.810385	0.902985	0.920911	0.918863	1.0206	0.967162	0.897016	0.958648	98.67
VTPQPGVPPEEAGAAVAAESSTGTWTTVWTDGLTSLDR	4159.07																						98.55
HILQQLQTMNIIELDSK	2632.49	0.987877	1.00518	0.946958	0.895984	1.0116	0.939295	0.932153	0.90032	0.910088	1.05767	1.07523	1.09658	1.12077	1.06816	1.07029	0.985677	0.978691	0.954342	0.953523	1.00555	0.913757	97.93
YGAGIGPGVYDIHSPR	1963.03																						97.88
DAILGVGSXAPILVSEGANTMDVGR	2743.46	1.03115	0.974932	1.12253	1.36776	1.15791	1.37328	1.14431	1.07034	1.19139	1.11944	1.12268	1.10272	0.975373	0.969192	1.12112	1.08925	0.998691	1.11825	1.1172	1.24739	1.35794	97.71
QVFVTQMGLSDKDIVALSGAHTLGR	3251.79	0.981882	0.959276	0.986015	0.908852	0.867191	0.866781	1.08243	1.06763	1.03027	0.91278	0.918386	0.915594	0.976167	0.974685	0.950544	0.97997	0.978846	1.01471	0.99818	0.96215	1.00102	97.53
IEEEIAAAAAVGAGGFAFHEHHEK	3099.62	0.908325	0.911752	0.892614	0.709765	0.72151	0.734698	1.55417	1.43667	1.47334	0.831247	0.818438	0.822037	1.26606	1.2222	1.20648	1.30031	1.25223	1.23905	1.05293	1.05046	1.07271	96.73
GVTTIIGGGDSVAAVEK	2182.25	0.953246	0.91621	0.963251	0.868643	0.936827	0.889567	1.02903	1.04771	1.08843	1.16843	1.04176	1.06132	0.935091	1.00093	1.00398	1.24273	1.03773	1.14475	1.63713	1.23281	1.41408	96.72
HHEEDVDEGGVDAEYGDR	2333.02	0.769141	0.747315	0.782367	0.943909	1.04367	0.947673	0.893767	0.869709	0.87301	0.733025	0.664183	0.740038	0.976109	0.950249	0.897976	1.03826	0.985144	0.969941	1.03138	1.01134	0.966213	96.2
VAPEEHPVLLTEAPLNPK	2562.47																						95.66
VASIQQQLASLNLQEAPVIGAFNPK	3244.84	1.05464	0.853958	1.06229	1.15079	1.34191	1.0794	0.965169	0.845545	1.06487	0.901049	0.939983	1.01264	0.956729	0.875188	0.949302	1.02833	0.915919	1.11912	0.982095	0.846759	1.10912	95.64
DVTTIIGGGDSVAAVEK	2240.25	1.2019	1.08091	1.08311	1.05135	1.11833	1.1617	0.908172	0.883707	0.907769	1.3375	1.23919	1.19601	1.17895	1.14863	1.1455	0.747748	0.877105	0.98793	0.708148	0.840363	0.983267	95.39
ITDEFTGAGAIGQVCQVIGAVVDVR	2879.52	1.02418	1.07001	1.01589	1.36688	1.25769	1.23088	1.06195	1.1664	1.11543	1.03913	1.06678	1.09258	1.00963	1.09534	1.05027	1.07954	1.10806	1.05685	1.45874	1.4167	1.40127	95.16
TYPEEMIQTGISTIDVMNSIAR	2773.4	1.19044	0.970188	0.984725	1.54239	1.13663	1.20077	1.24125	0.972934	1.11495	1.14805	0.878769	1.18982	1.12885	0.839502	1.27216	1.27274	0.987405	1.23965	1.39742	1.25521	1.45543	94.9
IVNLDDHIALACAGLK	2331.33																						94.86
GFEGSQSYEVLGGGANVVNSGYTK	3028.54																						94.66
NTVGQYESHTAFTLPGLYR	2458.27	1.05048	1.04781	1.08969	1.29366	1.21606	1.21534	1.19396	1.0915	0.979283	1.0612	1.06259	1.00968	1.11386	1.00864	1.07322	1.07681	1.11069	1.0332	1.24153	1.19053	1.056	94.66
AEEQVVAGTLHHLTLEVIDAGR	2662.45	0.983735	1.00645	1.01015	0.955864	0.961796	1.03292	1.32896	1.23659	1.21583	0.986995	0.92094	0.903105	0.901674	0.885872	0.969673	0.884862	0.99643	0.911364	0.967874	1.06684	1.05811	94.46
AVAEHSALVDQVEK	2104.18	1.34891	1.33844	1.36631	1.3571	1.15835	1.31077	1.95116	1.69223	1.87532	0.890528	0.866113	0.818007	1.31011	1.10481	1.17636	0.964316	0.830615	0.80908	1.08999	0.930545	0.961354	94.21
ILVTGGAGFIGSHLVDK	2292.34																						94.18
SGGYQGYGASGANTSAYEGR	2257.04	1.21734			1.18522			1.27586			1.25892			1.15937			1.26971			1.26552			94.03
EQVFSTYSDNQPGVLIQVYEGER	2962.48																						93.96
LNNHGNLGALLQHEIIPK	2589.5	1.15935	1.11967	1.14473	1.06672	0.993171	1.12445	1.1679	1.09925	1.20132	1.376	1.22531	1.31933	1.2016	1.08044	1.19758	1.04194	1.05505	1.07028	1.04701	1.03377	1.09992	93.89
TVPAAVPAIVFLSGGQSEEEATLNLNAMNK	3679.95	0.937011	0.993448	0.962167	1.05626	1.05905	1.0723	1.11218	1.04422	1.0489	1.22683	1.26063	1.22918	1.11105	1.13164	1.1227	1.37135	1.28093	1.34529	1.74393	1.683	1.74205	93.87
LPPHPAMLEEEFEMQHAEMR	2726.3	1.10553	0.984702	1.06073	1.0065	0.958765	1.00018	1.56574	1.10704	1.07482	0.973238	0.826661	0.933339	0.946804	0.850769	0.825284	1.13342	0.913689	1.01765	1.15685	0.977758	0.998	93.7
LAYVALDYEQELETAK	2464.34																						93.63
HILAVLDDLSAEELGGK	2388.35	0.971777	0.945134	0.986149	0.896482	0.87901	0.850924	1.05354	1.05643	1.02662	0.946431	1.00437	1.03242	1.0072	1.03912	1.08459	1.1059	1.09632	1.07073	1.32837	1.25989	1.2466	93.62
DTVGQYESHTGFTMPGLYR	2463.2	0.784461	0.808335	0.789022	0.905648	0.806266	0.821455	0.813743	0.724403	0.672541	1.56365	1.44798	1.52603	0.971596	0.876713	0.85715	1.04915	1.03812	1.04834	1.07146	0.858824	1.04992	93.51
SAGIASDVAASALVGASNVFGTAIASSLMDR	3213.67	1.03981			1.26554			0.896036			1.06784			1.05023			0.939979			0.919868			93.43
VGAGLAENQSLSEAWSK	2355.27	1.20488	1.20072	1.26569	1.01936	1.12127	1.04519	0.900764	0.922513	0.865983	1.00318	1.10775	1.00649	1.05443	1.08424	1.11332	0.67421	0.721119	0.639671	0.625931	0.606953	0.518346	93.33
ISTPNAQLGLPELQLGIIPGFGGTQR	2981.69	1.02899	0.983107	1.04903	1.37648	1.26197	1.21421	1.03552	0.917725	0.95794	1.19114	0.930762	0.996452	1.08241	0.946094	1.02122	1.07366	0.945382	1.00482	1.26643	1.02921	1.18617	92.94
IVVSESGWPSAGGTQTTVDNAR	2536.28	1.2333	1.07238		1.15182	1.15077		1.98845	1.83116		1.01088	0.904549		0.990657	0.927984		0.917414	0.843936		1.93917	1.62291		92.91
AAFLSALNSYSGFGNDGSTDANK	2915.44	1.079	0.977292	1.00874	1.32562	1.1286	1.23997	1.81356	1.58463	1.61288	1.01075	0.953149	0.994715	0.990716	0.967879	1.04725	1.07854	1.09696	1.18513	2.20989	1.67272	1.69917	92.59
IDNLVFHPIEDR	1771.96	0.896743	0.915169	0.975113	1.12859	1.25834	1.22649	0.9443	0.9479	0.98359	0.881505	0.947698	1.01754	1.02759	1.09514	1.04745	0.869409	0.917012	0.958479	1.16454	1.27002	1.19637	92.5
LMEVHGDYSEDVGVK	2286.18	0.991764	1.00196	0.971324	0.922705	1.05328	1.00914	1.00556	1.18664	1.0548	0.70413	0.702127	0.690578	1.14053	1.30141	1.17959	0.853353	0.993569	0.952909	0.762024	0.979577	0.838397	92.45
THECETTVVAEEAAVETK	2612.34																						92.32
DVFAGIDPDLDAQVEFGTFQK	2920.52	1.23666	1.27225	1.24789	1.14913	1.14703	1.20458	0.972509	0.962241	0.967852	1.0669	1.11485	1.08934	1.10509	1.20444	1.16167	0.804096	0.612837	0.708275	0.79568	0.604948	0.642168	92.24
AEQLINDVLSEAEAGGSGIVSR	2519.33	1.00326	0.972409	1.03654	1.25332	1.28522	1.40502	1.08738	1.09773	1.15601	0.990736	1.06446	1.19662	1.11418	1.05641	1.3235	1.14179	1.02505	1.06923	1.04068	1.08395	1.04942	92.15
GFFEVTHDVSDLTCADFLR	2533.23	0.95191	0.970294	0.970059	0.984743	0.937731	1.03086	0.901139	0.824027	0.902554	0.751786	0.776825	0.823619	0.739871	0.65513	0.713412	0.713099	0.656936	0.782511	0.787125	0.709251	0.87531	92.13
ALTLQSQGAQLADSPASLAR	2302.26	1.01319	1.0894	1.06338	1.44511	1.45771	1.32312	1.00155	1.09652	1.06862	1.12125	1.20592	1.22177	1.04761	1.13097	1.10021	0.998316	1.11096	1.05392	0.916899	1.05054	1.01668	92.05
ICCIGAGYVGGPTMAVIALK	2659.45																						92.05
MPSAVGYQPTLSTEMGTLQER	2600.29	0.980622	1.09447	1.01898	1.36087	1.3232	1.32237	0.96953	0.861844	0.966568	4.02524	6.1326	2.70594	4.1864	6.52468	2.64508	2.31724	3.12583	1.90284	2.11673	3.11168	1.91903	91.98
SQVESVCPGVVSCADIIAIAAR	2606.36	1.23772	1.06598	1.16362	1.46069	1.31108	1.38363	1.21965	1.03797	1.02762	1.42596	1.51258	1.68983	1.68011	1.42018	1.88287	1.3843	1.51236	1.41987	1.78969	1.64088	1.97358	91.92
ANVDASLVQEVFFGNVLSANLGQAPAR	3091.64	0.984642	1.08404	0.996297	1.27811	1.38745	1.45856	1.0568	1.05996	1.07591	0.965775	1.02836	0.987305	1.03579	1.01129	0.999039	0.978658	1.0621	1.08602	1.26181	1.22574	1.22356	91.71
VDTNSNLFTTITVDEPAPGLK	2840.55	1.13926	1.07178	1.0831	1.34376	1.1798	1.29057	1.15179	1.10409	1.12046	1.14007	1.13145	1.13036	1.16668	1.02832	1.03273	0.950982	0.951631	0.969407	1.08305	1.0462	1.02809	91.53
HAGDLGNVIVGEDGTVNFK	2550.37	1.01624	1.03035	1.01917	0.986661	1.00086	1.02776	1.09716	1.11079	1.11433	1.23459	1.27097	1.27294	1.2629	1.24719	1.24257	1.35343	1.33454	1.33368	1.31191	1.31666	1.33798	91.43
VNHTYPLSQAAQAHADLESR	2512.27	0.966781	1.01034	1.01963	1.1362	1.11575	1.10099	1.02832	1.02293	0.980407	1.02596	1.06833	1.07563	1.05835	1.06106	1.00595	0.997109	1.22066	1.07838	1.17817	1.22606	1.1599	90.85
ITDEFTGAGAIGSVCQVIGAVVDVR	2838.51	1.001	0.894879	0.956488	0.992238	1.09795	1.04246	0.898124	1.043	0.923281	1.05816	0.945526	0.943665	0.882194	0.953668	0.869618	1.00078	0.980782	0.959161	0.997227	1.16925	1.07932	90.6
HAAQLCVLAEDCNQPDYIK	2853.44	0.933886	1.0063	0.942037	0.770406	0.859202	0.801949	0.917501	0.974392	0.919089	0.897826	1.06341	0.987258	0.949025	1.06746	0.955389	1.01952	1.18095	1.1054	0.894982	0.956893	0.918405	90.47
GTYSFYCSPHQGAGMVGK	2555.26	1.0668	1.06134	1.09521	0.709197	0.865018	0.835435	0.658745	0.755478	0.742894	0.94179	0.973892	0.928311	1.01383	1.03333	1.03098	0.355995	0.591488	0.628589	0.292222	0.587474	0.551296	90.46
IENLQSHDNTEIYEK	2441.27																						90.24
DASLYGLGENTQPHGIK	2408.29	0.994613	1.01321	1.00398	0.961596	0.920988	0.928479	1.24847	1.14608	1.20102	0.77674	0.703313	0.841336	0.75277	0.718053	0.806878	0.753288	0.733903	0.763486	0.889136	0.823725	0.873035	90.2
DAHYLCGLLPPVVSTQELQER	2729.42	0.984305	1.03838	0.999205	1.19447	1.21252	1.24956	1.08382	1.12955	1.10675	0.994332	1.0769	1.03932	1.00975	1.11693	1.09802	1.07102	1.21115	1.15033	1.2948	1.29495	1.27219	90.19
TGNVIASVAEGDAEDVNR	2121.06	1.0414	1.0887	0.992657	1.10773	1.36175	1.09793	1.03926	1.22244	1.05599	1.43518	1.56072	1.70329	1.42965	1.71614	1.64114	1.16888	1.39898	1.27272	1.16643	1.42143	1.26148	90.11
SLGVIGLGGLGHLAVK	2099.31	1.01951	1.03966		1.02975	0.997942		0.799888	0.829853		0.83711	0.836208		0.92699	1.03883		0.669781	0.805352		0.704535	0.829675		90.06
LTYTLDEIEGPFEVSSDGTVK	2908.53	1.24641	1.23845	1.2119	1.13212	1.17594	1.1308	0.837999	0.803625	0.828466	0.939217	0.937874	0.903643	1.0582	1.04392	1.04865	0.695584	0.605684	0.625813	0.757524	0.639581	0.675588	89.97
VVELDTESDGADLQSALAGWTGQR	2822.39	0.909881	1.02794	0.943583	1.23742	1.41853	1.29808	0.99355	0.96135	1.05132	1.09405	1.1821	1.12073	1.05804	1.159	1.17518	1.25946	1.317	1.24041	1.30264	1.2682	1.29789	89.83
GVATVAALDADANQALAQEYGIR	2621.38	1.07591	0.921818		1.23413	1.17494		1.39086	1.12351		1.07929	0.957914		0.985063	0.908546		0.8865	0.916972		0.984586	0.960823		89.79
VAGAAADILGAASHYGK	2180.22	1.17094	1.15897	1.15285	0.787351	0.8924	0.852555	0.592386	0.641282	0.623188	1.2106	1.22953	1.20819	1.43477	1.47883	1.46239	0.717594	0.741258	0.720511	0.458053	0.481081	0.459072	89.7
LVPLLTEAGAITSSSNEGSSVTC	2597.32	1.0552	1.03928	0.874625	1.1757	1.22551	1.05617	0.933088	1.06847	0.966045	1.17162	1.24676	1.11174	1.02758	0.977897	0.859791	1.03789	1.13128	0.98407	1.17714	1.10793	1.01105	89.6
GIVYGKPTNQGVTQLK	2615.55																						89.59
GVNPDEAVAMGAAIQGGILR	2243.19																						89.51
IEAIWNSVVVEGHGDEK	2490.34	1.08741	1.13559	1.12488	1.06783	1.16198	1.12176	1.14342	1.28696	1.11581	1.00754	1.14601	1.03585	1.03571	1.13666	1.0764	0.925698	0.973637	0.975645	0.998811	0.99993	0.945454	89.49
ECFETGTLHLIGLLSDGGVHSR	2702.38																						89.33
GMEVIDTGAPLSVPVGGATLGR	2417.3	1.24969	1.02224	1.21573	1.19903	1.11807	1.29781	0.923878	1.08121	0.943966	1.01409	1.02353	0.981563	0.949011	1.00294	0.97947	0.698875	0.896091	0.749975	0.755071	0.923831	0.837876	89.28
SPLLIVAEDVTGEALATLVVNK	2860.67	1.0706	1.10852	1.05201	0.717164	0.784679	0.828016	0.636547	0.679003	0.705863	0.713948	0.844538	0.790572	0.517133	0.602734	0.683143	0.582656	0.667446	0.733802	0.60166	0.715529	0.880234	89.16
GTVVLTGTDGETTTQGLDGLGER	2581.32	1.12576	1.03211	0.969917	1.24064	1.22553	1.09805	1.20193	1.18618	1.09167	1.27458	1.18525	1.23255	1.27313	1.27957	1.19258	1.34795	1.2683	1.14287	1.50741	1.47379	1.31678	89.1
VATPAQAQEVHSELR	1940.05	0.976526	0.963251	0.966919	0.953916	0.965375	0.967174	0.871281	0.871068	0.890679	1.031	1.033	1.04547	0.958072	1.01018	1.00188	1.03434	1.01253	1.02774	1.13122	1.15845	1.11332	89.05
KVSATSGAASVPDEVFHR	2466.35	0.957354	0.931232	0.853383	1.00375	1.10717	0.864882	1.09954	1.22076	1.09206	0.985271	0.970639	0.93928	1.05885	1.09915	0.958756	1.09838	1.11222	0.935331	1.06502	1.14697	0.90765	89.02
VLVVANPANTNALILK	2258.4																						88.99
VFIAGDSAGGNISHTLAVR	2189.19	0.995165	0.969518	0.976726	0.956462	0.916924	0.964445	0.793373	0.879923	0.863846	0.821139	0.875903	0.864033	0.822601	0.853166	0.886189	0.754645	0.831228	0.811405	0.787193	0.890827	0.88484	88.91
LNPLVSSLSLYDIAGTPGVAADVSHINTR	3284.79	1.10622	0.953356	1.28018	1.24516	1.14218	1.30805	1.13318	1.11606	1.33162	1.08321	0.976863	1.08828	1.0993	1.05058	1.24657	0.931664	1.03925	1.0368	1.2485	1.20677	1.33255	88.73
AAEEVIFGEPEVTTGAAGDLQQITGLAK	3423.85	1.25352	1.19358	1.26703	1.02343	1.14987	1.06742	1.17265	1.14851	1.10508	0.902738	0.921152	1.04035	0.893669	0.875412	1.13297	0.750216	0.698779	0.78372	0.669761	0.684881	0.770788	88.72
ALVVINPGNPTGQVLSEDNQR	2525.36	1.07113	1.21893		1.27679	1.37029		1.41561	1.03862		1.08791	1.1678		1.14446	1.16697		1.2832	1.13435		1.86959	1.50092		88.67
HVVFGQVVEGMDVVK	2251.26	1.04333	1.04955	1.05801	1.0031	0.989595	0.988567	1.98061	1.98167	1.98282	1.04311	1.0369	1.03803	0.847891	0.832992	0.827693	1.54603	1.53343	1.52673	1.5238	1.53102	1.5546	88.63
AWMAAQDQPHENLIFPEEVLPR	2895.47	1.16307	1.15677	1.22037	1.17439	1.22127	1.22253	0.998035	0.938849	0.964573	1.03998	1.03101	1.00593	1.09058	1.07446	1.05954	0.760506	0.721796	0.728687	0.689308	0.613233	0.710839	88.57
APIAVGDVIPDGTLAYFDEQDQLQQASVHSLAAGK	4233.22	1.06656	1.07622		1.27395	1.22281		1.24464	1.29694		1.49347	1.79165		1.13252	1.24896		1.39651	1.73099		1.46212	1.46936		88.52
WTVQQAADLSVAAPTIASSLDAR	2675.42	1.10732	1.03346	1.05792	1.29686	1.27174	1.31964	1.03259	0.948982	1.006	1.7952	1.91109	1.96781	1.82601	2.04008	2.51925	1.252	1.25218	1.33733	1.12232	1.28018	1.16501	88.32
YGWTAFCGPSGPTGQAACGK	2681.3	1.03424	1.21433	1.1214	1.48136	1.63078	1.50187	3.9434	3.9488	4.49872	1.81944	1.3261	1.40368	1.29036	1.23748	1.18949	1.51344	1.67428	1.68073	3.82184	4.10654	4.73076	88.23
EAALGNIPTIAFCDTDSPMR	2483.21	1.17545	1.07914	1.08657	1.2714	1.44239	1.27787	0.955119	0.960784	0.92226	1.16741	1.12206	1.09446	1.33311	1.39006	1.295	1.09917	1.06035	1.02568	0.878865	0.953373	0.951981	88.12
DGVTATDLVLTVTQMLR	2137.18																						88.11
IPSAVGYQPTLATDLGGLQER	2490.35																						88.04
GVVTYTDELTSPVPAPR	2106.13	0.824657	0.87051	1.00947	0.717291	0.70705	0.859722	0.7232	0.758823	0.8235	1.07553	1.16619	0.964226	0.552331	0.593565	0.881307	0.467416	0.488308	0.728686	0.43823	0.433243	0.687028	88.02
TAALSTALFNDGASCGQCYK	2743.36	1.1034	1.0521	1.12527	1.21993	1.19337	1.3421	1.71363	1.51301	1.5854	1.03563	1.01937	0.997707	1.04491	0.973252	1.01679	1.44166	1.29836	1.51456	2.01315	1.66373	1.87431	87.91
DHTVSATHGDMDQNTR	2088.96																						87.91
DTVGQQINVTCEVQQLLGNNR	2690.37	1.45373	1.0951	1.16542	1.21537	1.17565	1.26436	0.956064	0.838526	0.913631	0.976709	0.984987	0.951322	1.10608	1.07746	1.04592	0.705336	0.724068	0.859746	0.925493	0.799745	0.940999	87.72
DLQDDFMGGAEIVK	2146.12	0.984455	0.947673	0.982585	1.10579	0.99981	0.951986	1.01151	1.07484	1.12694	1.02606	1.02141	1.0522	1.08749	1.09933	1.11514	1.17244	1.12794	1.27475	1.25456	1.24602	1.30372	87.7
AVLDAATIAGLHPLR	1822.08	0.907678	0.903123	0.933571	1.01296	1.01165	1.04147	1.58239	1.73534	1.74776	0.915559	0.910027	0.941813	1.17006	1.35504	1.41304	0.93424	0.923606	0.943713	1.00055	1.09979	1.11914	87.59
IVEGPPSSAAGNPGEIAK	2302.28	0.980352	0.946524	0.941103	0.93856	0.978589	0.999907	0.955828	0.906375	0.902614	0.95107	0.860204	0.85854	0.887837	0.694102	0.671876	0.881513	0.9244	0.937383	0.952952	0.778617	0.837456	87.58
ALAGHKEEAFFSDNAXAQASR	2827.49	1.06516	0.998603	1.06697	1.1924	1.26897	1.14802	0.969757	0.961062	1.09896	4.10975	2.91664	4.24908	2.52756	1.99342	2.45088	3.13973	2.26089	2.94527	3.30834	2.3868	3.10517	87.55
AQGYGVGSSLVEEDKLDLATSLLEK	3534.95	0.927369	0.984955	0.966533	0.771996	1.02883	1.15383	1.31548	1.32468	1.19321	1.74311	1.66268	1.55603	1.25924	1.3429	1.25943	2.0261	2.02241	1.826	2.97244	2.56336	2.11122	87.51
KPQLSPDEIEDIILGK	2707.59	0.910686	0.926648	1.00802	0.72606	0.807867	0.811284	1.1128	1.12988	1.22667	0.951884	0.896789	1.0695	0.850074	0.845075	0.915746	1.28607	1.09654	1.34252	1.21824	1.06012	1.24408	87.44
QVFVTQMGLSDKDIVALSGAHTLGR	3267.78	1.10388	1.2077	1.07545	1.05122	1.16294	1.03231	1.30636	1.43262	1.3172	1.13686	1.06812	1.07583	1.01344	1.02261	1.16191	1.1003	1.0332	1.06335	0.924156	0.909033	0.944898	87.42
ISITGAGGFIASHIAR	1875.07																						87.37
ALCGLTAGAIGACVGSPADLALIR	2631.43	1.08373	1.06936	1.12008	1.35621	1.34092	1.38246	1.21482	1.23107	1.22173	1.21452	1.36384	1.30268	1.06601	1.21655	1.1596	1.09747	1.16289	1.21195	1.22605	1.46479	1.46853	87.23
SQASALENHAAANCK	2180.12	0.979897	0.94534	0.928646	0.726773	0.740975	0.857469	0.840515	0.879932	0.867579	1.22387	1.12187	1.20858	1.03794	1.02577	1.049	1.07312	1.03233	1.05247	1.3111	1.25231	1.29438	87.22
VNSQLISNVCTDALSAEK	2557.36	0.94085	1.02657	0.989286	1.26528	1.11269	1.00609	1.00664	1.04762	0.995648	1.09986	1.48315	1.02552	0.947411	1.31497	0.948828	1.0038	1.22563	1.04552	1.19937	1.30031	1.11165	87.2
DLQQEIADGDVEIPLD	2074.04	0.970635	1.06095	1.12714	1.18231	1.23173	1.08541	0.98433	1.07352	1.12968	1.02604	1.01992	0.935043	0.96933	1.04712	0.995314	1.00021	1.04919	0.868581	1.00948	1.01023	0.857784	87.06
VNQIGTVTESIEAVK	2196.26	1.01812	1.0591	1.12153	1.0011	0.930325	0.936917	1.03445	1.057	1.07081	1.12448	1.0585	1.12672	1.02578	1.02234	1.06739	1.14545	1.17145	1.18049	1.4906	1.3558	1.33958	87.03
YKSEGQDTIILAGAEYGSGSSR	2897.5																						86.98
AVASISAGNDEFIGSMIADAINK	2902.53	1.04212	1.01633	1.06754	1.10463	1.10994	1.17921	1.09485	0.972746	0.929612	0.906037	0.967326	0.991487	0.774293	1.00372	0.847015	0.662775	0.828307	0.821061	0.826143	1.03336	0.889914	86.95
DLDSAEQLSAQIGELFDEPQIYR	2941.46	1.09885	1.07792		1.72381	1.41324		1.08115	1.07291		1.46176	2.11233		1.24318	1.39311		1.10419	1.11185		1.55033	1.2512		86.75
VTAELLFGAGNPVIEQQR	2246.24																						86.74
AVANVNTIIGPALIGK	2159.33	1.1809	1.13486	1.16262	1.00769	1.05201	0.982434	1.12911	1.14759	1.12578	1.21315	1.17754	1.23031	1.05031	1.10642	1.10865	1.21258	1.10253	1.16165	1.47711	1.3987	1.49907	86.56
AAAAAGLTVAEVTGSNVVSVAEDELMR	2951.52	1.14106	1.13006	1.01074	1.48148	2.2175	1.34744	1.06736	1.10585	1.1215	1.05496	1.2597	1.03981	1.00763	1.15219	1.07213	1.08432	0.995679	1.03319	1.18097	1.05004	1.00843	86.52
HAGDLEAAAALADEAR	1884.97	0.817231	0.888831	0.982198	0.962502	0.996756	0.970058	1.00803	1.05918	1.04657	0.905617	0.995823	1.01161	0.930725	1.11091	0.988394	1.0586	1.14444	1.07771	1.17336	1.13831	1.15137	86.5
FGIVEGLMTTVHSITATQK	2641.48																						86.45
KVAVLGAAGGIGQPLALLMK	2819.76	0.899367	0.913067	0.968933	0.838496	0.850875	0.880591	0.919128	0.879243	0.885854	0.762204	0.754847	0.792327	0.637859	0.660658	0.730447	0.7597	0.756015	0.774884	0.866469	0.872442	0.871531	86.39
LVIADVAGLAPGTGTLTVFTNEK	2895.66	1.14989	1.05499	1.18525	1.15682	1.15125	0.941002	0.897773	0.934559	0.903931	1.1443	1.02803	1.04269	0.828776	0.861287	0.819024	0.609377	0.738153	0.615758	0.63022	0.796689	0.588676	86.15
ISMSEEDLLNAPGEVYSVTLTEK	3133.65	1.13483	1.21939	1.1834	1.07094	0.854598	0.974428	0.771639	0.651317	0.711306	0.943222	0.917757	0.890998	1.02686	0.989416	1.06651	0.591656	0.393031	0.409991	0.694315	0.326901	0.38608	86.03
FGIVEGLMTTVHSITATQK	2657.47																						85.98
TPGFSGADLANLLNEAAILAGR	2475.34	1.35483	1.32785	1.30596	1.2545	1.50403	1.44367	0.953846	0.956139	1.07433	0.836847	0.871773	0.938091	0.900467	0.852971	0.993239	0.567008	0.695639	0.775666	0.549712	0.724408	0.797913	85.95
VAGSINPGEAAAPASLGMAAGPTVLETVK	3287.8	1.02971			1.08309			1.14892			1.04232			1.00652			1.07841			1.11446			85.88
GHGFVQFDSEEAAQK	2258.16	1.03878	0.955452	1.0478	0.79952	0.757045	0.72486	0.986277	0.872216	0.89927	1.14773	1.43017	1.06896	1.21949	1.21548	1.11381	1.09591	1.1575	1.01858	1.06124	1.31809	0.870168	85.84
IPHSEDAVQVTQHVANFFISEAR	2899.5	1.07194	1.08191	1.0643	1.16384	1.15492	1.13654	0.954685	1.01132	0.963858	0.871196	0.879062	0.885734	1.04652	1.12311	1.02986	0.731971	0.725403	0.851154	0.86132	0.865856	0.905019	85.76
MSHISTGGGASLELLEGK	2395.31	0.960382	1.10313	0.98034	1.06515	1.02482	0.845095	1.05098	0.945658	0.984499	1.07793	1.1081	0.983988	1.06893	1.02233	0.894762	1.12139	1.233	1.09446	1.36512	1.66785	1.40842	85.62
ASIFGSSAEDGILNLWNHEK	2796.46	0.997165	1.01584	0.910443	0.749842	0.841927	0.815593	0.816474	0.855118	0.778058	0.89605	0.907002	0.979712	0.963977	0.985315	0.855882	0.885995	0.906279	0.868215	0.711394	0.740414	0.7729	85.57
TALTDNSIVEQALGK	2168.22	1.12742	1.10797	1.11565	1.15265	1.24497	1.14303	0.751969	0.873904	0.817103	1.38565	1.26692	1.35521	1.45148	1.35063	1.40993	0.868591	0.964812	0.960863	0.771169	0.929185	0.837464	85.56
VLVNIEQQSPDIAQGVHGHLTK	2991.68																						85.5
LGSEVTVVEFAPDIVPXMDGEIR	2764.44	0.987753	1.13891	1.02415	1.40354	1.53914	1.42856	1.29661	1.24644	1.20189	1.29035	1.37774	1.12514	1.1468	1.30801	1.16193	1.072	1.25326	1.08945	1.35334	1.47329	1.39294	85.34
GIYSLNNYLQVK	2020.16	1.18735	1.188	1.09962	0.988236	0.993447	0.92781	0.944352	0.938248	0.970944	0.939471	0.886765	0.876237	0.998818	0.993797	0.9732	0.839436	0.831016	0.83521	0.836116	0.788108	0.804511	85.2
ALAGHKEEAFFSDNAXAQASR	2799.46	0.77523	0.893118	0.788076	0.498959	0.629388	0.493744	0.601609	0.675055	0.597311	0.266244	0.388129	0.219718	0.23951	0.383842	0.203952	0.221133	0.362269	0.143833	0.24771	0.365928	0.156138	85.01
AGDAIDPGAGTLEXVPHNIVHK	2806.52	1.15556	1.17551	1.16928	1.02463	1.00961	1.07682	0.909399	0.878485	0.86486	0.403568	0.396604	0.380135	0.413097	0.354758	0.446372	0.468006	0.378291	0.412863	0.475658	0.400649	0.382196	84.93
KAEQYLADSGIPYTIIR	2546.44	1.16174	1.14142	1.1471	0.909762	0.975205	1.04288	1.08287	1.08762	1.08318	0.954714	0.934446	0.932269	0.851305	0.842404	0.854646	0.728175	0.6759	0.683518	0.806944	0.717703	0.727313	84.85
YAGSSNWTVQEVAESVK	2463.29																						84.77
NANLQGVELTVDDVAHAAVFLASDEAR	3129.62	1.0562			1.39051			0.976464			0.99258			1.12375			1.0423			1.06775			84.76
ITVITQGADPVVVAEDGK	2420.39	0.960594	0.961075	0.931183	0.789689	0.849164	0.835135	1.22969	1.1929	1.24921	1.30906	1.28224	1.32471	0.885336	0.942991	0.948279	1.41991	1.29796	1.4845	1.62315	1.36227	1.67201	84.46
IAVVTEASIEDYEEGLMACSEAAK	3194.59	1.05086	0.910449	1.14608	1.44744	1.32894	1.40248	1.18675	1.16034	1.15743	1.12243	1.1434	1.2082	1.52243	1.38188	1.65477	1.3768	1.24552	1.31091	1.41248	1.39062	1.59565	84.44
DDSYISAVDAVLEK	2133.15	1.03385		0.953301	0.923201		0.928667	0.870402		0.928506	0.934509		0.916594	0.834346		0.847955	0.923941		0.901147	1.05841		0.926277	84.43
VNPGNAPLVVGQLLDDECPEDFIK	3247.7	1.05025	0.890425	0.92878	0.526412	0.675538	1.08898	1.00098	1.00579	1.05789	0.738079	0.904406	1.00448	0.640666	1.06347	1.02575	1.05515	0.94525	1.08369	1.29911	1.19133	1.40831	84.38
IINEPTAAAIAYGLDK	2268.3																						84.31
ASGIGGGSEVLTDLVEGLQEPAAAVELR	3042.61	0.98681	1.04372	0.939184	1.78858	1.6766	2.16369	1.14932	1.10299	1.06276	1.29184	1.26307	1.26973	1.14417	1.14761	1.19133	1.25409	1.21604	1.25305	1.60534	1.4549	1.61761	84.21
HEDLPVPVFSALEPVYGGGSQLEEAQLR	3341.72	1.00029	0.967067	0.901805	0.983255	1.1874	1.16846	0.965433	0.994281	1.12908	0.953589	1.05454	1.07083	0.902565	1.01018	0.92245	1.04298	1.03013	1.12806	1.21002	1.58597	1.53566	84.03
DVLDGSSVGFVETLENDLAK	2716.44																						83.94
ALGAALAAGLADFHQDVHDR	2352.23	0.91817	0.931403	0.934932	0.910332	0.907291	0.881227	0.9764	1.01192	1.00824	1.05282	0.978735	1.02453	0.984254	1.00551	1.03169	1.12275	1.06175	1.03319	1.04309	1.05539	0.991367	83.93
GIYPAVDPLDSTSTMLQPR	2365.23																						83.84
HVVFGQVLEGMDIVK	2279.29	1.0318	1.04836	1.01783	0.906	0.933736	0.930758	1.01835	0.998057	0.996591	1.00327	0.980383	0.987765	0.91984	0.907323	0.915045	0.900444	0.901886	0.852144	1.00691	1.0094	0.974954	83.66
VVIGPATVGGIQAGAFK	2193.32	1.02245	0.973686	1.04009	0.979921	1.00567	0.973884	0.970527	0.988333	0.963053	1.2366	1.21509	1.23688	0.947713	0.945807	0.908352	1.1159	1.07844	1.02095	1.25749	1.15643	1.23375	83.46
GTTDCLGHVALITELMR	2191.15	0.929179	0.87818	0.946477	1.1414	0.884178	1.03069	1.02153	0.836216	1.00413	1.10922	0.919191	0.978243	0.984881	0.946077	1.06019	1.00446	0.966508	1.05878	1.06429	0.988183	1.10903	83.15
YGGGANELAGGYNK	1979.04	0.913141	1.08968	0.969994	0.895183	1.35372	1.01623	0.798017	1.03511	0.860602	6.19561	4.23458	5.64198	2.35362	2.48103	2.41806	3.18221	2.50462	3.0159	1.54654	1.44773	1.45122	83.09
LTDSFLDGTSSVYLEELQR	2477.26	1.04235	1.00315	1.09807	1.12014	1.1374	1.38902	1.69408	0.927719	1.16366	1.0539	0.935338	1.03757	0.992008	0.961479	1.17942	0.933852	0.857961	1.06456	1.08935	0.966885	1.1284	82.94
LDAGGLLSHAFELESK	2295.27	1.15	1.18176	1.16692	0.991636	0.835344	0.925719	0.908114	0.862297	0.907843	1.04906	0.963554	1.01404	0.982429	0.949114	1.02215	0.912187	0.847728	0.932185	0.846244	0.726641	0.861842	82.9
VANVEAGGEFTVSSADDILK	2630.42	1.02738	1.00433	1.02942	1.22705	1.20551	1.36846	1.09331	1.09879	1.16919	1.16795	1.20221	1.23125	1.1263	1.08728	1.17212	1.20731	1.22875	1.20934	1.19767	1.24176	1.24579	82.87
EALINADGIIESAFTPGK	2454.37																						82.77
QLALQEGLLVGISSGAAAAAAMK	2778.59	1.08125	1.14622	1.06978	0.818875	1.09574	0.951631	0.808839	1.0137	0.886173	0.815673	0.888523	0.910785	0.678202	0.815771	0.737521	0.694598	0.646275	0.655386	0.651076	0.767171	0.750036	82.76
NQFVESNVGFDTICK	2366.22	0.951519	1.02242	0.973191	0.890531	1.13688	0.921228	0.942893	0.947963	1.01255	1.04596	0.962463	1.0355	0.988719	0.953878	0.974233	0.981892	1.03222	1.00574	1.09777	1.03579	1.15116	82.75
AGGDDVTIGGIEIEFVSD	2098.05																						82.71
SNLSEFDDVQGHPGFDK	2500.25	0.963133	0.97772	1.00141	0.956703	0.971673	0.926056	1.14721	1.13777	1.1617	1.01956	1.00801	0.960198	1.02848	1.06817	0.974047	1.0991	1.10298	0.951302	1.31114	1.25813	1.26745	82.64
AASHITLECALQTHPNITIIGEEVAAK	3495.89	0.867745	0.940758	0.828197	0.718083	0.950056	0.875901	0.81416	0.868209	0.770874	1.11904	1.11448	1.10534	1.15934	1.14625	1.05293	1.19261	1.13623	1.17593	1.74394	1.54385	1.59307	82.64
QFLLSEGFVGIHTPK	2281.31	0.97973	0.967103	0.972157	0.888132	0.935968	0.949407	0.918753	0.94054	0.904819	1.08615	1.00921	1.00337	0.941626	1.09221	1.03928	1.00854	0.990162	1.05444	1.0561	0.958536	1.12875	82.63
LCSGVTATDLVLTVTQMLR	2382.3	1.1708	1.34499	1.1022	2.37903	1.73347	2.11067	0.995955	0.800801	1.11278	1.94326	2.28841	1.80669	2.35644	2.65336	2.06619	1.9809	2.33578	1.80422	3.4507	4.25771	2.64967	82.6
VSGLFFAIGHEPATK	2182.23	1.05637	1.04018	1.05995	0.979664	1.01177	1.04426	1.16212	1.18891	1.11731	1.02461	1.10207	1.0583	1.01859	1.02484	1.06457	0.944167	0.934021	0.940656	0.958543	0.969471	0.997747	82.6
GTGTANQCPTIDGGVDSFAFK	2751.38																						82.59
AAHLDNLSFITESCSVQNITDHPVK	3404.75	1.03101	1.02005	1.00198	0.931108	1.16006	0.962139	0.94254	0.977588	0.872711	0.85949	1.03555	0.786152	1.03323	1.21709	0.98974	0.939159	0.993458	0.79698	1.02561	1.24676	1.02732	82.57
VTILGAAGGIGQPLALLMK	2431.5	1.20339	1.20224	1.07817	1.38208	1.3839	1.1051	1.41485	1.52437	1.36724	0.954292	0.968185	0.855448	0.942922	0.999313	0.79172	0.786436	0.806146	0.681259	0.906013	0.955414	0.831564	82.56
IEEELGADAVYAGANFR	2129.08	1.01216	1.01132	1.01936	1.19791	1.2294	1.07937	1.00701	0.96811	0.981001	1.11613	1.07869	1.03906	1.07891	1.04494	0.971382	1.15552	1.0973	0.95928	1.21235	1.15651	0.976973	82.53
LGANVGSAQGPTGLGK	2035.17	1.15161	1.22828	1.1465	0.969636	1.00868	0.984647	0.879581	0.909957	0.891499	1.01179	1.01084	0.996182	0.963272	0.969946	1.00018	0.704864	0.693717	0.685173	0.699183	0.650454	0.664493	82.44
LYSIASSALGDFGDSK	2239.2	1.15933	1.09132	1.06021	1.08839	1.07406	0.971209	0.822068	0.799145	0.787104	0.978465	0.978854	0.982637	1.0087	1.02713	0.977484	0.66478	0.697396	0.829666	0.672226	0.704214	0.776845	82.44
AMIDATASESTLEEETGVR	2314.14	0.918535		0.925795	1.05171		1.13418	1.01852		0.974715	1.0473		1.02437	1.08953		1.06149	1.19555		1.11982	1.24823		1.17069	82.38
GVLLESGSPEEFQLLPK	2451.39	1.1629	1.07628	1.11863	1.25985	1.23498	1.28627	1.17088	0.983159	1.05213	1.00181	1.03476	1.08661	1.14381	1.10479	1.09847	1.13113	0.977142	0.975884	1.6628	1.11105	1.07364	82.31
IQILTSHTLQPVPIAIGGPGLAAGVR	2883.71																						82.31
KHAVMAIGVDEQPSK	2522.45	0.97898	0.979674	0.925194	0.897431	0.926341	0.798289	0.8708	0.907849	0.869458	1.01906	1.09427	1.07451	1.0008	1.08654	1.00389	0.936657	0.964721	0.920738	0.992657	0.966774	0.993514	82.29
KLIGSTNPLQAEPGTIR	2403.41	1.06061	1.08116	1.10942	1.00724	0.936884	0.909978	0.990337	1.01453	0.911485	0.993893	0.969335	0.910904	0.912917	0.914394	0.813645	0.795883	0.707856	0.651169	0.84734	0.654245	0.645345	82.25
AEATNYQSVYGEAIPVK	2448.33	1.00094		0.947337	0.861088		0.915412	1.08692		1.08181	0.88065		0.887234	0.949425		0.894295	1.0111		0.899668	1.10171		1.08641	82.24
EVLQREDDLNEIVQLVGK	2705.52	0.940668	0.968317	0.990356	1.00785	1.1086	0.996242	1.25679	1.16843	1.18291	1.13503	1.08471	1.09446	1.03523	1.02844	0.925118	1.34591	1.27293	1.23326	1.56227	1.45614	1.45728	82.18
VYSLIGGFCGSPVNFHAK	2561.37	0.964524	0.967744	0.936415	1.09145	0.79179	0.849368	0.979809	0.971774	0.844418	0.91272	0.797136	0.757872	0.856684	0.810773	0.733901	1.04806	0.934288	0.912768	1.08555	1.18128	1.05808	82.15
AAFLSALNSYPGFGK	2151.2	1.04888	1.07013	1.07917	1.22261	1.1639	1.1907	2.73199	2.37904	2.41884	1.1785	1.12317	1.08424	1.11178	1.0172	0.966845	1.72419	1.62987	1.59951	6.13934	5.07953	5.10498	82.07
VCPSHVLDFQPGDAFVVR	2347.22	1.20928	1.12347	1.28444	1.38412	1.4654	1.45528	1.34687	1.57034	1.54438	0.959171	0.964763	0.899317	1.00504	1.1867	1.04824	0.940701	0.944636	0.908626	1.03223	1.10675	1.10603	82.04
HLEVQLLCDQHGNVAALHSR	2601.35	0.993298	0.984219	1.02535	1.29978	1.40291	1.24293	0.837793	0.888488	0.969822	1.11821	1.05916	1.13728	1.01374	1.10623	1.10469	0.951026	0.919207	1.03328	1.00116	1.06835	1.3108	81.93
DSQEALGPLVEVALK	2177.26	1.02233	1.03125	1.07363	1.01264	1.01021	0.943937	1.05157	1.08925	0.956267	1.08716	1.08826	1.09116	1.11127	1.02438	1.05957	1.15846	1.21766	1.20331	1.35104	1.32951	1.23218	81.89
ASSVFIPHGPGAVGDIASQIR	2383.31	1.20014	1.12764	1.13097	1.12631	1.17531	1.17277	1.03909	1.03081	1.02708	0.680053	0.748042	0.7092	0.863006	0.881721	0.860596	0.65814	0.648961	0.598393	0.712484	0.672506	0.661772	81.86
TQVTVEYFNDHGAMVPIR	2381.22	0.957775	0.913539	0.925058	0.989498	0.864427	0.929402	0.781995	0.796938	0.729288	1.28507	0.968068	1.1704	1.1009	0.895145	1.01408	1.10616	0.865047	1.05965	0.988654	0.791117	0.791514	81.82
GYVEAVLNSLAANVPK	2253.3																						81.64
EVPCTEEFPLCAANPYGR	2414.14	1.11672	1.12273	1.00283	1.84295	1.47073	2.15383	1.76158	1.32121	1.70474	1.07194	1.01039	1.01843	1.04483	1.08126	0.99568	1.5372	1.33197	1.54221	1.67808	1.47001	1.6987	81.59
IENQDAIDTAIVGMLADPK	2622.43	1.02133	0.987012		1.03917	1.05217		0.941367	0.897459		1.04061	1.06168		0.849835	0.959544		1.0068	1.05533		0.916208	0.98148		81.56
GVDLDALLDMSTDELVK	2442.31	1.09505	1.03308	0.995322	1.05074	0.915125	0.991066	0.880292	0.822486	0.826982	1.06164	1.10379	1.10636	0.967992	1.0828	0.949684	0.987248	0.903289	0.955651	0.872378	0.705392	0.802461	81.52
KVGMADGVVATAGAADSR	2284.24	0.905139	0.910148	0.946874	0.916664	0.997643	1.00451	0.943269	0.870309	0.849236	1.98159	2.07478	1.44411	1.97679	1.99597	1.46874	2.57224	2.81181	1.69558	2.02486	2.30714	1.44227	81.31
DAIDAAVQELNALK	2079.18	1.11398	1.06114	1.04311	1.23748	1.2367	1.16912	1.20675	1.25494	1.10534	1.1461	1.12482	1.14625	1.32046	1.31697	1.2991	1.27563	1.18319	1.25209	1.35302	1.30518	1.40657	81.27
YDSVTASGSSITAVEK	2223.19																						81.24
AITLPGEGEIMDIMEVADPDAVHAVR	3053.55	1.01845	1.07629	0.914413	1.34926	1.22269	1.1885	1.224	1.23118	1.16044	1.08058	1.00797	1.02648	0.983835	0.943912	0.921059	1.21668	1.27515	1.13862	1.4482	1.31627	1.3142	81.2
GVVATTDVVEACTGVNIAVMVGGFPR	2923.54	1.08327	0.89309	0.976324	1.05941	1.16617	1.05559	1.11048	0.997239	0.974574	1.11272	1.18864	1.04454	1.27172	1.24622	1.04828	1.23896	1.13436	1.0029	1.36692	1.21507	1.35777	81.14
VGHGFDEGVTQGPLINQAALHK	2896.58	1.10188	0.946942	0.954959	0.901432	0.842037	0.897755	0.87153	0.740483	0.886743	0.637243	0.640481	0.706775	0.616685	0.584461	0.755746	0.696771	0.638592	0.703514	0.68289	0.634074	0.746302	81.12
GIGYAVVEELAGLGATVHTCSR	2564.34	0.92232	0.866036	0.90373	0.846507	0.984616	1.10941	1.19893	1.16285	1.22909	0.998888	1.03757	0.887121	1.07942	1.09062	0.946759	1.11399	1.21858	1.10506	1.09491	1.02808	1.08444	81.09
KADIGIAVADATDAAR	2166.23																						81.07
ALGEELGIPLEVYGPEATMTGICK	3156.67																						81.01
IWFGIATAHDFESHDDITEER	2793.33	1.10715	1.1436	1.11836	1.01317	1.05897	1.10337	0.992135	0.93981	0.884855	0.954233	0.93971	0.950684	0.961806	0.978495	0.962714	0.814993	0.811227	0.778404	0.890245	0.864248	0.804342	80.86
LDLVGPIVEQPEYNLLSR	2359.31	1.02286	1.10631		1.18897	1.20786		1.04767	1.05833		1.1587	1.11711		0.922638	0.985496		0.992289	1.06016		1.18718	1.19989		80.78
GIYSLQNYLQVK	2034.18	0.984724	0.989373	0.98036	1.17955	1.0417	1.20328	1.59904	1.55099	1.49181	1.1293	1.1328	1.04388	1.19616	1.01028	1.03509	1.44705	1.3463	1.12861	1.56475	1.32051	1.24944	80.7
GVSLLLPADVVIADK	2118.29	1.01346	0.998985	1.00183	0.920624	0.8442	0.880435	0.985933	0.966342	0.952579	1.18451	1.23206	1.24683	0.914931	0.965306	0.92217	1.23629	1.20477	1.32861	1.67342	1.68611	1.93091	80.62
ELGVTAEAVIAAAK	1951.16	0.816824	0.827674	0.797922	0.67904	0.684864	0.739254	0.532029	0.526912	0.60317	0.779785	0.747622	0.835577	0.450508	0.480586	0.537508	0.489069	0.470793	0.529902	0.565301	0.52335	0.642574	80.6
VQVGVFSATMPPEALEITR	2349.27	1.00763	0.984556	1.00712	1.019	1.12376	1.09589	0.995877	1.00478	1.01936	0.865177	0.895518	0.874492	0.873287	0.986493	0.89139	1.04919	1.01489	1.00682	1.20165	1.11964	1.24664	80.52
FLDILQEIHGEDLK	2278.29	1.06737	1.07214	1.0268	0.734753	0.713922	0.658334	0.569625	0.548665	0.55853	0.631357	0.629715	0.596654	0.593956	0.58446	0.556244	0.552788	0.525557	0.529813	0.598768	0.614588	0.599769	80.52
NYELPDGQVITIGAER	2079.1	1.04797	1.02166	1.02967	1.14596	1.1405	1.12939	1.01109	0.971506	0.953962	1.01231	0.992955	0.997887	1.13052	1.0952	1.06528	1.14826	1.1106	1.09379	1.09793	1.08762	1.07616	80.5
RADAVVLTYACDQPATLDR	2439.26	0.734508	0.846852	0.845601	0.880242	0.999744	0.949627	1.13785	0.880726	0.81357	0.758699	0.849928	0.862941	0.9782	0.795208	0.779807	0.956819	0.751367	0.895251	1.45445	0.84555	0.953449	80.47
EAPVGFTPPELDPNTPSPIFGGSTGGLLR	3227.68	1.13532	1.09943	1.03017	1.32938	1.15868	1.30787	0.880222	0.956594	0.965127	0.909905	0.875577	0.906515	1.08514	1.04086	1.02436	0.828533	0.813826	0.975704	1.09508	0.967758	1.10314	80.44
VIQMNIQEAALK	1966.15	1.16924		1.1083	1.32493		1.36147	0.980261		0.987906	1.77517		1.97064	1.67561		1.67325	1.55466		1.65769	1.49786		1.6096	80.35
GHSLADPDELRDPAEK	2358.25	0.806897			0.710574			1.23531			1.17103			0.710395			1.1329			0.953652			80.34
AGATTLNIPDTVGYTVPNEFGQLIADIK	3526.93	0.934425	1.07098	1.03177	0.942412	1.07598	0.940395	0.828104	0.919848	0.803961	0.725063	1.07178	0.812869	0.752943	0.834958	0.871933	0.714254	0.947845	0.715883	0.73755	0.845276	0.692685	80.2
VQEIGEFAVTEHNK	2209.19	0.952928	0.981241	1.021	1.16258	1.02936	1.20859	1.01713	0.950547	1.1654	2.15943	1.51108	1.90326	2.635	1.81504	2.18712	2.35544	1.65273	2.10535	3.85965	2.45349	3.17447	80.19
ENAPAIIFIDEVDAIATAR	2333.26	1.07443	0.891297	0.961793	1.43744	1.39985	1.37423	1.13211	0.950745	1.06396	1.02878	1.04826	1.15799	1.14899	1.07883	0.988523	1.08234	1.07189	1.05728	1.20047	1.14609	1.14238	80.18
GIALNLENENVGIVVFGSDTAIK	2981.62																						80.13
GFGFITPDDGGDDLFVHQSSIR	2684.32	0.921684	0.947565	0.916191	0.990394	0.981081	0.974023	0.877691	0.840496	0.892233	0.965548	0.946768	0.933829	0.931964	0.964158	0.91396	1.01827	1.0097	0.937729	0.941439	0.863218	0.919437	80.04
MFVADGGECLAAQSYAK	2426.22																						80.03
AGSMDNGDGIAVGWLGHPIFR	2474.25	1.25157	1.4936	1.38063	1.62566	1.58586	1.36458	1.40726	1.3655	1.17123	1.09462	1.18363	1.1411	1.16163	1.4636	1.27472	1.39384	0.977169	1.19734	1.45184	0.859273	1.1731	79.99
ATSAGLKEQEAINFLEK	2761.58	0.739142	0.77203	0.688565	0.576663	0.66034	0.552116	1.00126	1.02941	0.964316	0.904797	0.92243	0.890851	0.755633	0.807439	0.69747	0.986022	1.0317	0.949032	1.2319	1.25931	1.17828	79.96
KIIGATNPSDSAPGTIR	2306.33	1.0614	1.06284	1.06713	0.965742	0.961962	0.979913	1.0495	1.05312	1.02281	1.03823	1.05947	1.06682	1.01992	1.00064	0.993536	1.24599	1.31059	1.30453	1.35879	1.42325	1.40298	79.94
LTLEPAAGGEQSTLEADVVLVSAGR	2787.51	1.18126	1.04519	1.04077	1.62048	1.27063	1.45369	1.2264	1.0683	1.05672	1.40254	1.03316	1.04459	1.20024	1.0252	0.995404	1.17509	1.01899	1.11896	1.34058	1.17561	1.23142	79.87
ANVVVASVEDKLEIVASR	2507.46																						79.85
ILVLDEATASIDSATDAILQR	2519.38																						79.8
NHVELVELLGIADLK	2271.36	1.0531	1.03727	1.00644	0.933945	0.902839	0.854767	1.0616	0.860959	0.850973	1.31832	1.30025	1.19915	1.1217	1.11444	1.03202	1.08672	0.959516	0.852153	1.03985	0.910103	0.782499	79.77
MELSSLTQTNISLPFITATADGPK	3143.7	1.17556	1.03748	0.925636	1.4105	1.20388	1.17861	1.12487	1.03605	1.03209	1.11103	1.16136	1.02859	0.997598	0.872165	0.891064	1.05125	1.01657	0.953314	1.22569	1.14736	1.14785	79.71
MPTFFETFPVVLVDGDGIVR	2543.36	1.18153	1.26851	1.19795	1.11333	1.10929	1.0635	0.798205	0.803924	0.789774	1.00935	1.08092	0.982243	1.07722	1.02137	1.00816	0.677984	0.693778	0.674179	0.748812	0.722743	0.76854	79.69
DSNTLLFGEKPVTVFGIR	2601.48																						79.66
DGIDYAAVTVQLPGGER	2065.08																						79.63
EAAFQIISDELMLDGNPR	2323.18	1.04158	1.11199	1.14503	1.28968	1.47673	1.7008	1.19859	1.13021	1.38898	1.4557	1.22487	1.63751	1.57002	1.28062	1.76264	1.49452	1.25021	1.98034	2.22246	1.57897	2.84657	79.61
LINEPVEGEGNVLGQLGTVPQAVTITPEER	3463.88	1.11807		0.933651	1.72404		1.48803	1.15279		0.953443	1.17061		0.939034	1.18051		1.0674	1.04874		0.929083	1.32736		1.06848	79.5
ATPGHTIGCVTYVTGDAPDQPEPR	2843.38	1.09043		0.876284	1.28281		1.24665	1.21911		1.26996	1.1335		1.1059	0.995188		1.0979	1.06402		1.15301	1.27982		1.3162	79.49
HICDDVLMDYDALK	2316.18	1.01382	1.01	1.02841	0.968277	0.921239	0.916768	1.03325	1.02622	1.05507	0.917199	0.944849	1.00138	0.941462	0.982663	1.08445	1.00854	1.02835	1.05673	1.16102	1.02716	1.18259	79.46
LLIDNVEELLPVVYTPTVGEACQK	3308.81																						79.44
VVPASCIPDGWMGLDIGPDSIK	2935.54	0.992744	0.97279	1.02238	1.10815	1.04278	0.964409	1.1021	1.1101	1.12716	1.25994	1.25065	1.22341	1.04151	1.01311	1.11101	1.49009	1.24431	1.34584	2.22937	1.87464	1.97613	79.31
IAQIIGPVLDVAFPPGK	2343.41																						79.24
NVTLLDQSPHQLAK	2172.26																						79.15
AAHLVDSTEVIGHFQK	2360.31																						79.12
QAVLLSATEAAEMILR	2020.14	1.08657	1.02796	0.858311	1.11902	1.12299	0.94693	1.02095	0.865101	0.875396	1.26053	1.0113	0.983719	1.14778	0.829761	0.900187	0.999785	0.895907	0.820133	1.10021	0.86518	0.853038	79.09
AAHLVDTTNQVGHFQK	2374.31																						79.03
IEEELGSAAVYAGAK	2116.16	1.0226	1.0777	1.0339	1.17458	1.26008	1.16954	1.14554	1.1973	1.25786	1.12585	1.25275	1.24442	1.0805	1.09215	1.0607	1.32997	1.33259	1.32567	2.53784	2.00489	2.13112	78.96
VETQGICLGHTLMDQGLK	2608.39	1.05347	0.983353	0.943366	0.985122	0.870678	1.06845	2.32202	2.40382	2.29331	1.02421	1.08749	1.13053	1.06323	0.999577	0.950555	1.18209	1.20431	1.43508	1.0579	0.975206	1.15571	78.91
AGDVLVFNYSPSAHNVVAVNK	2809.53	1.05497	1.15004	1.28617	1.03648	0.986379	1.12642	0.899212	0.9791	0.986936	1.10409	1.08073	1.20765	1.02386	1.14939	1.12731	0.937582	0.93106	0.959264	0.98584	0.923801	0.95714	78.91
NLSQQCLNALAK	1968.1	1.06743	1.10446	1.11671	1.18076	1.23856	1.21097	1.21491	1.24118	1.2819	1.18039	1.17864	1.16653	1.07299	1.12024	1.09487	1.06018	1.08114	1.05341	1.28651	1.30509	1.2717	78.88
KVEPEASFEILTNPAR	2409.36	0.933101	0.959584	0.868754	0.827635	0.94523	0.835788	0.881778	0.873202	0.90703	0.829558	0.961173	0.868297	0.851695	0.872754	0.823811	0.818113	0.887304	0.848747	0.932625	0.917561	0.946568	78.83
ASGAFILTASHNPGGPNEDFGIK	2908.52	1.03609	1.03797	1.00225	1.06648	1.01413	1.04819	1.0864	1.08152	1.07713	1.08839	0.977007	0.989032	1.08375	0.989612	0.993674	1.25807	1.20564	1.17526	1.51052	1.7539	1.63908	78.82
DDLFNINANIVK	1984.12																						78.81
VHINIVVIGHVDSGK	2195.3																						78.63
ATSDLLLVQSDLYTLSDGFVVR	2716.46	1.10553	1.03665	1.05181	1.24186	1.25738	1.4079	1.13835	1.06478	1.14312	0.986975	1.0605	1.15798	1.12177	1.07587	1.16396	1.10273	1.10376	1.17296	1.37143	1.15275	1.3695	78.52
YPDAQVISLGIGDTTEPIPEVITSGMAK	3510.87	0.843144	1.03641		1.02156	1.3899		0.651442	0.936515		1.37655	1.30326		1.09062	1.00345		0.965136	0.99943		0.921812	1.11404		78.41
IIALVGGPCTEGPGTIVSK	2477.42	1.01442	1.02915	0.993662	1.07267	1.19743	1.10447	1.02257	1.00433	1.01194	1.07176	1.14297	1.14386	1.02316	1.02376	1.07115	1.04736	1.04337	1.09	1.12024	1.07552	1.09625	78.38
QEDLTSPLPGWIIESLK	2534.44	1.03646	0.944598	1.0189	1.24062	1.14362	1.24926	3.07072	2.88376	3.86548	1.21782	1.20084	1.33148	1.04886	0.968373	1.10583	2.68394	2.66006	3.32064	2.31239	2.29365	2.52969	78.36
NDLMTEGTFALVEILHGK	2596.42	0.965872	0.928641	0.945789	0.903602	0.900435	0.913185	0.951436	0.897596	0.953666	0.987118	1.07834	1.0464	1.05347	0.977045	1.01344	1.12673	1.22364	1.01873	1.25783	1.42065	1.30396	78.35
GNDPDAVVPGLMAAGEAACASVHGANR	2911.41	0.90916	1.04044	0.96065	1.12423	1.11011	1.20049	0.962738	1.22322	1.25379	0.935165	0.907415	0.983306	0.89272	1.06333	1.04069	0.923761	1.12363	1.03799	0.972274	1.35625	1.26718	78.34
VAVLGAAGGIGQPLALLMK	2387.46	1.04765	1.04242	1.0828	0.880067	0.920133	0.851596	1.04236	1.04399	1.11718	0.882076	0.830222	0.888443	0.776243	0.739679	0.816979	0.773868	0.704656	0.82007	0.908949	0.937776	0.984446	78.18
EAEAFQELLHSDICK	2398.24	1.0482	1.04354	1.00642	0.967083	0.933289	0.931747	0.923382	0.925792	0.887588	1.30312	1.28945	1.32153	1.34072	1.36503	1.38286	1.36961	1.42327	1.39389	1.99689	1.93574	1.9837	78.18
EKDVADAVLFLASDNSK	2734.53	0.975239	0.985037	0.930061	1.1297	1.2786	1.35704	0.970329	1.02802	1.02773	0.940264	0.977895	0.957752	1.10732	1.23981	1.30519	1.51751	2.08717	1.57182	2.34452	4.15395	2.70461	78.13
GDKDAIFAAVETIAK	2461.43	1.01632	1.00024	0.949664	0.877043	0.89692	0.741975	1.10853	1.06818	1.14651	1.0448	1.02441	1.05811	0.872307	0.90912	0.89353	1.04093	1.06859	1.10921	1.26192	1.19867	1.22246	78.08
EILHIQGGQCGNQIGAK	2431.33																						78.06
LQPAVENLDQLTNEGLTFACK	2969.59	1.03977	0.941145	0.981808	0.876658	0.955594	0.950717	1.06659	1.03718	1.08799	1.04947	0.973137	1.04529	0.764147	0.795163	0.849625	0.985464	1.01082	1.07857	1.25658	1.22201	1.29755	78.02
ILGLGDLGCQGMGIPVGK	2393.34																						78.01
SLGYGYVNYSNPQDAAR	2179.07																						78.01
SGIEAGATLEAGGEK	1998.08	1.16459	1.13363	1.12352	1.3954	0.927589	1.59121	1.22018	1.02722	1.47583	1.2389	0.949986	1.50836	1.18746	1.06608	1.31575	1.15481	0.889801	1.44314	1.31787	0.946328	1.76682	78
IVPASAIPDGWMGLDIGPDSIK	2860.57	1.13251	1.27856	1.20194	0.918425	1.01249	0.800983	0.733787	0.636795	0.670804	0.955748	0.921403	0.906542	0.781568	0.759701	0.688157	0.560939	0.641051	0.515196	0.548893	0.697259	0.513771	77.94
VDLIQENVAINQHEAIQK	2670.5	0.974642	1.02191	0.961537	1.08538	1.07496	1.03573	1.11339	1.17374	1.00255	1.00233	0.987724	0.968615	1.112	1.12034	1.00855	1.03819	1.01305	1.02049	1.00484	0.996632	0.951044	77.9
ETFNHLASWLEDAR	1993																						77.88
NPDDGGSIVQDLQISTMFTHHQK	3176.63	0.97384	0.955411	0.948655	0.828936	0.827724	0.883504	0.883267	0.826798	0.849487	0.932367	0.923482	0.99942	1.05408	1.04704	1.12835	0.908344	0.934133	0.916015	0.968574	1.0054	1.01479	77.87
RGDFAPSSFSDVFDPFSPTR	2536.24	0.985778	1.07924	0.968704	1.35598	1.37689	1.27052	1.15614	1.18336	1.07545	1.0451	1.0709	1.07507	1.11529	1.19604	1.13072	1.13783	1.12236	1.11772	1.11851	1.13067	1.29249	77.82
KVPFLSEDLELECEGR	2529.34	1.31692		1.19374	1.60251		1.63032	1.76024		1.56759	1.18784		1.23421	1.51631		1.53045	0.960879		0.962398	0.928934		0.961251	77.77
DIWPSTEEVANVVQSSVLPAMFK	3155.66																						77.7
GIEQGPQIDPEQFAK	2265.23																						77.69
VILQDFTGVPAVVDLACMR	2408.29																						77.61
ALVVHELEDDLGK	2046.16	1.32744	1.34637	1.33326	0.958972	0.938651	0.948773	0.986443	0.936486	0.948488	0.858834	0.834242	0.839861	0.950644	0.915317	0.913385	0.470527	0.437802	0.483703	0.396824	0.321131	0.362811	77.6
VAILGAAGGIGQPLALLIK	2383.52																						77.54
GITIATAHVEYETAK	2212.25	1.09937	1.06365	1.11344	1.04814	1.00446	1.09021	1.08054	1.07178	1.17053	1.09676	1.02558	1.0786	1.10806	1.08084	1.18918	1.03381	0.926836	1.07589	1.07767	0.985923	1.05316	77.44
AAVPSGASTGIYEALELR	2109.14	0.988284	1.03032	1.03808	1.20957	1.29865	1.25902	1.07803	0.984546	1.2036	1.2015	1.16768	1.04678	1.13015	1.13051	1.10788	1.40985	1.28199	1.486	1.40645	1.30291	2.8168	77.38
VVDLLAPYQR	1477.86																						77.32
DDVELVAVNDPFITTDYMTYMFK	3335.66	0.915027	1.00035	0.961666	1.21219	1.12596	1.08982	1.03111	0.974117	1.00233	1.21575	1.16251	1.16157	1.21709	1.20619	1.32718	1.19488	1.22952	1.34399	1.36706	1.47949	1.57023	77.21
IVLDGYNAPVTSGNFLDLVER	2596.39	1.42641		1.12997	1.29291		1.17623	0.958418		0.967184	0.952771		0.993312	1.03723		0.951448	0.714956		0.741711	0.76759		1.03332	77.19
ALDWGPGGGPDLIVDDGGDATLLIHEGVK	3495.86																						77.07
ESGSTMEVVAAQTK	2046.09	1.01761	0.969331	0.956598	0.924193	0.908149	1.00995	0.9437	0.87219	0.895796	1.06222	0.993379	1.03024	0.957025	0.928526	1.01702	1.02051	0.972636	0.97522	1.05841	1.05547	1.0475	77.03
ATIANMSPEYGATMGFFPVDR	2579.25	0.93522	0.848459		1.22821	1.08196		0.922789	0.842401		1.33982	1.20329		1.11797	1.09777		1.01264	0.936713		1.32897	1.20626		77.01
YAADEDAFFEDYK	2192.05	1.10969	1.2144	1.16091	0.991962	1.03436	0.965153	1.16402	1.27772	1.23343	0.996372	1.01993	0.96677	1.07638	1.09894	1.02758	1.07267	1.097	0.961102	0.947851	0.972675	0.861364	76.97
DLGGDSSTQEIVDAVIATLD	2323.18	1.12221	1.19483		2.14147	1.79919		1.07606	1.00779		1.32916	1.20885		1.39527	1.26161		1.18321	1.05466		1.43141	1.41297		76.89
GGPISFADLIQYAAQSAVK	2544.43	1.01969	1.25394	1.22092	0.928874	1.02947	0.981282	0.883275	0.96849	0.998921	0.899706	0.890353	0.772957	0.942401	0.954345	0.984175	0.879676	0.758659	0.668401	0.903478	0.854169	0.702642	76.87
SIDGGAAFGFPETPEEAAR	2226.09	0.965912	0.96056	0.897908	1.04009	1.01955	0.979212	0.842977	0.877687	0.819809	0.927056	1.04372	0.982824	1.03361	1.04312	1.00684	1.03573	1.03942	1.01023	1.02773	1.05297	1.15926	76.85
SIPEGAVVCNVEHHVGDR	2279.14																						76.84
DVAVGQPIAITVEDPDDIEIVK	2944.63	1.14719		1.08988	1.10827		1.28334	1.12042		1.24485	0.923694		0.819201	0.938946		0.900353	0.960718		1.03755	1.14499		1.22694	76.84
GGGGGYGGGGGGYGGGSR	1690.78	0.766373	0.801665	0.884376	0.565638	0.788364	0.861147	1.15618	1.12652	0.988727	0.718146	0.701369	0.760229	1.11727	1.13836	0.878604	1.72688	1.40668	1.26111	1.27343	1.22886	1.07568	76.83
ALISIPTTIADNAGLDSAELIAQLR	2870.6	1.13111	1.18816	1.19813	1.31301	1.62865	1.39393	1.2374	1.38661	1.25184	1.42623	1.45727	1.44994	1.40477	1.24691	1.29371	1.46292	1.48835	1.48433	1.65306	1.61751	1.39963	76.82
HGEIEAVVIATGVHSFFGK	2606.47																						76.8
GDFAPSSFSDVFDPFSPTR	2380.14	0.99359	1.01537	1.03483	1.42315	1.33359	1.47658	1.2228	1.23816	1.04817	1.20556	1.25563	1.05631	1.34756	1.23444	1.11352	1.12684	1.13124	1.09861	1.10946	1.12046	1.23987	76.8
EKPSIGTVIAVGPGSLDGEGNR	2761.52	1.17361	1.26208	1.13851	1.22034	1.1246	1.12617	0.993164	0.936634	0.91071	1.21941	1.09545	1.06845	0.942993	1.00495	0.987872	0.878973	0.912175	0.888665	0.839339	0.785534	0.973187	76.77
AVVQVFEGTSGIDNK	2172.2	1.11358	1.09064	1.06697	0.997836	1.09935	1.01633	1.14616	1.14147	1.11834	1.15141	1.13606	1.08946	1.05242	0.979586	1.01339	1.30835	1.24346	1.178	1.35219	1.3235	1.25038	76.74
ACEAFVELADACGYPVAVMPSAK	3064.54	1.01518	1.01508	0.939094	1.16091	1.00086	1.15972	1.05191	1.1883	1.01889	1.05344	0.928094	0.95112	1.18325	1.23503	1.17047	1.17778	1.29588	1.0808	1.23553	1.30614	1.06675	76.74
LSKEEIENMVQEAEK	2689.47	0.821282	0.87206	0.826307	0.661872	0.748293	0.682002	1.21262	1.1648	1.22107	0.636528	0.716223	0.677972	0.680924	0.76963	0.723061	0.910209	0.989877	0.958213	1.2896	1.23745	1.32455	76.73
IGDTAGTIDNIIQSK	2154.21	1.01439	1.07718	1.05443	1.06562	1.17435	1.14981	1.02208	0.915806	1.01927	1.23666	1.21573	1.18108	0.946906	0.965257	0.984315	0.991755	0.909277	0.932465	1.00652	1.02922	1.07657	76.7
GRDEELELVIPPVLENCTR	2543.35	0.902331	0.964506	0.957098	1.0779	1.09249	1.2089	1.14787	1.22531	1.23425	0.919058	1.05542	1.06901	0.975103	0.944065	1.0144	1.06532	1.21388	1.17032	1.16126	1.27129	1.29488	76.65
GAGYTFGQDISEQFNHTNNLK	2949.49	1.16642	1.08544	1.21403	0.84672	0.890711	0.932112	1.44534	1.35992	1.23415	1.63747	1.26098	1.19225	1.20866	1.12743	1.07698	1.49912	1.30748	1.13617	1.26917	1.13937	1.08763	76.58
AIAEIVNNMVELSHR	2000.09	1.01362	0.96654	0.962126	0.909984	0.972753	0.93737	0.972776	0.962539	0.847723	0.944532	0.990846	0.929888	1.04742	0.932323	0.97063	1.13957	1.02274	1.02642	1.1745	1.11451	1.02669	76.56
AEEAAEQATLAPLIGSSIQSATGVVYNITGGK	3755	1.104	0.97621	1.25595	1.13681	1.48511	2.10198	0.877882	0.805691	0.909757	1.13663	1.05881	1.197	0.951496	0.847336	0.855441	0.855916	0.768784	0.642438	1.08619	0.848771	0.621585	76.55
VGGGPLGEGLDAIYPGGAFDPLGLADDPDAFAELK	4023.08	1.20374	1.33106	1.26031	1.47424	1.51893	1.67704	1.36158	1.78471	1.30782	0.994173	0.943384	1.12812	1.15496	1.32268	1.41794	0.796751	0.759105	0.863425	0.634076	0.644254	0.766727	76.4
FVMDGEMPDYLLAK	2237.18	0.852861	0.913289	0.88183	0.981649	1.0644	1.14591	0.853778	0.882237	0.844839	1.00435	0.86949	0.982595	0.882017	0.87812	0.879603	0.872914	0.904647	0.852911	0.957724	0.941586	0.884236	76.4
AAGASSIQFDEPTLVMDLDSHK	2940.52	0.960498	1.00969	0.930808	0.850355	0.87189	0.915391	0.746758	1.35469	0.809257	1.23909	1.01827	1.07008	0.884206	0.8108	0.838257	0.945618	0.736508	0.929663	0.888555	0.745414	0.901048	76.37
AAIGLSEHGFNTACITK	2398.3	1.00667	0.951824	0.930989	0.808906	0.641421	0.690377	1.16317	1.49741	1.17545	1.19535	1.28563	1.27795	1.06699	1.1303	1.10674	1.09466	1.19403	1.15312	1.21433	1.50654	1.37444	76.36
IAGGPLGEVTDPLYPGGSFDPLGLADDPEAFAELK	4137.13																						76.35
GPVLLEDYHLVEK	2120.22	1.00798	0.999542	1.00965	0.725588	0.726114	0.719693	0.688637	0.705179	0.703069	0.614511	0.634168	0.611609	0.475622	0.476244	0.473105	0.404992	0.428047	0.434175	0.427941	0.417539	0.414885	76.29
VYGLNEIQAGEMVEFASGVK	2749.47	1.01468	1.01674	1.021	1.18963	1.1505	1.25655	1.17299	1.12755	1.1415	1.05795	0.990287	1.03209	0.917559	0.983064	0.938048	0.970643	0.959165	1.01035	1.14237	1.18112	1.19204	76.28
SFVNEYPISSIEDPFDQDDWEHYTK	3669.74	1.05253	0.908985	1.05528	1.06659	0.832815	1.0141	1.20051	0.931474	1.01166	1.17371	1.04983	1.03086	0.932186	0.811341	1.004	1.21393	0.982738	1.05152	1.68541	1.32355	1.22883	76.26
YIGVSNETSYGVMEFVHAAK	2810.45	1.37146		1.17136	1.21004		1.15041	0.950775		0.884406	0.991192		0.986692	0.872744		0.910551	0.693728		0.841099	0.652439		0.796962	76.22
GGGPTHLAILSQPPDTIHGSLR	2528.38																						76.2
DHTVSATHGDMDQNTR	2104.96																						76.12
QVVALCQAPFLLDDPNVGLVFPADAIAR	3313.77	0.84274			1.11354			0.825041			0.948991			0.894135			0.73842			1.17176			76.08
EDDIVGILETDDIK	2183.2	1.36137	1.31105	1.203	1.27102	1.05056	1.27223	1.05058	1.09212	1.00649	1.34994	1.24321	1.24095	1.0877	1.10007	1.06376	0.930542	0.916476	0.945744	0.919424	0.90155	0.954971	76.03
LLEPVYLVEIQAPEQALGGIYSVLNQK	3593.04	0.814024			0.795624			1.0896			0.925973			0.967654			1.22112			1.37367			76.02
GVEYLVEASAAEAEAISATLAAAK	2943.61	0.846831	0.963561	0.87224	1.07567	0.945433	0.907194	1.09028	1.13727	1.1257	0.998661	0.960922	1.09803	1.14934	1.01468	0.903225	1.18861	1.1929	1.20228	1.23961	1.34504	1.24612	76.01
DRPVPIPGSGMQLTNIAHVR	2462.36	1.06832	1.09831	1.01967	1.22465	1.12292	1.0232	0.988303	0.983162	0.897155	1.04812	1.0822	1.08736	1.10029	0.9725	1.05145	0.836238	0.929884	0.87339	1.10126	1.10269	1.20379	75.99
FTQANSEVSALLGR	1796.98																						75.98
AHQEAIQAQADIDK	2146.17	1.04112	0.992085	1.06327	0.879613	1.01768	0.97522	1.0596	1.05852	1.20295	1.06776	1.03424	1.0729	0.838755	0.991639	1.00366	1.05559	1.17632	1.10863	1.15323	1.20492	1.20374	75.86
FWEVVCAEHGIDVTGR	2179.09	0.938441	0.978481	0.870233	0.987064	1.10497	0.978078	1.23152	1.24358	1.30199	0.951617	0.901293	0.738453	1.79822	1.70353	2.05436	0.965927	0.949294	0.842559	0.935047	0.842701	0.705385	75.83
IIEESLPSVFGNSPTSLDVLK	2853.58	1.02106	0.989601	0.983554	1.10848	1.07594	0.994611	0.946141	0.979026	0.8922	1.20748	1.54351	1.20452	1.20996	1.15311	1.16788	1.41016	1.45976	1.36581	1.74746	1.68989	1.73062	75.73
VIXFGVPGAFTPTCSVK	2402.37	1.00164	1.00923	0.964605	0.848872	0.817625	0.892498	1.39973	1.38827	1.2812	0.956803	0.936705	0.842081	1.18603	1.25663	1.02093	1.08778	1.10896	0.989765	1.15869	1.1621	1.24412	75.73
LYEFVEQHGQAVLQR	2121.13	1.11737	1.14222	1.09464	1.24952	1.22962	1.26489	1.47157	1.55325	1.6576	1.11862	1.09029	1.07341	1.06626	1.07366	1.06202	1.03014	1.0098	1.0613	1.14727	1.14633	1.14147	75.68
AVVGNSFIGADAQMIEALPK	2639.46	0.965036	0.938525	0.931151	1.0463	0.91524	1.06917	0.90222	0.859969	0.908496	1.12194	1.07978	1.11588	0.882462	0.912346	0.961808	0.858667	0.865474	0.900184	0.949497	0.932595	0.990394	75.62
GILAADESTGTIGK	1941.09	1.04845	1.02101	1.0415	1.04597	0.964794	1.04888	1.14333	1.10691	1.17474	1.16355	1.09157	1.11348	1.12455	1.11735	1.09145	1.3768	1.26559	1.21554	1.54943	1.44832	1.39526	75.58
ESGSTMAVVAAQTK	1988.09	1.02802	1.05717	1.03819	0.977654	1.13572	0.983751	0.835675	0.873457	0.874785	1.06378	1.03485	1.04484	0.864864	0.969384	0.86567	0.931734	0.931141	0.871652	1.03709	0.978481	0.947945	75.52
VTFHNTGVQEDPACGPLLDAVAIK	3160.68	0.986714	0.860207	0.98741	1.08217	1.06506	1.11578	3.17496	2.13207	2.37592	1.06746	0.985239	1.06024	1.03316	0.751957	0.951279	3.11033	1.96078	2.12608	2.55328	1.8165	1.81316	75.51
VNVHELSVDQLSVSEYLR	2391.28	1.00169	0.958866	0.980816	1.11932	1.08075	1.12963	1.23679	1.15638	1.21803	0.940794	0.939507	0.942353	0.913727	0.913828	0.965105	1.09328	1.05964	1.11545	1.25804	1.20809	1.24124	75.51
LITDGQDHGVHGFIVQLR	2309.26	0.824217	0.874486	0.893045	0.893019	0.997599	0.901855	1.2171	1.08231	1.15	1.14856	1.08513	1.13532	1.00948	0.975388	1.00118	0.92115	0.926623	0.974627	1.03904	0.974181	0.93946	75.46
STVETELSEVCAGILK	2344.29	1.0853	1.05477	1.13102	1.22438	1.32932	1.28371	1.82834	1.48488	2.0668	0.927941	1.01469	0.965665	1.03783	1.1135	1.26707	1.11549	1.02229	1.27728	0.897757	0.940004	1.19128	75.46
YTDDMELDDAVHTAILTLK	2772.46	1.08434	1.05091	1.01629	0.892189	0.836172	0.825835	1.0293	0.994153	0.898186	1.11515	1.08799	1.02339	0.954964	0.873835	0.869283	1.10876	0.984907	0.995047	1.21179	1.12206	1.15024	75.38
KLDVVSNEVFSNCLR	2388.31	1.1214	1.06376	1.06128	0.96363	1.07945	0.888141	0.849299	0.920717	0.783747	1.04909	0.848607	0.937236	0.957576	0.909362	0.846427	0.550752	0.80965	0.553211	0.571338	0.800855	0.598328	75.38
AITNSTDSLLQFETPQLLLR	2564.43	0.993014	0.989841	1.03687	1.52259	1.33749	1.30007	1.04826	1.06917	1.1091	1.73984	1.10536	1.7136	2.30744	1.13282	2.01096	2.82024	1.34671	2.49348	3.74088	1.39292	3.48713	75.36
QGEIEAVVIATGVHTFFGK	2611.46																						75.31
EHELEDEDVVQIIK	2304.25	0.978684	1.00347	1.00844	1.08921	1.04133	0.969374	1.04367	1.1058	1.10812	1.0277	1.0801	1.00096	0.962874	1.03343	0.937649	1.07182	1.1353	1.0528	1.08842	1.13347	1.07804	75.3
EHAAAVLAGLLK	1801.11	0.907031	0.931668	0.846264	0.833021	0.908054	0.766237	0.947868	0.993421	0.927488	0.919755	0.92128	0.933305	0.754489	0.860674	0.786342	0.906879	0.873236	0.937956	1.20228	1.06785	1.06523	75.27
DLVSSLVSGLLTIGPR	1931.14	1.11676	1.21863	1.21412	1.15986	1.04506	1.11054	0.942998	1.07337	0.762199	1.09551	1.1359	1.2419	0.839944	0.874756	0.72954	0.817224	0.772748	0.741314	1.01396	0.871792	0.969376	75.26
GWDAQVLGEAPHK	2016.1																						75.25
ESIAQFAQENIAPHASR	2173.12	0.873288	1.00441	0.688138	1.01595	1.10189	0.689047	0.879271	0.976775	0.472942	0.82957	0.924891	0.693814	0.760563	0.939831	0.453463	0.868882	0.955216	0.409268	0.918734	1.054	0.437067	75.2
VLGAEEQIEATDLYWEAVCEGSK	3205.62	1.00683	0.95731	1.02507	1.2528	1.3476	1.38398	2.03961	1.93704	1.74929	0.876852	0.922285	1.04204	1.09141	1.0642	1.02536	1.48364	1.75238	1.53453	1.46428	1.53583	1.49471	75.15
AEEYHQQYLEK	2046.07																						75.1
AVVEQANTLTHVSNMFYSIPQVELAER	3350.72	1.15727	1.0308	1.12705	1.15781	1.08592	1.29778	1.21938	1.01449	1.01673	0.939118	0.992929	0.889475	1.06652	0.961357	1.09309	1.1424	0.900254	0.905912	1.31549	1.18341	1.1985	75.1
LVFQVEPNQEFQGLVCEGANVLPSK	3410.81	0.990756			1.3003			1.04058			1.14651			1.15443			1.0046			0.978003			75.1
ELDGIQVELQATDPTEMGLDVIR	2846.47	1.02044			1.22804			1.14471			0.963332			1.07216			1.19777			1.2289			75.09
EVGADAVSHGCTGK	1996.02	0.942424	0.976479	0.964609	0.84438	0.835363	0.811441	0.917387	1.00154	0.892729	1.15115	1.19016	1.10302	1.02681	1.156	1.09159	1.24859	1.24596	1.24689	1.03503	1.08327	0.964675	75.02
GSFETIHVQDATGHEFATR	2407.2	1.04258	1.01721	1.00853	0.925921	0.827983	0.923261	0.791374	0.635086	0.674131	1.22296	1.06058	0.986428	1.16708	0.951471	1.06405	0.923446	0.761396	0.98256	0.769218	0.50308	0.588432	74.94
EAKPFIEDGVHPQNLIR	2571.44	0.917641	0.899287	0.947758	0.897603	0.940944	1.04122	0.946271	0.938711	0.92712	1.04821	1.00821	1.05019	0.908887	0.950361	0.993582	1.15921	1.18214	1.188	1.27965	1.28932	1.29156	74.93
QDQVDDEELLQLVELEVR	2474.29																						74.89
NADSIVPAIQGVDALIILTSAVPR	2737.57	1.11262	1.14228	1.42906	1.49791	1.98385	1.72263	1.14289	1.08404	1.26983	1.18933	1.18297	1.25034	1.22021	1.45117	1.2496	1.21034	0.936056	1.05734	1.33008	0.876857	1.12644	74.86
YIPSNTFSYYDQVLDTTAMLGAVPPR	3223.62																						74.79
KAGLIALFDVDGTLTAPR	2466.45	0.90535	0.8891	0.911249	0.844077	0.808772	0.829988	0.82226	0.821459	0.853098	0.952067	0.925499	0.897126	0.84298	0.850908	0.849427	0.885799	0.881074	0.865088	0.861075	0.860044	0.875412	74.7
GVVFATEALLAQHGK	2149.24	0.933606	0.985029	0.976358	0.925383	1.05097	1.09324	1.56556	1.78859	1.93876	1.37363	1.36627	1.54274	1.36503	1.26153	1.41381	1.62556	1.7192	1.98271	1.50726	1.61926	1.90343	74.68
FDVYINDEDYSVSRPK	2555.32																						74.68
SLGAAVIYNNEK	1887.08																						74.65
MPTFFETFPVVLVDGDGIVR	2559.35	1.23228	1.17655	1.18587	1.41123	1.2855	1.42349	0.962081	0.92002	0.860368	1.14466	1.08546	1.0829	1.09929	1.08949	1.05793	0.802836	0.766164	0.793818	0.839629	0.864436	0.809245	74.63
ISYGGAQEYFGITPDITTLGK	2839.52	0.981981	0.983781	1.15189	1.11669	0.926887	1.17324	0.925812	0.803381	1.02182	0.938107	0.886994	0.967139	0.908584	0.749504	0.87075	0.939425	0.619837	0.760206	1.14614	0.64215	0.849306	74.6
SILLDSSLDKEFIAK	2591.53	0.955073	0.9543	0.958469	0.755155	0.705999	0.627708	1.11701	1.09607	1.09415	0.834241	0.781947	0.78616	0.721028	0.649759	0.650214	1.06901	1.00625	1.02167	1.19742	1.18582	1.20704	74.6
IKDAVVTVPAYFNDAQR	2515.41	0.908431	1.13304	0.991367	1.01601	1.11519	1.07077	1.91649	4.92	1.96534	1.03253	1.11077	1.02464	1.18438	1.99874	1.32526	0.888375	0.90198	0.850443	1.05689	1.03101	1.14219	74.57
VLTPAEIDDYLAEVE	1981.02	0.956001	1.10909	0.983265	1.25246	1.28898	1.39538	0.973904	1.1337	1.02871	1.13421	1.31388	1.3068	0.939218	1.10097	1.04007	0.953064	1.18899	1.08029	1.11787	1.31631	1.14871	74.53
VKDSNTLLFGEKPVTVFGIR	3132.84																						74.53
VQLLEIAQVPDEHVNEFK	2716.49	1.0477	1.05642	1.00147	1.02242	0.961528	1.02193	1.41741	1.56157	1.46384	1.01247	1.03012	1.06107	0.90852	0.909384	0.872058	1.185	1.29326	1.17589	1.36118	1.47796	1.36833	74.51
HKIEEEIAAAAAVGAGGFAFHEHHEK	3668.96	0.833715	0.839373	0.826052	0.69258	0.695934	0.661558	1.63978	1.61702	1.64477	0.758729	0.741121	0.724481	1.12001	1.11876	1.11477	1.27371	1.28912	1.27378	1.14238	1.12157	1.12083	74.49
FDVYINDEDYSVSKPR	2555.32	1.39082	1.22799	1.54077	1.07247	1.086	1.11979	0.969138	0.961866	1.05753	0.416592	1.26064	0.188469	0.416772	1.42947	0.135147	0.299239	0.850037	0.0656964	0.225882	0.721622	0.0424998	74.45
VALEACVQAR	1420.79																						74.44
GFQGHQYEVLGGGANVVAAGYSK	2917.53	1.13492	1.14658	1.03047	1.02719	0.892403	0.875366	0.930656	0.919617	0.865941	1.03964	1.04133	0.984045	0.977443	0.84727	0.82149	0.926177	0.913008	0.882998	0.896921	0.867473	0.850477	74.43
FTSAFQEIVDAYGVAK	2354.27	1.0532		1.2886	1.07963		1.17921	1.07327		1.23711	0.956912		1.17616	0.965401		1.00132	0.96957		1.13847	1.10718		1.24717	74.43
LSELGFADA	1226.65	1.08688	1.05064	0.991429	1.22638	1.27347	1.22947	1.15601	1.30364	1.14978	0.978721	1.04815	1.00772	1.09569	1.11639	1.1515	1.07084	1.09708	1.06452	0.995935	1.22767	1.31837	74.36
GILGYTEDDVVSTDFIGDSR	2463.22	1.12128	1.2634	1.19905	1.60678	1.39752	1.38728	3.08239	1.34509	1.41179	1.22609	1.18996	1.13094	1.20126	1.13902	1.0703	1.34395	1.10586	1.06712	2.60532	1.27688	1.32125	74.33
NILLGFLGGSEGLFAQK	2372.37	1.02191	1.09376	1.09125	1.12748	1.27015	1.25003	1.08263	1.09789	1.15932	1.39074	1.50448	1.83732	1.24541	1.3157	1.43746	1.49586	1.51038	1.72997	1.72816	1.78233	2.17878	74.33
LAAAILGGVDEIWIKPGAR	2558.53	0.977256	0.985947	0.970917	0.892916	0.911126	0.957039	0.70652	0.759676	0.810819	1.02927	1.00167	0.94919	1.07626	1.08394	1.0341	0.901853	0.973196	1.0108	0.759682	0.939187	0.931054	74.31
VYPTPTIAVLSTGDELVEPTTEHLNR	3156.68	0.884404		0.911443	1.9135		1.17629	1.03029		0.89417	1.15187		1.13369	1.09557		1.19385	1.02675		0.967394	1.21633		0.996004	74.26
IVDDVGAGVWSQPL	1759.94	1.0405	0.961339	1.10745	1.34418	1.45239	1.48671	1.1585	1.17982	1.2484	1.30204	1.19088	1.40052	1.27969	1.26613	1.46976	1.34077	1.25662	1.30071	1.40732	1.31379	1.31014	74.2
LDADNYETDEELKK	2595.38	1.08394	1.10557	1.01113	0.778569	0.760724	0.805927	2.09437	2.27274	2.09037	0.962142	0.830812	0.970553	0.92902	1.013	1.04455	1.71662	1.79003	1.64707	2.3967	2.64481	2.21425	74.18
AQISSVQGGPAPALVK	2131.26	1.06757	0.998531		1.15891	1.27411		1.18906	1.08244		1.04501	1.05858		0.917179	0.930418		1.20129	1.0695		1.03801	0.988347		74.05
LNIHEYQGAELMSK	2241.21	1.01807	1.02234	0.960825	0.96453	1.00601	0.904477	1.08203	1.01544	1.11343	0.920047	0.975154	0.995091	0.898984	0.878103	0.90009	0.931089	0.946896	1.0218	1.03066	1.04035	1.14288	74.03
EAAAGVLSEAGLKDEVGFAR	2598.42	1.02841	0.99802	0.999672	1.18425	1.29468	1.15468	1.07115	1.02812	1.08335	2.08922	1.66653	1.67068	1.97777	1.62396	1.48515	2.66551	2.19843	1.94031	3.19322	2.55584	2.24846	73.98
VGPEGGLATSLVTEADGVPLR	2342.29	1.02848	1.03779	1.01873	1.23238	1.17881	1.29122	0.984112	0.948251	1.06983	0.846495	0.766869	0.835771	0.847506	0.788159	0.829036	0.717612	0.666555	0.821714	0.804355	0.786941	0.887144	73.96
VTEALEYGLVGVNEGLVSTEVAPFGGVK	3442.89	0.934167	0.929962	0.977443	1.1892	1.02333	1.18501	0.865627	0.783047	0.853324	1.16122	1.34634	1.29771	0.890058	0.84297	0.93278	0.94058	0.845835	0.849259	0.913905	0.799876	0.94762	73.87
NFHGAVEGFHVK	1950.08	0.619225	0.63099	0.648808	0.401243	0.40131	0.428558	0.331897	0.276615	0.328705	1.4866	1.39098	1.61729	0.552107	0.530723	0.629958	0.428823	0.406367	0.468696	0.337359	0.324941	0.38474	73.85
VQDDEVGDGTTSVVVLAGELLR	2576.37	1.02214	0.954446	0.948227	1.1694	1.06635	1.09472	0.951091	0.975923	1.15582	1.31171	1.25196	1.21024	1.0737	0.954241	1.1613	1.18527	1.10446	1.10092	1.27071	1.30058	1.3568	73.85
AGIEQGPQIDSDQFEK	2370.23																						73.81
AAEWTEQELEHTAEAVGYGAVK	2997.53	0.997941	1.03397	0.967259	1.01236	0.956794	0.922872	0.840533	0.816843	0.645041	1.06831	0.990859	0.93247	0.992943	0.970058	0.814488	0.889375	0.878514	0.715141	0.931023	0.883134	0.669598	73.76
YTTVDEYLNQFV	1795.9	1.18724	1.05336	1.07644	1.35448	1.29881	1.41682	1.04421	1.0267	1.08444	1.15708	1.16235	1.1631	1.18555	1.21611	1.1251	1.08291	0.988621	1.0823	1.33187	1.33536	1.42097	73.72
VIDLIVHMASCK	1994.13	1.00592	1.01865	1.00414	0.805342	0.80937	0.815331	0.792737	0.805937	0.8096	1.09375	1.09477	1.07813	1.14555	1.19206	1.18947	1.15437	1.15809	1.15603	1.3539	1.39938	1.41623	73.71
GENKEYLPIEGLAAFNK	2805.57																						73.69
LYSLDAGAIIHALCFSPNR	2422.28	1.01111	1.09971	1.03419	1.15792	1.12333	1.12974	0.710472	0.882298	0.994151	1.14664	1.33292	0.991476	1.15954	1.09432	1.03765	0.974856	1.27088	1.13433	0.959244	1.37	1.25042	73.66
VFVGLPTTGGVTPAPAATVPAKV	2758.62	1.03762	0.991609	0.995853	1.23119	1.24575	1.4129	1.33812	1.22426	1.4887	0.969155	1.00946	0.976604	0.920434	1.01768	0.791283	1.02331	0.976794	1.08383	1.33369	1.16987	1.44296	73.65
GHTLGGAPLPGSDPIEASR	2136.13	0.920975	0.888881	0.891581	0.898771	0.839439	0.900379	0.896635	0.921128	0.876125	0.863361	0.942664	0.88039	0.765785	0.699594	0.72876	0.944878	1.07492	0.92824	0.898796	0.913232	0.855277	73.63
EHGEENMAAWLLGIK	2306.24	0.543038	0.660142	0.595602	0.385556	0.624915	0.494805	0.612835	0.900083	0.587203	1.17986	1.27214	1.3196	0.471651	0.57852	0.433233	0.604002	0.742396	0.551019	0.378574	0.728824	0.418611	73.6
TMPSEHVVTTDLPQEALMVR	2558.31	1.03961	1.00931	0.956654	1.00973	1.03304	0.86014	0.895438	0.993904	0.680819	0.847648	0.850793	0.689714	0.870946	0.924554	0.752897	0.829553	0.853649	0.673174	0.795821	0.83311	0.667433	73.59
ATSLSTASVDDAAVINELLAK	2697.51	0.846198	0.912613	0.924036	0.948606	0.925406	0.936246	0.893102	0.964606	0.964333	0.925678	0.961974	0.837195	0.67003	0.782836	0.682189	0.95457	1.02853	0.928512	1.13201	1.19362	0.90828	73.5
TSYGFDVLLSSTTGPAFNAGR	2465.26	1.00168	0.982166	1.04676	1.20207	0.858079	1.30169	0.910369	0.851966	0.829811	1.04102	1.121	0.985858	0.975545	0.932992	1.03018	0.988935	0.917052	0.781827	0.922618	0.924837	0.772615	73.48
ATDAESTEVILEAALK	2269.26	0.983351	0.981841	0.962255	1.2416	0.936339	1.19474	1.10158	0.963157	1.1039	1.08839	0.90996	1.03355	0.977781	0.920713	1.02186	1.0423	0.966967	0.988869	1.17653	1.09217	1.1605	73.48
ADTGSNINTTLTFTEIIPSTK	2832.54	1.09968	1.01862	1.12254	1.09546	1.12371	1.1619	1.11386	0.998346	1.16247	1.28272	1.23147	1.50124	1.13982	1.0349	1.39549	1.10053	1.00091	1.27519	1.13489	1.13808	1.27876	73.47
HILQQLQTMNIIELDSK	2648.48	1.06435	1.02383	1.127	0.941571	0.824398	0.932459	0.924387	0.764726	0.934895	1.00605	0.923245	1.04983	1.0055	0.885087	1.00533	0.930517	0.764018	0.826879	0.827936	0.709589	0.755362	73.44
VAAAEHIAQFNEEAR	1960.01	0.990368	1.01316	1.03242	0.988404	1.03771	0.9831	0.854384	0.841543	0.861994	1.06408	1.0425	1.04074	1.07476	1.123	1.16196	1.01666	0.959043	1.02582	0.911971	0.986012	0.926327	73.4
ALILEADSLLPK	1891.17																						73.36
TMLELLNQLDGFEASNK	2531.35	1.03542	1.05922	0.984849	0.993522	1.15653	1.17606	0.97157	1.02386	1.05467	1.08552	0.96612	1.10302	0.932904	0.932904	0.958992	0.944398	1.00586	0.989389	1.08467	1.13029	1.24696	73.35
GVQPLLDAVVDYLPSPLDLPAMK	3059.73	0.984106			0.999422			1.14873			0.71001			0.761395			0.678938			0.725994			73.35
APIAILGAEIDQYSPPK	2391.37																						73.34
HAIDQAGGIPVLVEVVELGSAR	2534.42	1.05567	1.19919	1.10877	1.15303	1.14865	1.12606	1.0076	1.06628	1.14149	0.991626	0.896148	1.02934	1.03451	1.00071	1.08317	0.936666	1.05788	1.20822	0.973185	1.08057	1.21521	73.34
DLTAGTVGGAAQLIVGHPFDTIK	2889.62	1.18176	1.31314	1.03633	1.17423	1.10999	0.989235	1.21669	1.15625	1.07206	0.960132	1.0416	0.919338	1.03297	1.03331	0.825354	0.797046	0.963498	0.72114	1.12528	0.981604	0.641807	73.29
QISELGIYPAVDPLDSTSR	2365.25																						73.28
QEQDQAAVESHK	1978.04	1.09132	1.04247	1.03896	1.07734	1.08781	1.02583	1.07584	1.10115	1.00675	1.36661	1.52006	1.42745	1.56724	1.58965	1.53959	1.57008	1.64822	1.64053	1.47864	1.63904	1.52067	73.28
VIPLIYNEPLEILHEK	2528.49	1.09482	1.05629	1.03062	1.00484	1.05823	0.908843	0.935556	0.882438	0.916219	0.729818	0.778378	0.721798	0.829253	0.869049	0.925524	0.712512	0.676317	0.698737	0.748968	0.690406	0.704271	73.25
IHFMLSSYAPVISAEK	2401.33																						73.16
IIYGGSVSGANCK	1934.06	0.989441	1.03815	1.03211	1.0112	0.963936	0.966893	0.903347	0.920122	0.918027	1.02926	0.997261	1.10378	0.999331	1.01513	1.03935	0.982057	0.944336	1.00335	1.0153	0.96709	1.05931	73.12
DSEIAMGGYQPYHLASR	2215.07	0.95719	0.965774	0.882646	0.95154	0.976551	0.837457	0.854955	0.787666	0.826388	1.08676	1.08399	0.837461	1.02101	1.00977	0.853702	0.903948	0.903266	0.784432	0.896599	0.871682	0.728192	73.1
HVVFGQVVEGMDVVK	2267.26	1.08019	1.01628	1.05886	1.01838	1.02096	0.986725	1.41514	1.33735	1.40605	1.07917	1.07632	1.05942	0.966196	0.959998	0.983213	1.25674	1.21904	1.2268	1.30839	1.25052	1.28945	73.07
SNLVGMGIIPLCFKPGQDAETLGLTGHER	3718.97																						72.99
KLDSQLGGLLAEASSEEDFTGK	3207.74	0.971911	0.971916	0.906503	0.659735	0.990794	0.93239	0.990313	0.927641	1.00868	1.09791	1.05052	1.08157	0.864045	0.904345	0.874883	1.03728	1.00724	1.10462	1.15355	1.13888	1.09392	72.95
IVDLATLTGACVVALGPSIAGVFTPSDDLAK	3680.03	0.935947			0.608716			0.788729			0.943767			0.771466			0.95888			1.10902			72.92
FVATEGEGLHVSPGR	1859.99																						72.87
LSQVAVVPNCSILATVGQR	2316.29	0.995314	0.992617	1.0211	1.26797	1.18143	1.32027	0.888199	0.902696	0.864657	1.0228	1.1573	1.01982	0.960421	1.02279	1.0198	0.931053	0.989759	0.928531	1.00831	1.1106	1.01466	72.83
LKEVEAVCNPIITAVYQR	2711.53																						72.78
MELVDAAFPLLK	1955.14	0.901211	0.869432	0.930806	0.746664	0.739467	0.829267	0.836909	0.84519	0.852869	1.0529	1.06616	1.07937	0.852244	0.887298	0.883426	0.93841	0.933815	0.90576	1.15742	1.17748	1.17651	72.77
DNSCHNEFEVSDMLR	2156.96	1.19937	1.0031	1.03292	1.2675	1.1849	1.14731	1.43554	1.06675	1.07545	1.54917	1.08376	1.21109	1.78256	1.2176	1.34838	1.73612	1.16692	1.28278	2.00403	1.19426	1.30364	72.77
ASMGGYISSQSVK	1923.03	1.12263		1.06084	0.978119		1.03678	1.04086		1.01215	1.10888		1.06839	0.924403		0.945665	1.14176		0.98552	1.23377		1.13065	72.75
MVVSTYQAASGAGAAAMEELELQTR	2888.44	1.06125	0.958552	1.07049	1.19457	1.5724	1.90368	1.01348	1.09481	1.14907	1.0029	1.10301	1.15044	1.00195	1.04529	1.20122	0.792424	1.03576	1.09968	0.869768	1.18815	1.14093	72.71
AVIELENYGLPFSR	1912.05	0.936706	1.0603	0.898955	1.17013	1.32627	1.24061	1.2811	1.38004	1.24101	1.0198	1.08057	0.957892	0.962828	0.951476	0.942675	1.0962	1.12593	1.07359	1.27306	1.38984	1.22268	72.7
KCGAVSGLTTVVNPISLAR	2551.48																						72.62
DSEIAMGGYQPYHLASR	2199.07	1.03407	0.959489	0.989301	0.894981	0.809489	0.801623	0.77605	0.741974	0.771985	1.40034	1.73632	1.73171	1.49441	1.6687	1.66609	1.24675	1.36055	1.27497	1.03819	1.03694	1.01043	72.61
LSGDDVGELHYK	1941.05	1.0482	1.02375	1.02482	0.889744	0.814113	0.804969	1.12896	1.15623	1.16264	1.16154	1.0795	1.10972	1.00996	0.966796	0.955034	1.14203	1.08359	1.09848	1.18934	1.22766	1.21288	72.61
SNNLSDEDIVALTK	2127.17	1.16653	1.1367	1.15022	1.18435	1.35184	1.30793	1.21016	1.28784	1.11808	1.03253	1.12433	1.09816	1.02403	1.07483	0.971991	0.855891	0.870273	0.910211	0.953072	0.986158	1.01499	72.6
HIVDAIDEHTVPR	1805.98	1.05994	1.14588	1.06906	1.02162	1.12458	1.1154	0.864465	0.935922	0.854068	1.61247	2.88624	2.39885	1.50069	2.65031	2.32038	1.22431	1.33844	1.36914	1.17892	1.25233	1.30893	72.6
SLHDALCVLSQTVIDSR	2218.17	0.936188	0.948159	0.991643	0.940638	0.995704	0.943824	0.913708	0.914455	0.996354	1.00638	1.06092	1.03777	0.985125	0.963073	0.948312	1.09333	1.12056	1.0976	1.06599	1.21074	1.1385	72.57
EASAMIDCVEEVADSVDELHK	2955.46	1.46723	1.13257	1.05692	1.13461	1.03555	1.1874	0.942061	0.788484	0.810315	0.608086	0.622796	0.889414	0.942464	0.801559	0.86097	0.740605	0.59827	0.819877	0.71859	0.684253	0.91048	72.55
VCPSHILDFQPGEAFMVR	2407.22	0.980012	0.99084	1.01247	1.0821	1.15293	1.04655	0.913192	0.966226	0.859634	0.840623	0.904518	0.947494	0.902716	0.987755	0.973196	0.831221	0.874902	0.886344	0.92359	0.968962	0.892784	72.5
AAVLDADNLIPK	1848.09	1.70374	1.66943	1.73003	2.31454	2.35976	2.54959	1.95057	1.92999	1.79135	1.15547	1.13133	1.16597	3.37056	3.31686	3.70795	2.16308	1.87637	2.0207	2.89799	2.7089	3.01379	72.49
TGGGILLPTTAQTKPQGGEVVAVGEGR	3201.81	1.24307	1.18514	1.23048	1.10519	1.05165	1.00357	0.838963	0.847726	0.815688	1.13539	1.13426	1.13499	0.923076	0.923081	0.858059	0.757032	0.813545	0.686895	0.715277	0.719331	0.611321	72.49
NSEFAGSFVNVPHK	2141.15																						72.45
REEQQDDIGTEAGQSTFSYDQLK	3253.6	0.734563	0.942954		0.707476	0.939042		0.701042	0.750906		0.539648	0.829309		0.886352	1.06813		0.473192	0.662059		0.473968	0.638044		72.45
VPIIVTGNDFSTIYAPLIR	2393.38																						72.43
EDLEEISDAAPLTEVAGAR	2290.17	1.07259		1.12068	1.18321		1.18367	1.00305		0.946727	0.912857		0.787957	0.897073		0.726193	0.840304		0.73672	0.772126		0.730607	72.42
KGSSVAVFGLGAVGLAAAEGAR	2596.49	1.00114	0.98084	1.07548	1.11131	1.15487	1.12442	1.20494	0.995522	0.946267	0.812735	0.897348	0.978971	1.02167	0.940038	1.06175	1.0188	0.995207	0.914191	1.18218	1.16448	1.04423	72.27
GNEMAEVLMDFPQLTMTLPDGR	2769.36																						72.26
IINEPTAASLAYGFEK	2332.3																						72.23
QTYAQTYGEDLLK	2138.15	1.26571	1.17517	1.32906	1.11874	1.06058	1.27611	0.970617	0.927274	1.07025	0.859273	0.847942	0.898743	1.01974	0.904908	1.13813	0.864195	0.777064	0.999415	0.590387	0.674385	0.622678	72.18
TAANMTEQFAALAAIAQIPGK	2725.51	0.994093	0.991656	0.982396	1.15296	0.945576	0.975338	1.08709	0.995841	1.00712	0.988044	1.07518	1.0268	1.14438	1.15061	1.13956	1.08125	1.12594	1.09058	1.25095	1.2345	1.05	72.18
LVENIEETVGFGK	2043.15	1.03489	1.02005	1.05435	0.882306	0.982292	0.882661	0.814963	0.845525	0.814566	1.04103	0.998443	1.01405	1.15908	1.12111	1.10334	1.03031	0.954804	0.929505	0.862238	0.919299	0.858986	72.13
VENLYEGPLDDIYATAIR	2356.23	0.969717	0.954342	0.968948	1.17735	1.18693	1.26498	0.876551	0.955138	0.86732	1.04627	1.03856	1.0715	1.01259	1.09413	1.06742	1.03328	1.09544	0.921136	1.14607	1.07799	0.971767	72.11
VLPGLLGGSADLASSNMTLLK	2665.53	1.07309	1.12767	1.0492	1.23057	1.03563	1.09329	1.21056	1.17765	1.16204	1.11026	1.19406	1.0459	0.989255	0.924345	0.898474	0.984686	1.0829	1.08683	1.37967	1.46852	1.27383	72.11
VQVGVFSATMPPEALEITR	2365.28	0.897497		0.931441	0.933731		1.09663	0.886922		0.82427	0.842516		0.807983	0.781865		0.763174	0.876732		0.847518	0.860322		0.843765	72.09
IINSDEVQSVVRPIK	2305.37																						72.08
VFAHQDILDLAK	1978.15	1.0122	1.03794	1.01257	0.805551	0.856669	0.848428	0.974816	0.974873	0.953809	0.938745	0.953254	0.897008	0.900746	0.850281	0.876926	0.936914	0.965805	0.972151	0.78995	0.831349	0.805093	72.06
IFNVLGEPVDNLGPVDTR	2259.23																						72.03
SGLDVALFLNAISTGAAGSK	2500.42	1.17313	0.941918	1.04593	1.2423	1.11166	1.15862	1.45692	1.29656	1.39799	1.23222	1.04935	1.0453	1.15042	1.005	1.19416	1.11006	1.01091	0.994398	0.997235	0.953075	0.893571	72.02
ANLGMEVMHER	1590.8	1.16965	1.19695	1.20575	1.14044	1.09952	1.14095	0.868375	0.851908	0.860169	0.90148	0.898587	0.908396	0.963142	0.949645	0.992423	0.662536	0.680421	0.6658	0.645108	0.668084	0.621299	71.97
LEIIGNLVHDSVPVSNDEANNAVIR	2992.6	1.04022	0.961273	1.17172	1.08668	1.11572	1.00267	0.971607	0.953988	1.00914	0.992509	1.10911	1.12419	1.02907	1.04705	1.0502	1.07943	1.14904	1.09774	1.21229	1.29923	1.17001	71.95
DPSDQTGIDNFMVQQLDGTVNEWGWCK	3748.78	1.39916	1.11522		1.16644	1.0574		1.41683	1.18827		1.44939	1.39177		1.32815	1.2397		1.73797	1.26385		2.02984	1.79902		71.9
FVQAGSEVSALLGR	1737.98																						71.88
DSPLDVIVVNDSGGVK	2222.24	1.12863	1.10431	1.0166	0.999306	0.865835	0.952337	0.935113	0.753558	0.958506	0.942396	0.438172	0.743313	0.874459	0.409917	0.718491	0.69301	0.374837	0.784127	0.876885	0.343556	0.75549	71.86
NPDDGGSIVQDLQISTMFTHHQK	3192.61	1.02013	1.03999	1.0184	0.821541	0.860101	0.900093	0.792635	0.849505	0.81839	0.985413	1.01043	0.948714	1.13394	1.14697	1.05683	0.938422	0.901943	0.918092	0.967993	0.956026	0.902756	71.85
VSCLSIIDPGDSDIIK	2340.29	1.05444	1.04879	0.99333	1.05641	0.88352	0.968741	0.862679	0.832459	0.878875	1.35775	1.41539	1.38818	1.24863	1.26931	1.23276	1.03143	0.997835	0.979919	0.791323	0.704225	0.718152	71.85
YRVENLYEGPLDDIYATAIR	2675.39	0.957129	0.921106	0.971561	1.08136	1.16271	1.15358	1.07036	1.03018	0.978614	1.001	1.00473	0.992948	1.0567	1.06382	1.03519	1.11643	1.07423	0.97186	1.46659	1.45665	1.21368	71.84
AADHDVPIAPDEIVK	2198.22	0.973725	0.912865	0.980218	0.805993	0.79819	0.883826	1.01222	0.918351	0.997409	1.00222	0.933785	1.11664	0.918693	0.791771	0.976852	1.0033	0.890599	1.07497	1.01593	0.797234	1.01853	71.81
YPIEHGIVSNWDDMEK	2541.28																						71.74
LIGSPPGYVGYTEGGQLTEAVR	2568.36	1.12343	1.11427	1.16224	1.42254	1.23864	1.45135	1.01638	1.0452	1.05674	1.05238	1.01782	1.04216	1.0311	1.00279	1.09313	1.14289	1.066	1.15736	1.17055	1.13261	1.21142	71.7
GKYHDELIANAAYIGTPGK	2930.62	0.93378	0.860102	0.912986	0.600773	0.722292	0.679404	1.32628	1.24194	1.18019	1.23454	1.11044	1.13631	1.17524	0.990841	1.10129	1.77529	1.39571	1.37922	2.0856	1.69589	1.72281	71.69
GTVEIVENHGEEHVFHLMNPK	3024.57	0.911377	0.987703	0.927106	0.871158	0.794811	0.705008	1.09975	1.07333	1.28874	1.08182	1.21499	1.23863	0.855718	1.01192	0.977643	1.36855	1.46732	1.80437	1.92753	2.08627	2.99631	71.69
GSPNIEMDEHTFMVNR	2181.03	0.979756	1.02905	0.993646	0.958335	1.05109	1.02729	1.81891	1.27794	1.35233	1.0261	0.972835	0.997802	1.12399	1.13555	1.10942	1.7217	1.36866	1.43335	1.66196	1.39531	1.39011	71.63
TGDVIAHVAEGEAEDINR	2200.12	1.05562	1.06242	1.00611	1.2117	1.18749	1.13785	1.092	0.839431	0.858176	1.15696	1.48999	1.20887	1.14299	1.19598	1.15842	1.12953	1.46417	1.17033	1.30417	1.66115	1.26094	71.59
AVVVHADPDDLGK	1944.08	1.1221	1.12641	1.08178	0.99477	0.941523	0.976161	1.07588	1.14062	1.08958	1.22314	1.19277	1.15692	1.12053	1.14019	1.1708	1.13117	1.16318	1.12965	0.975585	1.07551	0.966987	71.59
FQEVPETGVTFADVAGADQAK	2788.45	1.16182	1.15781	1.34543	1.07712	1.03354	1.21441	1.07606	0.898029	1.08344	1.03255	0.966708	0.892757	1.07939	1.22227	0.925932	1.04279	0.94569	0.531535	1.11338	1.31829	0.493341	71.56
GIAVEDXSSPHGLK	2015.14																						71.54
ILEAGLLLHPR	1535.95	1.0554	0.971896	1.02537	1.11657	0.949502	1.02204	0.885428	0.746781	0.75015	0.744081	0.690757	0.646717	0.825328	0.892663	0.87987	0.959163	0.845342	0.807066	0.811452	0.732058	0.717743	71.49
YGPGLVSGPVLFLFEK	2331.35	1.05372	1.12182	1.0912	1.14729	1.06877	1.0671	2.32507	1.96536	2.09515	0.778106	0.713075	0.757299	0.900682	0.974701	0.879137	0.687196	0.697512	0.56125	0.647281	0.721171	0.55326	71.45
AAVEEGIVVGGGCTLLR	2005.11																						71.39
NSFTEAPSAEQLTLLHSK	2581.4	1.05355	1.0752	0.99743	1.05611	1.02453	1.11819	1.0035	0.992953	0.965681	1.03111	1.03098	1.02068	1.08612	1.09208	1.03706	1.03347	1.05746	0.978075	1.00413	1.00365	0.976274	71.39
NLDINVIQAAHTV	1711.97	0.9802	1.0198	1.0449	1.12778	1.22702	1.13463	0.949228	0.960509	0.966496	0.984944	1.01545	0.949099	0.964417	1.01602	1.03079	0.934603	0.974472	0.954453	1.08324	1.0965	1.01629	71.35
GIGHAIVEELAGLGATIHTCSR	2566.36	0.891491	0.857272	1.02594	0.839619	1.02946	1.11503	0.933443	0.988113	1.04158	0.899906	1.13491	1.04504	0.959541	1.02369	1.20169	1.03157	1.04197	1.10847	1.0111	1.10103	1.0732	71.35
EIYXVVTHDLLTSNLR	2206.2	0.891513	0.839831	0.881356	0.889073	0.916301	0.930893	0.817981	0.913297	0.821566	0.927195	0.800298	0.777389	0.920071	0.85263	0.831149	0.942038	0.853467	0.781391	0.872442	0.920426	0.774457	71.33
YQYQDIPIPWLPK	2269.28																						71.31
DIWPTSEEIAEVVQSSVLPEMFK	3242.69	0.955614	0.970273		1.41218	1.41469		0.845154	0.725683		3.2886	4.35762		3.2691	4.83162		3.5345	5.22868		5.67509	8.25378		71.27
AEIVELITQLEAK	2065.23	1.22721	1.37692	1.31036	1.14022	1.16284	1.09275	1.01457	1.05719	0.977344	0.909394	0.896018	0.877542	0.835952	0.838897	0.813618	0.723104	0.693455	0.68288	0.750364	0.636399	0.735081	71.26
LDSQLGGLLAEASSEEDFTGK	2775.44	1.0055	1.07205	1.02403	1.2854	1.17934	1.09227	1.01688	0.98859	0.888081	1.04443	1.04165	0.997023	1.00113	1.00666	0.863102	0.955801	1.01662	0.885617	1.10887	1.12921	1.03588	71.23
GVLFATEALLHEHGK	2230.27																						71.22
DDQTSTFTCPAGTNYEVVFCP	2713.19	1.16877	1.06691	0.973054	1.96996	1.97005	2.2481	1.34467	1.38396	1.27486	1.26275	1.20939	1.17252	1.26653	1.40637	1.33372	1.21087	1.36052	1.32331	1.72509	2.04459	2.67297	71.22
ELSAAISAILETK	1954.16	1.04954	1.02286	1.04884	0.872928	0.854207	0.89856	0.939327	0.943911	0.980833	0.944251	0.932188	0.982069	0.825419	0.843166	0.833845	0.855416	0.840679	0.846362	0.943285	0.994667	0.993848	71.16
GPAEAAVDAVHAILK	2070.21	0.840028	0.915945	0.897605	0.603726	0.672173	0.693357	1.05524	1.07299	1.02175	1.00754	1.00277	0.910461	0.58415	0.663261	0.611704	1.20992	1.08147	1.06766	0.903086	1.01125	0.914317	71.14
VKEYLPIVGLAEFNK	2632.56																						71.14
ILDHQGPLSSTFPIENR	2228.19	1.0151	0.942947	0.983286	1.01203	1.06003	1.16329	1.07116	1.03037	1.05327	0.935386	1.01534	1.01184	0.826305	0.96787	0.984997	0.904186	1.16227	1.09534	0.980586	1.41012	1.22478	71.12
FGIVEGLMTTVHAITATQK	2641.48	1.05495	1.09915	1.08241	1.18337	1.06988	1.0509	1.4006	1.3469	1.89441	0.953439	0.944605	1.05691	0.984878	0.99385	1.02234	0.991512	0.96405	1.04603	1.34013	1.23206	1.32712	71.12
TEDLWAALEEGSGEPVNR	2277.13	1.0171	1.02148	0.975755	1.4387	1.1647	1.34423	1.08625	0.959148	0.991394	1.06707	1.19418	1.03556	1.06322	1.11401	1.02872	0.944899	0.965202	0.968543	1.36651	1.12074	1.26624	71.11
SAEYMTHAPLGSLNSVGGVATEINAVNYVSPR	3608.83	1.21505	1.32324	1.12262	1.23368	1.38778	1.16086	1.06823	0.938715	1.02395	1.20082	1.07988	1.15	1.24394	1.25905	1.04105	0.977642	0.871097	1.09428	0.992259	0.892682	1.13083	71.03
GIAVEDXSSPHGLK	1989.12	1.20281	1.18165	1.19439	0.933719	1.0272	1.00745	1.54018	1.46546	1.37322	0.756283	0.800278	0.7848	0.555375	0.632263	0.680243	0.676214	0.737697	0.75007	0.575792	0.620268	0.674784	71
DILGWHGITNLPEDLK	2429.37	1.60642	1.35666	1.49243	0.866963	1.00961	0.973023	0.898584	0.896231	0.931333	1.1424	1.18729	1.21323	1.14244	1.1632	1.16653	0.544564	0.781081	0.693796	0.558328	0.710024	0.660336	71
NIMTNCMDNANVLK	2246.14	1.09327	1.1743	1.11257	1.09163	1.05269	1.24771	1.26517	1.1276	1.67382	1.64883	1.60875	1.85036	1.49506	1.4153	1.89719	1.49101	1.37068	2.16231	1.84747	1.58479	2.97202	70.98
GDGTGGESIYGAK	1819.96	1.01723	1.02493	1.01345	0.931226	0.958983	0.914042	2.56946	2.39321	2.46508	1.12242	1.13987	1.12108	0.88969	0.846882	0.914814	1.93134	1.90658	1.72148	1.81224	1.84404	1.7597	70.97
IESVPELPLVIGDSAESVEK	2719.52																						70.93
AAVAEELAEGHGDVGPR	1982.02																						70.91
GISCTADIVGECPAALK	2370.25	1.25336	1.19656	1.16756	0.970555	1.34387	0.806858	1.14041	1.14439	0.824284	0.973412	0.956191	0.957007	1.16912	1.13704	1.09629	0.683478	0.970534	0.596045	1.8806	1.6295	1.1805	70.88
KDEAVALGPQALDLR	2204.28																						70.88
IPLFSAAGLPHNEIAAQICR	2482.34	1.01983	1.09236	1.04365	0.887186	0.857532	0.875002	1.03662	0.950827	1.05584	1.09755	1.06787	0.980344	0.944909	0.931887	0.895675	1.17672	1.11763	1.03461	1.34825	1.25001	1.16267	70.85
LVLEVAQHLGENMVR	2012.13																						70.83
LALISDELYEAAK	2044.17	1.04879	1.00181	0.946329	1.04367	1.04691	0.977631	0.962867	0.928105	0.840449	4.62884	3.12657	4.14019	4.03605	2.59075	3.72058	1.79708	1.50828	1.88172	1.60243	1.6669	1.73344	70.83
DSLCFIEVFVHK	2102.15	1.10575	1.13655	1.19353	0.972649	0.938699	0.960205	1.15418	1.14775	1.07003	0.926149	0.93514	0.935158	0.995546	0.989906	0.996938	1.10737	1.00866	0.999456	1.07546	0.966644	0.972935	70.81
VSVPPQTGDLPLQTLYDSFGGDVYAWGFR	3489.76	0.903901			1.64696			1.79503			1.23651			1.24245			1.94989			1.83118			70.8
GLGMHVIAHDPYAAADR	2098.08	0.931777	0.943764	1.01309	1.07746	1.18639	1.13344	0.899586	1.00678	0.950525	1.09101	1.05971	1.04784	1.02072	0.991289	1.04596	1.07134	1.04267	0.997752	1.13881	1.05174	1.07758	70.7
SPLLLEMNPVHK	1986.15																						70.67
LEADVDVVVAPPFVYLDQVK	2824.57	0.976592	0.951432	1.09096	1.1665	1.15488	1.45012	0.941014	0.916384	1.00453	1.09347	1.04987	1.19356	1.01829	1.02971	1.05807	0.901802	0.867718	0.973728	1.11328	1.04361	1.14852	70.63
VSNQIGLEAAVEATADFLNR	2422.27	1.0277	1.09362	1.0506	1.18878	1.26021	1.21375	0.963358	0.957306	0.994409	0.961854	1.03163	0.926712	0.96116	0.973678	1.0235	0.958705	1.01086	0.963394	1.08026	1.11054	1.11442	70.62
IHYAGMLQYDGELK	2246.21																						70.61
QAALGAGIPNSVVCTTINK	2522.41																						70.6
AVIVATNMLESMIVHPTPTR	2484.36	0.917132			1.20707			1.18634			1.11641			1.14651			1.18255			1.20537			70.6
ATAGDTHLGGEDFDNR	1979.94																						70.54
GVAGLYDYGPPGCAVK	2232.18																						70.54
EDFGGGHPDPNLTYAK	2326.19	1.07237	0.976114	1.10367	0.895989	0.866208	0.978344	1.35682	1.276	1.28703	1.02189	0.996284	1.04377	1.09624	1.0168	1.1112	1.38312	1.24122	1.32663	1.6812	1.49864	1.68031	70.54
SLLALQGPLAAPVLQHLTK	2578.58	1.18127	1.20299	1.1472	0.93002	0.876082	0.850381	0.750793	0.79023	0.73547	0.955302	0.940671	0.896703	0.845075	0.81664	0.7687	0.647845	0.637098	0.598568	0.614513	0.638863	0.651067	70.53
GGIGCNPGELSLSELER	2092.07																						70.48
TFQGPPHGIQVER	1769.96																						70.46
QKLEPFSSLSGDESYQNR	2693.37	1.00177	0.916484	0.933028	0.938153	1.01279	0.914521	1.48329	1.71818	1.50112	0.892979	0.866464	0.764739	1.00382	0.702784	0.626099	1.20971	1.27288	1.08406	1.36149	1.44319	1.1917	70.46
GAGYGDYLIEEEEGLNDHNVVVK	3128.6	1.0733	1.0117	1.08965	1.03199	1.02042	0.915633	0.948972	0.915382	0.862586	1.06772	1.01985	0.893992	0.946392	1.00279	0.884682	0.945721	0.9763	0.748397	0.892973	0.880066	0.797763	70.45
AEGEVILEDVHPK	2044.15	0.932332	0.919819	0.932121	0.785403	0.753553	0.689914	0.944837	0.879695	0.868163	1.04357	1.02426	0.983282	0.878029	0.81113	0.756354	0.994662	1.02106	0.989382	0.95943	0.95052	0.887921	70.42
ELVNAPANVLTPGVLAEEASK	2730.55	0.970353	1.01047	0.974742	1.02089	1.06318	1.02724	0.975811	1.04336	1.02803	0.972827	1.11619	1.14357	0.892955	0.95391	0.992331	0.987817	0.965606	1.12126	1.13557	1.06947	1.24951	70.4
VASSEGIALVAPDTSPR	1974.08	1.10376	1.01816	1.14573	1.27274	1.50415	1.29526	0.988983	1.02789	1.12993	1.04844	1.12025	1.10579	1.19776	1.19248	1.34793	0.988621	1.03108	1.17995	1.08494	1.1487	1.31829	70.36
GFGHIGITVDDTYK	2131.16	1.05475	1.02197	1.02993	1.01909	1.01044	1.14337	1.05721	1.0758	1.03481	0.994729	1.21443	0.900113	1.03726	1.07205	0.975105	0.997187	1.11347	0.853765	0.944755	0.998322	0.869225	70.36
HVVFGHVIDGMDVVR	1984.07	1.09601	1.07379	1.0568	1.06848	1.14197	1.03055	0.91914	0.884857	0.925847	1.02001	1.0166	0.979459	1.07513	1.01804	0.98578	0.960099	0.871218	0.882023	0.935098	0.84748	0.91444	70.35
KIDEIQEVGSGFLDTTQR	2644.43	0.966316	0.97623	1.01452	0.673851	0.644304	0.724578	0.41334	0.60217	0.664008	1.55002	1.63185	2.25067	0.845709	1.00676	1.32328	0.876544	1.3185	1.89522	0.734731	1.0854	1.44481	70.3
IVDNETISVDGKPIK	2540.49	0.963908	0.94793	0.99414	0.601623	0.631227	0.692904	0.758976	0.751864	0.754563	0.867446	0.866836	0.885422	0.774027	0.824793	0.825389	0.470538	0.438721	0.536987	0.587493	0.525813	0.606198	70.3
QLLHFAVSDVSDDVR	2005.06																						70.24
ALGVDILTGVGTILGPQK	2360.43	0.982064	1.01956	0.94587	0.931495	0.876799	0.967577	0.855759	0.873093	0.764781	1.12628	1.14406	1.13314	0.814164	0.881964	0.80404	0.936923	0.920816	0.940666	0.841561	0.898635	0.777129	70.22
VIEAGANALVAGSAVFGAK	2353.37	1.20553	1.24273	1.08151	1.19998	1.25639	1.15042	1.11936	1.06556	1.06797	1.10124	1.02772	1.07136	1.06146	1.14015	0.991837	0.832917	0.817128	0.682186	1.0136	0.929641	0.692929	70.22
YPLNEELLTDAPNINEAATQLIK	3178.74	1.06285	1.10551	1.02315	0.973483	0.644683	0.981816	0.984894	0.818903	0.888313	0.921988	1.14905	1.10936	1.07628	1.09061	0.962934	0.957347	0.971831	0.824662	0.879014	0.889504	0.804558	70.18
AGNAIEELYGSPQDIEGVVR	2421.25	1.01926		0.967471	1.27791		1.19805	1.03878		0.963119	1.36721		1.47031	1.23574		1.24984	1.76041		1.64442	1.40338		1.39362	70.18
DLDDVIIPPSPVMFPDDQEVWNVQLFR	3488.78	1.04548	0.940259	1.11878	1.22643	1.3747	1.30059	1.03369	0.931505	1.09938	1.18292	1.13157	1.20496	1.17775	1.13596	1.21435	1.09384	1.04428	1.18967	1.1002	1.17712	1.30393	70.16
CELENPLVLIHEK	2202.24	1.12059	1.15255	1.14248	1.04934	1.09243	0.981394	1.07588	1.04627	0.943022	1.04772	1.08078	1.09737	1.14055	1.13859	1.07825	1.10228	1.11156	1.02204	1.21544	1.15575	1.07543	70.15
SPSPLLLPALDAVTPLSEPEAVDLVK	3279.88	1.00562	0.99207	1.06365	1.06583	0.73827	0.889811	1.21897	1.08103	1.14773	1.11333	1.16326	1.02289	0.98268	0.87337	0.888624	1.1281	1.07545	1.0597	1.29976	1.39021	1.26781	70.11
LAFYDYIGNNPAK	2094.14	1.22317	1.24517	1.22043	0.972694	0.976356	0.917082	0.848633	0.844476	0.82574	0.967233	0.980692	0.979449	1.01589	0.991998	1.00075	0.520662	0.580927	0.468867	0.456861	0.554358	0.422989	70.1
IVDIVLSHQGVR	1639.98	0.980911	1.02467	0.993656	1.106	1.12696	1.27681	0.809086	0.816399	0.769269	0.993578	1.15012	1.07146	1.10731	1.08737	1.0621	0.938067	0.971928	1.03458	1.15349	1.26455	1.24305	70.07
SLEEDVAYHTSGDFR	2029.98																						70.05
GFMTVDEALK	1718.96																						69.99
LALALGDENAVSMPVAAAANEAFK	2981.62	1.21726	1.18156	1.19062	1.41321	1.41793	1.32084	1.19881	1.19179	1.2406	0.936269	1.04499	1.01841	1.05167	1.09924	1.06159	1.13678	1.04888	1.05402	1.08758	1.24634	1.15584	69.99
ESNLIDLGATHFK	2053.15	1.25095	1.25885	1.32787	1.10765	1.23706	1.23564	0.976666	0.983282	0.943915	1.02382	1.03811	0.986835	1.16145	1.26547	1.29043	0.925447	0.965474	0.886582	0.711871	0.736974	0.710048	69.97
IVVTGGAGFVGSHLVDR	1988.11	0.987038	0.992167	0.959944	1.08053	1.00324	1.11493	0.934446	1.01807	0.956243	0.931499	1.0129	1.034	1.04426	0.978814	1.04219	1.13335	1.14	1.19177	1.16353	1.12683	1.06372	69.95
VACIGAWHPAR	1541.83																						69.95
FFDPLGLAADPEK	2028.12	1.4762	1.47067	1.41839	1.00456	0.913285	1.0143	0.871447	0.863588	0.82009	1.02233	0.946468	0.955479	0.936022	0.97836	0.996711	0.526107	0.497245	0.504477	0.502699	0.325585	0.458907	69.95
FAVAGAVIGAVSTAAVSWK	2413.39	1.05828	1.27347		1.0674	1.03572		1.2047	1.27398		1.24419	1.29929		1.06421	1.1761		1.21786	1.30381		1.19511	1.26877		69.95
AHGSAVGLPTEDDMGNSEVGHNALGAGR	3023.44																						69.95
VISDSPSAVLSLSNVLWK	2523.46	1.01755	1.10741	1.08928	1.00287	0.964872	1.16402	1.01018	0.96373	1.01317	1.05982	1.06143	1.13195	0.863992	0.869137	0.780253	0.896817	0.867481	0.843066	1.00171	0.935449	0.900335	69.93
LLAMEQLLVQHPEWQGK	2628.47	0.907018	0.994847	0.898132	0.824216	0.868857	0.922099	0.802397	0.87327	0.804379	0.785491	0.818331	0.766263	0.923003	0.979539	0.912364	0.757805	0.781756	0.809859	0.703098	0.766316	0.850476	69.9
IVPGAAATEIELAR	1714.99	0.963835		0.948068	1.02657		0.966803	0.946398		1.01661	0.922204		0.9499	0.954803		0.863879	0.996975		0.979979	0.975864		1.03185	69.89
GQALADEYGIK	1772.99																						69.83
QEDIDGFLVGGASLK	2157.2	1.08499	1.1212	1.09822	1.07705	1.01565	1.09761	0.956534	0.907743	1.20916	1.07136	1.25025	1.03861	1.02005	1.05598	1.03465	0.869448	0.931218	0.972342	0.992526	1.07758	1.09573	69.82
QVQCIAFIAYKPS	2133.19																						69.81
FVTGHNLIVDGGYPY	1956.01	1.01957	0.96264	1.04515	1.10953	1.19669	1.28125	0.980224	0.85401	0.975603	0.988357	0.983949	1.05037	1.04335	1.11923	1.13395	1.11035	1.13864	1.19438	1.48608	1.70313	1.6955	69.8
GLGTGGNPLLGEQAAEESK	2436.31	1.08528	1.10086		0.793564	0.764425		0.740465	0.692884		1.06062	0.973246		0.749931	0.768014		0.61119	0.603007		0.670783	0.571082		69.73
EDDLNEIVQLVGK	2080.16	1.11129	1.07327	1.03797	0.899867	1.0419	1.00721	1.2068	1.08368	1.12166	1.03043	1.05598	1.05204	1.01305	1.02584	1.04129	1.14952	1.11976	1.17904	1.22389	1.09206	1.16221	69.73
VVIDHGAVPIFVK	2002.24																						69.68
NMLVVPPGSGIVHQVNLEYLGR	2696.48	1.03126	0.999242	1.02344	1.20844	1.26544	1.23426	1.11894	1.04284	1.14281	1.15011	1.03537	1.04233	1.1067	1.08318	1.02518	1.04331	0.98189	1.01302	1.19914	1.25409	1.21715	69.68
ILGLGDLGCQGMGIPVGK	2409.34																						69.67
VETGVLKPGMVVTFGPSGLTTEVK	3358.93	0.886862	0.870707	0.923272	0.834782	0.716391	0.662765	0.882873	0.805641	0.753943	0.893895	0.868637	0.881847	0.892916	0.886291	0.873219	0.886702	0.914496	0.807254	0.858879	0.851932	0.712064	69.65
GLFSVMHYLMPK	2031.13	0.818835	0.736179	0.753063	0.750828	0.69122	0.759055	1.67112	1.93639	1.92065	0.876778	0.72175	0.857489	0.695264	0.605005	0.664836	1.72646	1.76612	1.68765	1.5422	1.5273	1.5336	69.65
VSSTTGYIDYDRLEEK	2484.3	0.913869	0.932686	0.975506	0.882078	0.923772	0.94296	0.71285	0.70515	0.730728	1.3998	1.25662	1.49137	1.14212	1.11081	1.21255	1.24111	1.17527	1.28357	1.72927	1.43426	1.69655	69.6
LMLAGDFICQHLGR	1935.02	1.06594	0.920149	0.888492	1.15298	1.08435	1.04286	1.22224	1.08505	0.996331	1.00065	1.10789	1.10335	0.96519	0.873135	0.851604	1.16724	1.11178	0.977008	1.00736	1.03604	0.989488	69.57
VLSVVGLLQDEVDPMVSVMK	2766.54	0.934128	0.970471	0.978177	1.44868	0.802627	0.946934	1.01488	0.964544	1.09109	0.870351	0.893324	0.864715	0.920162	0.821074	0.844947	1.00069	0.979049	0.946098	0.959957	0.799144	0.816087	69.55
QGLDMQVSALVNDTVGTLAGAR	2520.33	1.04605	1.01268	0.966946	1.33258	1.38421	1.35889	1.02909	1.17018	1.06653	0.994897	1.11566	1.02889	0.778385	1.01964	0.924122	0.91526	0.825881	0.84704	0.910119	1.03025	0.994139	69.44
YAMLGAVGAIAPEILGK	2282.33	1.32203	1.27849	1.3941	1.38878	1.44923	1.17434	1.19413	1.07327	1.16955	0.900052	0.83401	0.805622	0.94901	0.889182	0.877226	0.797203	0.740354	0.664619	0.843247	0.817321	0.744101	69.41
VIKPTVLIGSSGVGK	2367.49	0.937277	0.949922	0.994878	0.742004	0.795821	0.792026	1.09725	1.08859	1.14621	1.01741	1.04824	1.07878	1.02526	1.03593	1.11573	1.11092	1.14339	1.1509	1.391	1.40135	1.40791	69.41
LDPADLLAGEDIFDDPLAASDLPR	2843.47	0.817284	0.890988		1.04819	0.98459		0.848721	0.909638		1.99831	1.71401		1.26158	1.17607		1.05232	1.02057		1.17965	1.18496		69.38
AVGFVSEDVGLDADNCK	2404.23	0.90236	0.799459	0.855061	0.752885	0.621	0.771626	0.698132	0.576487	0.678655	1.20152	1.24513	1.11949	1.04172	0.983432	0.966069	1.00504	0.941794	0.994999	0.990803	0.937058	0.940819	69.36
VETGILKPGMVVTFGPTGLTTEVK	3386.97	1.02799	0.999472	1.06481	0.850284	0.765467	0.960975	0.951251	0.952708	0.843397	0.786118	0.798006	0.823955	0.989529	1.01605	1.02432	0.805413	0.815343	0.728061	1.13596	1.18392	1.13086	69.36
VFEISLADIQNDEDHAYR	2439.21	0.957211	1.04369	0.984462	1.09155	1.13721	1.16485	1.02979	1.10407	1.01566	0.893939	0.785259	0.955009	1.07824	1.11812	1.13172	1.01859	1.03351	1.06579	0.953645	1.03012	1.04339	69.36
GILAVCDVPLVSVDFK	2340.34	0.962564	0.956944	0.970506	0.866849	0.881257	0.915892	0.894642	0.825338	0.923752	0.956964	1.01015	0.93764	0.873862	0.921321	0.846204	0.605053	0.629809	0.725146	0.758135	0.854119	0.902068	69.33
AAVAWEAGKPLVIEEVEVAPPQVMEVR	3525.96																						69.32
TGALLLDGNTLNYFGK	2305.29	1.32276	1.38212	1.47195	1.49666	1.61463	1.63592	1.36688	1.49028	1.44404	1.13025	1.13737	1.01667	1.35878	1.3829	1.42472	0.933581	0.953984	0.829474	1.11823	1.47458	0.755154	69.31
IEQESHTALTEFDR	1979.99	1.03193	1.06298	1.05081	1.03716	1.05553	1.01453	1.17226	1.16968	1.21959	1.01803	1.03832	1.01535	1.31441	1.32159	1.27142	1.21189	1.34494	1.33024	1.23138	1.27067	1.17384	69.3
DSVETSLLLQHR	1701.94																						69.3
NYVDMDEYPVTTELQNR	2391.14																						69.28
EIGFVSDDVGLDADNCK	2462.21	0.762402	0.824492	0.814087	0.59493	0.898191	0.897113	0.773386	0.831234	0.850723	1.34128	1.20326	1.02656	1.05371	1.10865	0.965947	1.57813	1.26223	1.18486	0.844061	0.962918	0.936119	69.27
AALQDLATLTGGELITEELGLNLEK	3220.79	1.16835	1.12452	1.17392	1.1439	1.09255	1.24122	1.06992	1.04663	1.06926	1.056	1.10714	1.23982	1.05094	1.04977	1.08208	1.0079	1.07177	0.994886	1.11043	1.14063	1.03912	69.24
HPVFITEGSYTNIK	2214.22	1.06343	1.04243	1.06277	0.775944	0.865814	0.859294	0.853874	0.900427	0.912397	1.10979	1.18741	1.12431	0.798664	0.886055	0.889443	0.743748	0.804517	0.922866	0.762496	0.807416	0.911769	69.22
DVQEACVYDTYTLPK	2410.23	0.942927			0.928089			1.04558			1.34488			1.74839			1.58677			0.943519			69.2
LPVLPTTTIGSFPQTMDLR	2391.31																						69.18
ELDYLVGAVSNPK	2013.13	1.00928	0.996373	1.01517	0.972567	0.962372	0.917829	1.00498	0.962956	1.01812	1.04275	1.07036	1.04355	0.903812	0.895218	0.857849	1.06549	1.08734	1.15601	1.37519	1.43126	1.48774	69.18
ENTEAVFAACDAAHGR	2022.95	0.914787	0.852128	0.883787	0.973803	0.979925	1.01695	0.858709	0.922365	0.898068	0.86607	0.962965	0.909256	0.950686	0.993803	0.944099	0.969751	0.994408	0.92068	0.921603	0.90601	0.892459	69.18
VNMILDNLPVAVHR	1895.08	0.868115	0.882286	0.904678	0.967648	0.91724	0.953358	0.821815	0.823278	0.87158	1.07829	1.02085	0.983548	0.927956	0.875696	0.88824	1.02594	1.00368	1.04881	0.968256	0.91266	0.943653	69.17
ILGLGDLGVQGIGIPIGK	2328.44																						69.17
LNEAEIIEPLIPSVLQNLEHR	2731.52	1.42572	0.96171	0.927422	1.15575	1.20703	1.11082	1.41705	0.975067	1.03229	1.3714	1.11162	1.05361	1.34978	1.02927	1.06821	1.23042	1.0835	1.06486	1.46655	1.22263	1.25897	69.15
SGEYEPSEHPEPDTDYSR	2399.05	0.997446	0.975309	1.03055	1.01965	0.844947	1.01459	0.987481	0.959945	0.92189	1.11097	1.11483	1.58098	1.42313	1.21615	1.69692	1.21674	1.1887	1.48691	1.10155	1.3229	1.61347	69.07
TVLIMELINNVAK	2066.24																						69.05
NLPWECTEEELIELGKPFGK	3301.78	1.02918	0.972577	0.999566	0.615927	0.848315	0.582688	0.976965	0.885434	0.897267	1.04682	0.956077	1.0086	1.11509	1.09971	1.06172	1.03993	0.99731	0.962594	0.917415	0.846224	0.753305	69.02
EDETAPTGTCAVCVVGGER	2312.08	1.0703	1.00158		0.947025	1.0118		1.03876	1.10349		1.24371	1.23706		0.992356	0.983269		1.33629	1.36893		1.39693	1.3563		69.01
LSNPGSPVLGVGFTGSLASTRPK	2850.62	0.838574	0.959409	0.832048	0.844012	1.44474	1.01102	0.988186	0.951276	0.927203	0.809269	0.916326	0.905473	0.873977	0.964123	0.840022	0.853871	1.04926	0.88295	0.893524	0.933216	0.847829	68.98
EHNVLGGFAFIGEGIPVATGAAFTSK	3198.73	0.904918	0.909142	0.875231	0.737532	0.899556	0.960839	0.992538	1.12568	1.205	0.935356	0.973361	1.01	0.79719	0.831694	0.907835	1.02178	1.09634	1.06816	0.892906	1.06541	1.2435	68.97
GLFIIDKEGIIQHATINNLAIGR	3114.81	1.16932	1.14769	1.05725	1.00986	1.01292	1.05265	1.19495	1.06925	0.945456	1.22045	1.08682	1.01185	1.12959	0.940385	0.934093	0.847588	0.811106	0.688272	0.706152	0.775547	0.676606	68.96
VHDEMLLAASEALAR	1930.03	0.994333	1.01747	0.998582	1.10014	1.08581	1.05875	1.03313	1.07634	1.06104	1.08562	1.08408	1.09313	1.09763	1.08373	1.07079	1.20155	1.13706	1.10078	1.26462	1.18604	1.1853	68.94
RIEAEELALDASEIVITSTR	2520.38	0.924026	0.939031	0.970231	1.07455	1.0517	1.01982	1.19834	1.21459	1.26611	0.990524	0.888339	1.03604	1.04628	1.05206	1.02284	1.0606	1.10436	1.05646	1.19749	1.1993	1.25497	68.93
HNITADVEVIPMDYVNTAMER	2722.35	0.986048	0.938944	1.00098	1.27073	1.24904	1.29077	1.15756	0.950112	1.07374	1.13905	1.06035	1.11978	1.27639	1.15421	1.26548	1.16514	1.06443	1.14237	1.14637	1.06087	1.23787	68.93
IMTAAAQLVKPVSLELGGK	2838.71	0.87999	0.852791	0.889802	0.718066	0.730813	0.789051	0.82844	0.796015	0.788615	0.785962	0.77919	0.77878	0.706568	0.745416	0.741267	0.733945	0.74786	0.693848	1.13521	1.16334	1.10125	68.9
RFEVVYNLLSTR	1801.02	1.02503	1.04124	1.0072	1.01432	0.775798	0.904386	0.82504	0.637094	0.746567	0.894385	0.829747	0.776464	0.736836	0.523514	0.636668	0.675465	0.572255	0.665229	0.678761	0.535797	0.644016	68.89
GHYLNATAGTCEEMIK	2403.22																						68.87
TTGIVLDSGDGVSHTVPIYEGYALPHAILR	3455.83																						68.83
DTVLSGLSEEDMLK	2145.14	0.979172	1.03166	1.02024	0.881814	0.95402	0.956471	0.801593	0.960383	0.859204	1.07002	0.990275	1.01888	0.890118	0.874636	0.947754	1.07081	1.05875	1.0056	1.37368	1.3256	1.24076	68.83
NNAGFPHNVVFDEDEVPSGVDVSK	3180.61	1.33199	1.26235	1.39457	1.01212	1.00593	0.996856	0.890487	0.819315	0.795401	1.01545	1.06783	1.02241	1.13806	1.17988	1.23458	0.625146	0.572027	0.548692	0.596786	0.582278	0.596064	68.82
ISAAEIAAICQEAGMHAVR	2302.18	0.987591	0.99606	0.974221	1.1695	1.27712	1.26903	1.09993	1.14643	1.15392	1.0459	1.0569	1.14795	1.04629	1.06924	1.07019	1.17575	1.2294	1.17722	1.27217	1.40845	1.29383	68.81
QAFDEAIAELDTLGEESYK	2737.4																						68.81
LGPNYLQLPVNAPK	2132.26	0.959416	0.970093	1.00379	0.825558	0.798851	0.838394	0.808747	0.795124	0.829932	0.743993	0.739092	0.734466	0.63757	0.586282	0.596869	0.500316	0.568607	0.496634	0.473788	0.523881	0.475988	68.77
DMEGAAVAYVADLLK	2174.19	1.07323	1.04583	1.01722	0.944347	0.971703	0.91854	0.959924	0.995301	0.911893	0.842127	0.899445	0.946829	0.721572	0.789912	0.727747	1.01114	1.02912	1.02202	1.20818	1.14304	1.08564	68.75
IIEGDAEDLPFPTDYADR	2341.14																						68.7
AASFNIIPSSTGAAK	2043.16																						68.69
DGWYPPGHGDVFPALMNSGK	2753.38	1.18438	1.10356	1.07501	1.14744	1.07579	1.04748	1.29396	1.2281	1.27211	1.00264	0.909482	1.00366	0.994466	0.895742	0.973098	1.09464	1.1028	1.14684	1.36859	1.36085	1.43758	68.68
DLFHLLPDAFK	1924.11	0.973801	0.982443	0.978006	0.731639	0.738425	0.703699	0.78207	0.794462	0.773399	0.656072	0.679777	0.657985	0.523991	0.548551	0.502484	0.654311	0.656502	0.654772	0.544192	0.550992	0.576337	68.67
TFVHESVYDEFIEK	2351.23																						68.65
VNPSNAPLVVGQLLDDECPEDFIK	3277.72	0.636611	1.11121	1.17758	0.940685	1.11024	1.38666	0.628883	0.924451	1.14071	0.791018	1.2659	1.10069	0.660649	1.03461	1.05336	1.0831	1.25211	1.16086	1.09206	1.24246	1.2448	68.61
VPDAQVITEHPPIR	1876.05	0.868267	0.907234	0.861321	0.852257	0.943666	0.845415	0.924352	0.989464	0.883452	1.00357	1.02476	0.94765	0.849969	0.919241	0.82609	0.983536	1.0627	0.944668	1.08267	1.2059	1.04024	68.59
AVVVSDCGQLS	1438.75	0.950634	0.954801	0.944885	1.03909	0.915323	0.930909	1.06426	0.910389	0.785755	1.09624	1.16871	1.32874	1.17511	1.14495	0.915933	1.26621	1.26772	1.66837	1.66327	1.54013	1.90301	68.58
WTEQDAAILVPGDIISIK	2577.47	1.00603	0.97051	0.946131	1.01168	0.973369	0.810919	0.632595	0.686598	0.513128	1.1383	1.12044	1.15182	0.96377	0.94899	1.04307	0.656469	0.765009	0.66883	1.03984	1.09179	1.27491	68.57
VTGGEVGAASSLAPK	1952.11																						68.55
NRPPAETNPVIIQPVEFAGR	2509.38	0.998777	1.02207	0.971678	1.23134	1.14416	1.12553	1.04945	0.971909	1.00972	0.898127	0.947258	0.962616	1.01361	1.03594	0.96712	0.993156	1.03937	0.984612	1.30156	1.20491	1.16471	68.53
EHAPSIIFMDEIDSIGSAR	2392.21	0.997047	1.0193	0.96099	1.0268	1.03287	1.00165	1.13285	1.0916	1.10444	0.982656	0.947944	1.05356	0.875894	0.889034	0.891602	1.01932	1.10886	1.12688	1.21175	1.2026	1.24827	68.5
GIPAILGIISTQR	1643.01	0.920892	0.99181	0.994299	1.02759	1.06898	0.954813	1.0147	0.977903	0.948042	0.895804	0.872549	0.960252	0.894004	0.884654	0.963278	1.19848	1.20899	1.20125	0.959013	0.983631	1.01878	68.49
VTNQMGLEAAVEAAAAFLNK	2656.45	0.949808	0.984843	1.06128	1.20518	1.10608	1.12322	1.1233	1.1106	1.094	1.13607	1.06782	1.09305	1.1339	1.17382	1.1789	1.20984	1.20464	1.21166	1.21988	1.2584	1.22413	68.48
SDVPVITPAELSEADGFIFGFPTR	2869.47	0.971933	0.948357		1.75594	1.16436		1.14145	0.826159		1.06317	0.917566		1.03802	0.866081		1.18098	0.814243		1.33864	1.10249		68.46
FDEGLPPILTALEVLDNSIR	2516.39																						68.44
GDLVDAVVPFMGESISDGTLAK	2829.51	1.18675	1.20519	1.03436	1.00743	0.871584	0.918868	1.10272	1.05999	0.958146	0.928696	1.14559	0.981759	0.934541	1.18958	0.778974	0.925753	1.06829	0.855224	0.996831	1.14682	0.795563	68.42
AIGSGSEGADSSLQEQFNQDLTLQEAETIALSILK	4272.23	1.18774	1.06596	1.18166	1.07596	0.763885	1.58979	1.26336	1.30677	1.49621	1.42802	1.16551	1.81629	1.08018	0.866004	1.45374	1.12521	1.28163	1.39571	1.13267	1.46357	1.58029	68.41
ADPVIHTLLPLSPK	2109.28	1.25328	1.29449	1.28945	0.934496	0.963284	0.927672	0.777768	0.763711	0.761106	0.718821	0.67773	0.70634	0.762796	0.713342	0.758764	0.58044	0.537116	0.496303	0.510676	0.559572	0.507268	68.39
GSGGGGGGGGGGGGYR	1470.7	0.909728	0.846566	0.847437	1.25173	1.0616	1.04893	0.928362	0.938787	0.926704	0.55544	0.591659	0.52812	0.718528	0.685938	0.718994	0.909643	0.909835	0.88836	0.709668	0.701041	0.711025	68.38
AAQASDVAIVLASSEGLSAESK	2712.48	1.00948	1.00007	0.983334	1.12689	1.13234	1.00895	1.07472	1.12346	1.07147	1.07452	1.1535	1.02463	1.03711	1.12468	1.02259	1.14801	1.16384	0.984811	1.30758	1.25854	1.17276	68.33
EKNCWSVDSPVSGGDIGAR	2642.34	0.959192	0.936889	1.01156	0.815877	0.853572	0.839191	0.985207	0.90368	0.898253	1.0262	0.942669	1.02627	0.945941	0.924056	0.93295	0.884316	0.896294	0.806032	0.7488	0.728984	0.706179	68.32
NAANAVLSGCSAGGLTAILHCDK	2908.54	1.02644	1.09541		0.871932	0.959093		0.777337	0.841323		1.02957	1.06007		0.907283	0.95674		1.00721	0.953014		1.67134	1.47661		68.31
VDVSFDCAGFDK	1967.99	0.989228	0.983601	0.96983	0.929935	0.978474	1.08499	0.906002	0.920805	0.99999	1.09237	1.04357	1.10219	1.06468	1.05047	1.19111	1.13484	1.03522	1.23461	1.59816	1.57983	1.80416	68.31
KESIVISDYPSVVQCWTNER	3018.57	0.989473	0.976558	0.970614	0.926632	0.907949	1.0605	1.1903	1.13917	1.1812	0.800772	0.84436	0.917972	0.931107	0.878295	1.09619	0.886122	0.812709	0.968352	0.844427	0.808511	0.953393	68.26
DAPMFVVGVNEK	1914.04	1.10124	1.07567	1.10887	0.962051	1.00965	1.00185	1.03219	1.10133	1.05844	1.18477	1.28104	1.20444	1.22115	1.3119	1.2542	1.21092	1.22427	1.19302	1.32754	1.39656	1.33251	68.24
IGLAGLAVMGQNLALNIAEK	2604.53	0.964633	0.907705	0.984742	0.964444	0.874302	1.00625	0.879099	0.78384	0.936647	0.90384	0.828576	0.890911	0.785893	0.73557	0.759024	0.875729	0.820624	0.861561	1.09878	1.02977	1.18509	68.23
VDVLLTDADGIFQSIK	2342.34	1.18436	1.09407	1.32159	1.02708	1.06491	0.85948	1.07082	1.1217	0.830216	1.0316	1.21112	0.913007	0.994786	1.01721	0.860206	1.0071	1.26702	0.796475	1.05692	1.25889	0.79354	68.23
GTFETIHVQDATGHEFATR	2421.21	1.03137	1.02736	1.07429	0.905114	0.989115	0.968133	0.820766	0.79709	0.849694	1.12484	1.18369	1.17656	1.07741	1.06706	1.03999	0.901729	0.95167	0.93308	0.823893	0.847379	0.853651	68.22
IVVVDSEMPSGGSEK	2142.15	0.98367	0.965939	0.973146	0.750451	0.854813	0.823642	0.854072	0.957235	0.872936	0.950703	0.999452	0.951959	1.02386	1.07646	1.08005	0.962598	0.986578	0.988237	1.00509	1.07663	0.968234	68.22
GFMVNFGQSSGIPDPVPLPSLGAK	3023.64	1.01009	0.9382	1.00917	1.11932	1.31585	0.956263	0.933322	1.16595	1.0629	1.21914	1.15018	1.12989	0.981258	1.00374	0.935213	1.03383	0.968552	0.869504	1.05491	1.14848	0.990672	68.16
VQIVGDDLLVTNPK	2119.25																						68.15
DHELHVINLLDDEPR	2119.1	0.987159	0.965754	0.996949	1.05599	1.19978	1.0511	0.858935	0.839982	0.840331	1.38148	0.883662	1.53156	1.36354	0.96038	1.47815	1.08302	0.946634	1.08528	1.15291	1.88854	1.14569	68.14
MTAIEEMAGMDVLCSDK	2509.22																						68.13
ATTMPFTXGMEAVGVVTAVGPGITGR	2838.51	1.068	1.02905	0.850387	1.22101	1.25549	1.14372	1.03557	1.02093	0.984136	1.05539	1.04366	0.911227	0.974486	1.02858	0.933146	0.887829	1.08811	0.987009	0.97576	1.11016	1.00414	68.07
VHGWETDNVEEIAIK	2348.27	1.03999	1.01402	0.975036	1.07718	1.0647	1.04249	1.13996	1.13685	1.07167	1.17434	1.13984	1.16853	1.04946	0.964024	1.00485	1.22608	1.16916	1.17786	1.25903	1.32112	1.26654	68.03
EAVTELLGLEMSK	2028.13	1.088	0.995598	1.05311	1.05904	1.05703	1.05914	0.888473	0.826581	0.856208	1.0455	1.12316	1.10659	0.849841	0.839912	0.810501	0.815718	0.808701	0.835106	0.910394	0.92782	0.909627	68
KLAEDCLSNMNLYSDETR	2767.37																						67.97
GANYFLCNFPGHCQSGMK	2712.29	1.23147	1.23688	1.1588	1.14497	1.22042	1.2047	0.885499	0.964854	0.943373	1.2863	1.28225	1.1656	1.1723	1.2444	1.02696	0.985789	1.0485	1.00189	0.990736	1.08648	1.0336	67.97
TSVPDVYAVGDVATFPLK	2487.38																						67.95
LSLHDPVLPLNIEAPSHDDAVK	2988.66	1.05344	0.986534		0.950029	0.927089		1.10739	1.05652		1.01414	0.904735		0.960588	0.945949		0.987009	1.00897		1.08273	1.01101		67.94
GDPIEFELGSGQVIK	2197.22	1.04104	1.08983	1.05566	1.09025	1.05643	0.98423	1.23122	1.10239	1.16193	1.15335	1.22948	1.17294	1.04015	1.05608	1.04988	1.1533	1.17542	1.21843	1.10379	1.05922	1.08211	67.9
KIFVGGLPSTLTEEGFR	2459.39	1.21317	1.20078	1.14254	1.11366	1.08303	1.11778	0.89037	0.88547	0.899943	1.03478	1.02468	0.990805	1.02808	0.986417	0.908733	1.19617	1.14068	0.969646	1.18931	1.19635	1.0283	67.9
GVFTYEQEITSSVPPAK	2461.33	1.16338	1.30573	1.2801	1.54661	1.74507	1.71623	1.20975	1.27926	1.29035	1.0348	1.0459	1.07419	1.80997	2.05818	1.94195	1.3831	1.50566	1.48957	1.66916	1.75991	1.6504	67.88
TVPHLADAIXAAVTR	1867.06	0.95528	0.975456	1.00388	1.05628	1.065	1.17793	1.04285	0.953937	1.02962	1.56171	1.41346	1.48119	1.45648	1.34061	1.51579	1.9611	1.83174	1.70888	1.78742	1.83205	1.88182	67.88
VDVQNILETLGAGHGGR	2040.11	1.03999	0.946027	1.02613	1.15932	1.02454	1.0256	1.60914	1.46611	1.26343	1.05983	0.997902	1.01285	1.0714	1.07734	0.909712	2.04779	1.62615	1.42812	2.57162	2.04458	1.56303	67.85
WSPELAAACEVWK	2155.14																						67.83
AIDPGLVYDADEIDYVK	2504.34	0.771006	0.771533	0.757914	0.73801	0.792646	0.659229	0.820762	0.784278	0.758558	0.222265	0.363451	0.314875	0.220552	0.298259	0.267168	0.215864	0.261085	0.257518	0.240672	0.260838	0.282959	67.8
LSELLGIQIVK	1821.16	1.0604	1.08796	1.15194	0.968435	0.995081	0.964533	0.716763	0.748487	0.673442	0.871195	0.872293	0.878629	0.711619	0.773497	0.682439	0.601687	0.594865	0.448221	0.641582	0.61195	0.532893	67.78
GANYFLCNFPGHCQSGMK	2696.27	1.25269	1.30939	1.3048	1.14073	1.24546	1.19158	0.951574	0.931322	0.931824	1.39492	1.40992	1.42258	1.14033	1.18328	1.19229	0.977686	0.95327	0.959102	1.03194	0.972971	1.00295	67.77
AGEDADTLGLTGHER	1845.92	1.02288	1.04838	1.06905	1.0636	1.04072	1.18712	1.15105	1.21312	1.25131	0.952585	0.964659	0.988948	0.961337	0.982503	0.979543	0.881348	0.984561	0.98262	1.31395	1.24076	1.30687	67.7
VQGIDLSVYGSSK	1961.11	0.841036	0.872117	0.903738	0.750962	0.859493	0.859595	0.825804	0.842422	0.84776	0.840786	0.947401	1.02502	0.637578	0.670247	0.939979	0.831512	0.891949	0.975812	0.667471	0.642325	0.882901	67.7
ADGFAGVFPEHK	1883.02																						67.69
SILVEDCDVLIPAALGGVINR	2528.4																						67.68
ALSEVAGVQLPYDTLGAIR	2277.28	0.981688	1.09864	0.999347	1.20721	1.40139	1.231	0.985345	1.06866	0.967638	1.1177	1.14389	1.07388	1.09069	1.15126	1.03454	1.06061	1.06133	1.04196	1.05962	1.16205	1.08769	67.67
LKLPVLPTTTIGSFPQTMDLR	2936.7																						67.67
DDLFNINAGIVK	1927.1																						67.64
GFVQFCYEPIK	1996.08	0.901791	0.809324	0.836545	0.849545	0.729749	0.765579	0.804584	0.732768	0.741668	0.854162	0.668187	0.775425	0.770166	0.649875	0.701588	0.90053	0.839709	0.852241	0.96713	0.902903	0.918026	67.63
VCAYLDTAETQHAR	1938.96																						67.62
GLHVDEPELVSALVEGR	2124.16	0.861988	0.871519	0.941835	0.992239	1.04943	1.0184	0.899402	0.912425	0.912175	1.15423	1.14449	1.21507	1.04728	1.01547	1.06208	1.01146	0.981118	0.880272	1.0279	1.01157	0.916242	67.61
ELIDFFNEHIK	2013.12	0.871211	0.92788	0.860859	0.655906	0.675703	0.726477	1.04157	1.04651	1.05225	1.04642	1.16228	1.08816	1.07679	1.21892	1.09912	1.26221	1.40708	1.33208	1.26451	1.38953	1.34237	67.6
SEVSAFLEIHDIAGLVR	2160.18	0.933079	0.946819	0.997621	1.02607	1.04255	1.05474	1.07127	1.09955	1.07255	0.99416	0.931967	0.910372	1.03627	1.04392	1.13095	1.00751	1.11854	1.1185	1.08178	1.16428	1.16374	67.56
VALITGGAGGIGSCTAK	2141.21	1.1104	1.18534	1.08871	1.12267	1.29315	1.07749	1.08954	1.14793	1.06225	1.00173	1.0739	1.03866	0.839809	0.815761	0.91588	0.7794	0.783477	0.846727	0.782273	0.828087	1.03209	67.53
HLVAVSTEDGK	1764																						67.52
THVVTTPGSGFGPAGDGFIR	2277.18	0.950783	0.977074	0.985988	1.08853	1.0255	1.16229	1.02719	0.929652	0.978064	1.04488	0.960349	0.983694	1.16796	1.10379	1.15228	1.02084	0.986629	1.0226	1.03201	1.06072	1.04268	67.49
KGIEAVISSDLQGLTEYEEK	3121.7																						67.44
EVELEDPVENIGAK	2150.18	0.984634	0.998709	0.94573	0.849524	0.871865	0.930589	0.980443	0.989549	0.884815	0.913174	0.884884	0.902296	0.842087	0.810409	0.900972	0.863094	0.835566	0.857454	0.865138	0.846563	0.90571	67.42
KVGLADGPTTASADSR	2154.18	0.918049	1.01576	0.970634	0.846151	0.883024	0.889828	1.23856	1.12942	1.2728	0.907963	0.890225	0.941797	0.907821	0.903911	0.921009	1.22408	1.20536	1.23571	1.16445	1.10227	1.21467	67.42
ANLGMEVMHER	1622.79	1.0972	1.04633	1.04403	1.15104	1.06427	1.09995	0.870766	0.824997	0.876016	1.08901	1.02004	1.07021	1.09661	1.08198	1.12397	0.766307	0.832793	0.832777	0.737829	0.824158	0.831276	67.4
GLSLEEAAAYVISECXPR	2240.16	0.977291	1.0017	0.85325	1.47831	1.00319	1.15273	1.0647	0.888928	1.00806	0.98464	1.02805	0.903267	0.884619	0.886789	0.842585	0.962957	0.981617	0.872433	0.994666	0.953029	0.961525	67.4
AITFSDLHTEAGLK	2111.19	0.933231	0.894076	0.921193	0.877201	0.797672	0.807703	0.947786	0.951075	0.949995	0.785898	0.703302	0.750207	0.945859	0.854789	0.892079	0.829334	0.761078	0.821246	0.860866	0.798799	0.864664	67.37
IAVVNLLQHR	1466.91	0.900834	0.891567	0.950422	0.931165	0.886998	1.01996	0.93335	0.829245	0.955406	0.978224	0.94036	1.03809	0.865025	0.886361	0.982723	1.02829	1.02697	1.0525	0.898906	0.870018	0.888994	67.37
IGDTPIVGAGNYANSLCAVSATGK	2944.56																						67.37
EPTFCMGDDIPLAVISQR	2353.18	0.884562		0.948941	1.10317		1.37531	0.916275		1.02707	0.852384		1.07388	0.851567		1.01115	0.65906		1.06232	0.979542		1.15897	67.32
SPNSEVLPVGMVSPEDEMTWFFDK	3349.65	1.16754	1.1161	1.04992	1.40418	1.20758	1.06356	2.16914	1.76552	1.63965	1.21837	1.04106	0.959164	1.17376	1.22062	1.05178	1.16593	1.08508	1.12298	1.81404	1.67199	1.61866	67.3
IAGYADAAQAPELFTTAPALAIPK	3008.7	0.990442	0.972908	0.999821	1.01215	0.881554	0.954935	1.00536	0.964344	0.985596	0.899434	0.972781	0.9824	0.876301	0.787847	0.809081	1.01365	1.0324	0.972913	1.33743	1.36989	1.22502	67.28
GLVPLVGSNDESWCQGLDGLASR	2734.38																						67.23
ILVIEGLHPMYDAR	1931.07	1.12658	1.11324	1.11339	1.19892	1.13405	1.17835	0.747373	0.812566	0.732704	0.844365	0.877662	0.866962	0.674787	0.777976	0.783189	0.521465	0.604293	0.563961	0.551447	0.618516	0.547766	67.23
GFNLQHVSDGLYGK	2143.17	1.08562	1.10867	1.22574	0.894955	0.86179	0.875711	1.14022	0.99354	0.978983	0.821098	0.754646	0.773261	0.80572	0.783092	0.776583	0.639344	0.517571	0.578496	0.799005	0.574923	0.651842	67.23
TIAECLADELINAAK	2240.23																						67.21
ENTEGEYSGLEHQVVR	2151.06	1.01161	1.09939	1.04531	1.01721	1.23083	1.07178	0.919945	1.26354	0.96673	0.910693	1.09305	0.949315	0.924642	0.938415	0.988181	0.897103	1.13966	0.877301	0.94542	1.41039	0.929199	67.19
TITLEVESSDTIDNXK	2372.28	1.09662	1.06197	1.06418	1.13261	1.05933	1.17195	1.04033	1.01773	1.04472	0.977482	1.02114	1.06018	1.04318	1.0247	1.0791	0.9403	0.980941	1.00274	0.987148	1.06416	1.09365	67.17
ELGAHTLVCSALYNDGDGER	2481.19	1.1212			1.07198			0.976594			1.17307			1.00301			1.02555			1.13502			67.17
GWAIALHGGAGDIPLSLPXER	2447.37																						67.16
TADGDEGGKHQLITAAVADGK	2966.62	1.03765	1.07905	1.03259	1.05709	1.05684	1.11835	0.862926	1.14076	0.892972	3.68647	6.91061	5.40436	6.07939	10.3633	7.86903	1.92479	2.95035	2.42824	1.60243	1.91436	1.58365	67.13
IAGADVPMPYAANLER	1992.05	1.06495	1.04446	0.911183	1.41516	1.40667	1.13607	1.10989	1.22766	0.980486	1.12685	1.14706	0.957695	1.14532	1.0624	0.942415	1.04889	1.08994	0.982311	1.28632	1.41912	1.19646	67.12
RPPLDVVELVVR	1696.04																						67.09
VINTWADIINR	1618.92	1.39071	1.27399	1.25691	1.29392	1.21444	1.22909	0.725511	0.709755	0.755187	0.994819	0.964077	0.956611	0.982977	0.996584	1.04301	0.487399	0.488439	0.62974	0.482054	0.490302	0.603866	67.07
FGIVEGLMTTVHAITATQK	2625.48	1.10968	1.08576	1.04625	1.1634	1.12658	1.14464	2.46647	2.66932	2.43674	1.04452	1.04359	0.974533	0.990488	1.02502	1.05191	1.07981	1.07352	1.09039	1.66073	1.86798	1.75269	67.05
QHFVLEENMLEVDCPCVTPEIVLK	3507.8	0.988377	1.0604	1.02327	0.84551	0.868627	0.93759	1.04463	1.24492	1.03763	1.09599	1.27068	0.92446	1.2051	1.27698	1.13312	1.29702	1.39021	1.10311	1.26083	1.53563	1.24643	67.05
TLHSNVAEAIQEHGIQAYPFTPEK	3288.71																						67.02
IDDHVACAVAGIMSDANILINTAR	2844.46	1.05309		1.02743	0.969976		1.31684	0.916458		1.05455	1.073		1.0658	1.04335		0.965503	0.925873		1.02089	1.06549		1.1275	67.02
LQNLAGQHSDVLETLSPNVR	2495.34	0.972603	0.812948	0.853325	1.01972	0.788108	0.842974	0.94451	0.753452	0.625477	0.742735	0.627812	0.545342	0.975868	0.725358	0.764751	0.751395	0.585474	0.546343	0.804961	0.607199	0.558095	67.01
TLHSNVAEAIEQHGIQAYPFTPEK	3288.75		0.762399	1.01081		0.531267	1.20825		1.46401	1.10771		0.418256	0.96831		0.484942	1.29405		0.408121	1.08255		0.356367	1.11819	67.01
AGELSAAELENLMVIVANPR	2401.32	0.979685	1.0434	1.03877	1.10951	1.18616	1.27233	1.08997	0.999785	1.0947	1.07401	1.26353	0.942463	1.07888	1.06015	0.95943	1.03491	1.10683	1.01641	1.15004	0.86236	0.92208	67
TVPHLADAIHAAVTR	1876.07																						67
VATPAQAQEVHCELR	2013.05	1.03999	1.00935	1.02556	1.00775	1.0437	0.997239	0.825134	0.897363	0.916452	1.07307	1.03858	1.07765	0.956787	0.923502	0.982243	1.03341	1.07794	1.13974	1.06139	1.09588	1.19879	66.94
QLAHTALTVSLAK	1961.2	1.02211	1.01272	0.986527	1.08649	1.03528	0.970011	1.85861	1.7876	1.85014	1.12324	1.03374	1.09648	1.0111	0.949855	0.929783	1.55982	1.27131	1.45845	1.4992	1.32147	1.49757	66.92
AVQSGLGTAAVIVMDK	2168.24	1.09704	1.10171	1.06846	1.13659	1.06001	0.992694	1.06639	1.08943	0.968229	0.981382	0.940264	0.921973	0.960521	0.988833	0.946252	0.906012	0.883243	0.941768	0.908082	0.899585	0.901998	66.91
VHTVLISTQHDETVTNDEIAADLK	3257.74																						66.9
LPGFHVCVGSGGER	1775.91																						66.89
YGGGANELSTGYSK	2012.05	1.01616	1.0346	1.02213	0.874173	0.905767	0.936319	1.37579	1.2845	1.26492	1.17057	1.13678	1.13411	0.909135	0.942248	0.888842	1.26156	1.35126	1.29008	1.15346	1.21214	1.20228	66.87
VGEEVEILGLTQSGPLK	2377.37	1.14763	1.06258	1.10466	1.26736	2.2896	1.19987	1.20736	1.2133	1.16999	1.31182	1.21204	1.24571	1.29429	1.07546	1.18028	1.16322	0.973248	1.06714	1.30188	0.981102	1.19472	66.85
SAVAGLDQISENEK	2069.13	1.10202	1.07252	1.06298	1.0773	1.00138	1.13744	1.57702	1.3165	1.48649	1.06133	1.0976	0.987881	0.948579	0.988542	0.920153	1.30921	1.28479	1.27665	1.56215	1.46236	1.49141	66.85
ALQLGLSVIAK	1721.11	1.01745	1.01684	1.04662	0.991038	0.907328	0.974384	1.04915	1.05052	1.07714	0.942397	0.936795	0.964457	0.774268	0.761896	0.800634	0.985054	0.980939	0.997115	1.26761	1.26362	1.32257	66.83
ETVIEVAKPEPAQHAPLVDCIR	3080.69	0.935753	0.855301	0.942972	0.881521	0.858696	0.866007	1.01562	1.06532	0.946478	1.16729	1.15433	1.04655	1.11069	1.13037	1.11828	1.26259	1.27758	1.21378	1.30296	1.28115	1.17732	66.83
LGVTQCTIAHALEK	2149.22																						66.71
TLLLEVVSSEVDPK	2137.25																						66.71
DAVAVQLQTLHTILQR	2110.23	0.986716	0.960934	0.984816	1.09018	1.0796	0.956128	1.31701	1.04409	1.02417	0.93725	0.961765	1.05848	1.15404	1.08699	1.092	1.07534	1.00873	0.993513	1.31992	1.18196	1.10706	66.7
IAGYGDAAQAPELFTTTPALAIPK	3024.68	1.12329	1.0234	1.05822	1.21772	1.3322	1.46097	1.41219	1.54858	1.79402	1.15939	1.29793	1.32827	1.36036	1.30242	1.46717	1.253	1.20089	1.3759	1.38599	1.42359	1.46203	66.69
KQLFEDTGSPLVPLEEFR	2713.49	1.14045	1.09087	1.11871	1.00333	1.03144	0.974084	1.50212	1.48043	1.32794	1.13072	1.05041	0.996415	1.11822	1.13729	1.11554	1.18363	1.18801	1.10899	0.882715	0.90811	0.917642	66.68
GSYFCLQAVELGKPAK	2680.51	1.06585	0.936983	1.10444	0.944177	0.696954	0.93983	2.22209	2.05386	2.35755	0.951664	0.919459	0.837456	0.882922	0.842492	0.758623	0.880522	1.00338	0.746903	0.945291	0.963157	0.830894	66.68
TMLNQLENDLIELESK	2498.35	0.964932		0.892786	0.941662		0.824094	1.02793		1.04176	1.06578		0.841527	0.933341		0.893464	0.935637		0.969762	1.14868		1.02935	66.68
ISSAFAEAAGHGLTIAR	1976.08	1.04909	1.08673	0.971616	1.08376	0.9938	1.08402	1.18133	1.35933	1.12797	1.075	1.09392	0.999762	1.02006	1.00971	1.00395	1.34215	1.32189	1.24968	1.35941	1.29822	1.26058	66.65
GLLPLEDLEEVGYNR	2021.08	0.977128	0.922489	0.957695	1.1345	1.14505	1.15871	1.14554	1.20497	1.09862	1.07891	1.12048	1.1287	1.01805	1.09807	1.11124	1.19554	1.26065	1.24565	1.12412	1.1887	1.11804	66.6
GVSPTTISALANTLATELSK	2582.48	1.02393	0.984332	0.902134	1.01339	1.06187	1.07006	0.891791	0.861415	1.00534	1.71087	1.48614	1.76894	0.943005	0.847529	0.946527	1.3852	1.27021	1.43206	1.53604	1.3747	1.71208	66.58
VLANMEEPIGHVLK	2158.24	0.82794	0.924665	0.844361	0.641948	0.788753	0.774712	1.1269	1.15275	1.48948	1.12799	1.30384	1.17165	0.961879	0.972478	1.02533	1.54147	1.59557	1.92684	1.57363	1.79731	1.75002	66.56
GSVPIAFGGTEQPAAYGELVSIGGLNPGTNK	3609.94	1.03711	1.12866	1.05275	1.05777	1.09649	0.993435	1.15892	1.14414	0.914435	1.07803	0.96389	0.956656	0.999498	1.01611	0.913117	0.966757	1.09527	0.942318	1.12565	1.14229	0.983748	66.55
SINPDEAVAYGAAVQAAILSGEGNDK	3168.66	0.778711			1.00568			1.13614			0.843456			1.13892			1.02124			1.21985			66.55
AAMEDGVLTVTVPK	2039.16	1.03974	1.07837	1.06867	1.2686	1.28731	1.15029	1.63053	1.64667	1.65847	1.00679	1.04001	1.01649	1.57317	1.55008	1.51574	1.01438	0.994728	1.06458	0.794412	0.756866	0.810026	66.48
GIEFHTEESPQAILK	2307.28	1.01266	0.957149	0.964061	0.958143	0.919251	0.950338	0.848065	0.794025	0.934588	1.25759	1.21693	1.31776	0.978334	0.955417	1.10781	1.09555	1.02408	1.09481	1.03945	0.953184	1.12011	66.44
GTEVIGPHAIPEWETSGFIEYIK	3181.69	0.90328	0.901712	0.893983	0.937681	0.897878	0.886278	1.84741	2.19479	2.30971	0.920711	0.906087	0.903179	0.819591	0.788459	0.766515	1.30654	1.41633	1.46854	1.70284	1.9506	2.07205	66.39
IEVHEGDWETQGSVK	2322.22																						66.36
FEALGWHVIWVK	2093.22	0.576698	0.513277	0.516708	0.416967	0.393417	0.398389	0.379884	0.249764	0.407022	0.626886	0.577984	0.576233	0.272943	0.246334	0.265129	0.270368	0.218917	0.231306	0.238671	0.194408	0.228618	66.32
EVVIGMDVAASEFYGTDK	2539.31	0.998094	1.01966	0.997486	1.0929	1.05146	1.08055	1.04661	1.02192	1.01401	1.07586	1.05153	1.07932	0.966332	0.935142	0.965149	1.06303	1.016	1.00783	1.28516	1.26961	1.25866	66.31
DFEQIAEFLHR	1708.89	1.12724	1.10529	1.02091	0.968871	0.848679	0.959222	0.760578	0.749667	0.738685	1.48699	1.37911	1.31885	1.05226	1.1433	1.17182	1.17482	1.20744	1.13318	1.31872	1.31998	1.42314	66.3
DEHLDPINVK	1788.01	1.12247	1.08092	1.13244	1.13161	1.05612	1.03385	0.978377	0.928634	0.871902	1.19887	1.12742	1.22344	1.20749	1.12926	1.16697	1.16997	1.1059	1.10368	1.19087	1.06903	1.10706	66.28
GHYLNATAGTCEEMIK	2419.21																						66.24
ELAAEFGDNLVFHK	2198.2	1.07671	0.99272	1.05053	1.02228	0.950334	0.986313	1.27886	1.18176	1.27563	0.947549	0.997489	1.00416	0.909748	0.925172	0.91061	1.06425	1.04267	1.12587	1.04938	0.990297	1.11538	66.24
VTVQGEVIEQSFGEEHLCFR	2668.34																						66.19
TGYTGEDGFEISVPSENAVDLAK	3007.54	1.21563	1.2401	1.14883	1.155	1.21436	1.16073	0.904251	0.875764	0.903311	1.12134	1.0112	1.11727	1.00198	1.06635	0.985225	0.702064	0.594819	0.692562	0.77459	0.576846	0.689993	66.18
VTVADASGLTGEISQLEEFIR	2539.35	1.07381	0.977955	1.12026	0.789121	1.26292	1.29122	0.431585	0.989847	1.07472	0.5375	1.17688	1.27248	0.376392	0.886881	1.00197	0.414357	1.10577	1.28978	0.455135	1.37552	1.45045	66.16
YSIPEGEIHHVVNPDPYR	2426.23																						66.14
MAPGIGGFGGLFPLGDSYLVAGTDGVGTK	3362.79	1.02256		1.16913	0.913819		0.978624	0.958543		0.906633	0.915202		0.884069	0.696253		0.696556	0.623606		0.696612	0.783161		0.731928	66.14
SAQDIATVELAPTHPIR	2123.18	1.10863	0.981293	1.12727	1.23485	1.00423	1.05642	2.20555	1.59136	2.12365	1.41692	1.16672	1.1553	1.86859	1.25551	1.65597	1.22075	1.01313	1.06176	1.22348	1.11912	1.11764	66.13
AAVAALGMGYAGGEAVSTMVK	2562.37	1.03216	0.956433		1.09185	0.977218		1.04667	0.846001		1.21312	0.973881		0.975063	0.843533		1.04124	0.923026		1.11301	1.07573		66.13
VTNQMGLEAAVEAAAAFLNK	2672.45	0.98023	1.07795	1.02509	1.32361	1.1717	1.16381	1.2094	1.05424	1.10444	0.988892	0.965399	1.03252	1.06331	1.08472	1.12098	1.04546	0.972222	1.034	1.21224	1.10828	1.13174	66.12
KDLIGNAQEITPIMFDYK	3008.65	0.925468	0.949746	0.972505	1.00968	0.94828	0.928957	1.08841	0.910569	0.944605	2.15259	1.59994	1.58495	1.50173	1.22864	1.24435	1.97142	1.50282	1.46332	1.82531	1.45001	1.52779	66.12
ALCADHNVSLISVPSAK	2390.32	0.946776	0.928696	0.923977	0.735966	0.773393	0.722808	0.908696	0.893642	0.888776	0.911706	0.947412	0.907471	1.02415	0.955969	0.866685	0.96688	0.893827	0.934139	0.924008	0.84513	0.85674	66.11
GLIEPISSVFVNLVNADFSAK	2828.6	1.06981	1.12126	1.05784	0.997777	0.702507	1.15412	0.89856	0.652692	0.707313	1.14819	1.18341	1.10943	0.918389	0.934477	1.01282	0.835603	0.711573	0.793401	0.94973	0.653091	0.786164	66.1
RMPTFFETFPVVLVDGDGIVR	2715.45	0.95123	1.02578	0.978317	1.14426	1.17475	1.10995	0.913851	1.03514	1.00356	1.02963	1.09587	0.989251	0.961336	0.981295	0.887736	0.918971	1.06784	1.00796	1.06651	1.08345	1.05816	66.07
RGGYMEVTGFGADVR	1918.97	1.01803		1.05184	1.10669		1.07295	1.02189		0.992429	1.00252		0.973868	1.02785		1.05092	1.08394		1.04255	1.31703		1.25401	66.06
IVSSTGALALSEIPK	2094.26																						66.05
VEIAHIAELIELPVDHVEK	2762.58																						66.04
ESNKPYGAICASPALVLEPHGLLK	3476.97																						66.04
FDEGLTESQMIEHMMQLAAK	2917.46	0.940973	0.968821	0.966755	1.01428	1.04331	1.02982	0.76001	0.790677	0.839953	1.11753	1.16899	1.14173	0.98141	0.986367	0.993954	0.672074	0.741204	0.769485	0.758731	0.858486	0.95836	66.02
SEGDVVIANLDADKYK	2649.48	1.06495	1.05446	0.999275	0.893852	0.878198	0.81861	1.10103	1.01802	1.09395	1.066	1.02061	1.03602	1.05136	1.00179	1.0371	1.14442	1.05914	1.15151	1.18517	1.09598	1.27127	65.98
IMVHQPQGGCGGHVEDVR	2280.13	1.06229	1.05423	0.999755	1.12288	1.1731	1.12435	1.03277	0.964199	0.970843	0.951167	0.944441	1.00606	1.04275	0.970231	1.0173	1.00486	0.919012	0.924339	0.91013	0.910547	0.910906	65.98
TFTSDFVAGMIK	1925.05	1.1725	1.2329	1.17319	1.23072	1.60298	1.26454	1.0011	1.21361	0.993583	1.62516	1.90381	1.49839	2.19073	3.23843	2.2853	1.41358	1.99887	1.40982	2.11374	3.56528	2.34687	65.97
GVALMPQDVAEAVLYLGSDDSK	2886.54	1.12376	1.269	1.33953	1.08453	1.27287	1.24516	1.15028	1.27692	1.29307	1.12699	1.15611	1.23342	0.679549	0.757793	0.756745	0.752332	0.715566	0.71521	0.74724	0.707027	0.711647	65.95
HFNVPFGLAAVELLAGR	2115.2	0.993874	1.00032	1.03074	0.981786	0.993283	0.989779	1.04581	1.00664	1.00295	0.96358	0.890337	0.898616	0.855959	0.866016	0.841365	1.12721	1.04577	1.09156	1.1324	1.09109	1.05945	65.95
YMPNQAMTPHISGTTIDAQLR	2649.33	0.946809	0.984856		1.08055	1.01387		1.05327	0.900992		0.944145	0.928695		0.922569	0.774033		1.04753	0.93197		1.07162	0.961608		65.94
YPIAVSCGGDITELPGAEFFPDTK	3192.63	0.962407	0.923085	0.929379	0.759017	0.722165	0.732802	0.822468	0.799878	0.817342	0.840238	0.837847	0.877993	0.966688	0.964556	1.01814	0.87367	0.905371	0.9479	0.880356	0.961827	0.927582	65.92
KPLSLSPGSTIMYSK	2521.47	1.20659	1.18574	1.17002	0.70744	0.668647	0.728091	0.797796	0.797498	0.774794	0.961605	0.975992	1.14359	0.657768	0.659905	0.731529	0.561021	0.59132	0.562789	0.505041	0.491635	0.464248	65.91
HMEGFGVHTFTLLNK	2339.27	0.951911	0.948004	0.952069	0.744629	0.742164	0.764242	0.681524	0.683007	0.695936	0.532692	0.49325	0.519645	0.431094	0.423223	0.440116	0.421922	0.407359	0.439223	0.411322	0.395971	0.428398	65.88
VESYLAQGQLVEAADALEDGVR	2637.36	0.858586			1.10426			0.832802			1.26328			0.949529			0.899642			0.937535			65.88
ESDAWPAEPQDAYGLEK	2514.26																						65.86
LLTEAVLESIIGK	1994.23	0.875854	0.828477	0.973483	0.803771	0.694726	0.909604	0.59512	0.547576	0.671482	1.54024	1.64666	1.68572	0.794781	0.717872	0.913701	0.983132	1.02155	1.01185	1.67741	1.60954	1.77482	65.85
YWDLYASETLEHDLPGHLLR	2732.4	0.941285	0.948009	1.01902	1.05149	1.08444	1.11118	0.896952	0.897984	0.874626	0.997062	0.972473	0.993906	1.03837	1.05645	1.13388	0.984797	1.04296	1.043	1.06817	1.12412	1.05959	65.84
YTIQDADAHSDWVSCVR	2327.1	0.99789	1.00809	1.01173	1.06946	0.96262	1.1897	0.885493	0.855284	0.97037	1.03119	0.967768	1.08506	1.11646	0.964439	1.15969	1.07727	0.8895	1.14448	1.18592	0.896259	1.26204	65.79
GTVTTEGSVTQTK	1917.07	1.22814			0.916422			0.75516			0.742773			0.788436			0.591558			0.590468			65.79
VVDLLAPYR	1349.81																						65.77
FTAEEFTPLQGHLLK	2339.31	0.950782	0.966517	0.949606	1.03458	1.12902	1.02994	0.817871	0.754345	0.730344	1.10962	1.091	1.13075	1.53652	1.60203	1.5594	1.03623	1.01541	1.01414	0.884743	0.906288	0.887633	65.77
LVVETTANQDPLVTK	2236.29	1.68788	1.41595	1.57847	1.57366	1.42475	1.51863	2.15823	1.7895	1.96246	1.03358	1.02366	1.07462	1.223	1.08932	1.17552	1.05785	0.973615	1.012	0.910154	1.02387	1.01442	65.76
VEQLLQHIR	1439.86	1.12849	1.03967	1.00898	1.22603	1.10895	1.12834	1.91615	2.43927	2.5641	1.33211	1.1892	1.04385	1.25775	1.18493	1.16264	1.32661	1.07498	1.11428	1.25322	1.02986	0.886675	65.75
AFNPTQAEETYSMVTANR	2334.13	1.36818	1.2812	1.40894	1.44379	1.39234	1.43038	1.0233	1.05124	1.08262	1.29399	1.26222	1.34398	1.08747	1.15358	1.15833	0.745162	0.825726	0.819159	0.716703	0.878699	0.823784	65.74
LVDIGTVTAQQAK	1952.16	1.05482	1.11041	0.948448	1.14456	1.17635	0.892268	1.13905	1.21323	1.13779	1.14094	1.12953	0.763742	0.954618	1.02511	0.6553	0.963996	1.04317	0.699147	1.03407	1.09758	0.769661	65.72
LALGALALEDALSK	1993.21	1.0341	0.960774	0.970577	0.958662	0.736959	0.84282	1.03028	0.86055	0.922697	0.873707	0.918551	0.885273	0.886458	0.816139	0.843889	0.881714	0.770133	0.767723	1.07453	0.950455	1.10174	65.71
IINISSVVGLVGNVGQANYSAAK	2882.65	1.03597			1.59424			0.921445			1.01237			0.853633			0.733935			0.8937			65.7
INPTTSGPGVSTLEK	2109.19	1.31191	1.32847	1.27708	0.93654	0.987477	0.962894	0.788601	0.744855	0.830714	0.927264	1.05903	0.975117	0.93407	0.98064	0.920054	0.743926	0.62786	0.691679	0.66536	0.559822	0.703379	65.66
WCSCNIFSTQDHAAAAIAR	2483.18																						65.64
ISMSEEDLLNAPGEVYSVTLTEK	3149.63	1.12873	1.16199	1.20523	1.19022	1.22059	1.20022	0.908348	0.833452	0.835036	1.03566	1.09079	1.00797	1.01923	1.09506	0.979221	0.607072	0.656059	0.618652	0.811573	0.734962	0.657647	65.62
NVILLACDAFGVLPPVSK	2521.46	1.09004	1.03179	1.04578	1.29311	1.10435	1.20062	1.13894	1.33383	1.3821	1.06892	1.10716	1.09969	1.03642	1.06718	0.979807	1.10512	1.31256	1.35219	1.12347	1.21411	1.28125	65.62
LIQEHQADFLR	1673.92																						65.61
GYNIQSLAVGHAEVEGLSR	2304.22	1.15027	1.31097		1.65295	1.79395		1.00596	1.11816		1.13063	1.25405		1.18229	1.30361		1.1021	1.16828		0.841551	0.979698		65.59
DLVVSVMSAMGEEQICALK	2688.41	0.975591	0.850322	1.00417	1.02699	0.635091	0.931391	0.971519	0.78399	0.950081	0.994083	0.837823	0.978218	0.991471	0.882028	0.999228	1.09649	1.0591	1.00523	1.0474	0.947688	1.01124	65.57
WGVNVQPYSGSPANFAAYTAILNPHDR	3249.64	0.997067			1.288			0.87387			0.929812			0.893316			0.830355			1.00256			65.57
NMSVIAHVDHGK	1916.05	0.958478	0.947446	0.945567	0.933022	0.938048	0.900311	0.879898	0.933124	0.914587	1.02346	1.01135	1.00538	0.994719	0.998334	0.966223	0.958125	1.0759	0.982376	1.036	1.0494	0.980824	65.52
AVAGAGVLAGYDK	1800.04																						65.52
YGQDATNVGDEGGFAPNIQENK	2932.44																						65.5
LTAIDVLNHPWMK	2146.23	1.09724	0.957474	1.04958	1.09057	0.866562	0.94597	1.29379	1.23784	1.25447	1.17055	0.951172	1.05767	1.15904	1.042	1.03813	1.40908	1.13027	1.23804	1.35737	1.25099	1.15772	65.49
QILIEPIFAQWIQSAHGK	2687.55	1.33278	1.35637	1.38675	0.943973	0.956441	0.966925	0.74665	0.728926	0.718044	0.866865	0.819326	0.870594	0.882226	0.923425	0.916439	0.43666	0.407149	0.420772	0.485462	0.361858	0.366703	65.47
AILSEFVEIPAENR	1892.05	1.04128	1.09001	1.1604	1.06106	1.14777	1.1612	1.00864	1.03949	1.10153	0.950521	0.909899	1.03236	0.906376	0.892057	0.942189	0.938481	0.725112	0.925277	0.919984	0.831546	1.10404	65.47
DAMAALNQEVMQLGQSLYNQPGAPGAGPAPGSEAGPSESSGK	4678.31	1.05306	1.05175	0.810187	0.980017	0.966216	0.929641	1.00796	0.880821	0.898119	1.16952	0.928356	0.967048	1.00157	0.803696	1.11859	0.943752	0.807905	1.00485	1.02798	0.91395	1.12045	65.47
LKNENVVELVGYSVDGGLR	2669.5	1.08957	1.14088	1.08887	1.18588	1.00036	1.00036	0.97931	0.979402	0.889997	1.03096	1.02985	1.04532	1.04458	1.08624	0.909914	1.06967	1.06054	0.986171	0.939481	0.903968	0.833203	65.43
GGSTGYDNAVALPAGGR	1866.96																						65.35
QFIDEAIHHFGR	1773.93	1.0833	1.17442	1.19435	1.09427	0.981589	0.952096	0.999174	0.938903	0.942576	1.36953	1.49744	1.45189	1.39797	1.65834	1.67949	1.72879	2.27633	2.11336	1.47129	2.1205	2.03588	65.35
KVAAQVDDGPCVTYIGEGGSGNFVK	3480.85	0.85223	0.919159	0.828112	0.681377	0.567567	0.621359	0.945459	0.951726	1.06342	0.857312	0.849605	0.782354	0.792412	0.827674	0.745677	1.05776	1.17413	0.996094	1.34053	1.44002	1.35401	65.34
LLLTSQEGNEAAQAAASK	2410.34	0.955657	0.933034		1.17865	1.00064		2.15292	1.23594		1.01349	1.12073		1.10119	0.889092		1.11484	1.19156		1.39448	1.23346		65.3
NQVAMNPINTVFDAK	2270.22																						65.26
LQEYVDDINNHIER	2062.05	1.1125	0.989558	1.00443	1.06373	0.986213	1.06702	1.13661	1.03081	0.988749	0.997495	0.940587	0.992017	0.961522	1.08394	0.948129	1.0242	1.05654	0.96207	1.08392	1.07761	1.08699	65.25
GLAFDESDDQQDITR	2013.96	1.03392	1.03235		1.15274	1.14628		0.720525	0.695062		0.959366	0.956434		0.967313	1.01775		0.701653	0.749719		0.583203	0.639103		65.24
EQDIQMMLAAEVHLGTK	2522.34	0.937762	0.98304	0.894408	0.939546	0.921033	1.01169	0.901082	1.00215	0.930268	0.959129	1.01618	1.09897	1.06033	1.03268	1.16222	0.99954	1.00667	1.06514	0.924517	0.946689	1.02659	65.24
VCLLGCGVPTGLGAVWNTAK	2681.46																						65.23
ALGVDTVPVFVGPVSYLLLSKPAK	3383.05																						65.21
KTDTLIADFGESAIGR	2302.27	0.928247	0.855594	0.866738	0.821611	0.819867	0.907836	0.792378	0.761965	0.878771	1.11257	1.02406	1.07263	0.888779	0.856058	0.912455	0.911431	0.944466	0.908551	0.786076	0.747394	0.856842	65.21
LPGFHTCVGSGGER	1777.89	0.984837	1.05768	0.988975	1.14773	1.09056	1.08637	1.01045	1.05238	0.989267	1.06512	1.05831	1.06494	1.07227	1.12142	1.30265	1.01997	1.01804	0.992259	1.10651	1.09776	1.0802	65.16
YKDGILMAADMGGSYGSTLR	2714.4	0.998765	1.00968	0.959675	0.903777	0.836064	0.895431	0.990796	0.997903	0.960868	1.00443	1.04101	0.970048	0.945482	0.92339	0.951459	1.07549	1.08942	1.05975	1.16958	1.17135	1.16453	65.11
VGYSSQGSGSTLIMPFLDNQLK	2950.57	1.0092	1.03304	0.978773	0.979411	1.04566	0.842016	0.892849	1.07908	0.978928	0.95591	1.00063	0.959388	0.864447	0.880512	0.899531	0.915904	0.951174	1.01483	1.03148	1.09392	1.14039	65.07
AVCIVHNETATGVTNNLAAVR	2514.34	1.29637	1.13885	1.25259	1.44709	1.31383	1.3556	1.10809	1.02037	0.980582	1.24854	1.13877	1.14995	1.39199	1.13926	1.1702	1.11575	1.00542	0.911014	1.306	1.1699	1.22162	65.06
ALDILSDILQNSK	2038.19	1.14039	1.13713	1.18185	1.05538	0.972575	0.983093	1.23921	1.16037	1.17162	1.24806	1.23885	1.0822	0.92465	0.950039	1.01081	1.08471	0.959277	1.10716	1.26985	1.14431	1.20676	65.05
VLLDAAGKPIVSLQSK	2551.58	1.00493	0.972115	0.940694	0.799314	0.722793	0.833599	2.1014	1.6313	1.86456	1.13592	1.08908	1.15336	1.05039	1.04447	1.05788	2.3628	2.03944	2.06041	1.66719	1.62887	1.51719	65.05
ALEEELLHR	1413.79	0.752261	0.782718	0.796775	0.692311	0.819803	0.914872	0.750653	0.818399	0.813842	1.23765	1.29253	1.19828	1.36274	1.49013	1.30388	0.992015	1.04777	1.0308	0.827825	0.909603	0.93457	65.04
GLGLQYNLSGLTGNTLDSHR	2420.27	1.11717	0.958089	0.95843	1.13318	1.11233	1.06872	1.19405	1.06972	1.03027	1.09514	1.07487	0.900884	1.03243	1.05956	0.938956	1.0686	1.1298	0.931514	1.11481	1.15692	1.03459	65.04
QTLAGLNPYSIQLVK	2253.34																						65.03
TLSGPVTGPAQLPK	1974.18	0.833283	0.946915	0.944313	1.08608	1.05593	1.11339	0.867446	0.948454	0.84939	1.34327	1.26297	1.43609	1.12799	1.14618	1.16136	1.04517	1.1285	1.01991	1.20313	1.31251	1.20554	64.99
HTPGTFTNQLQTSFSEPR	2352.18	1.18365	1.232	1.1534	1.00047	1.10808	1.08675	0.960093	0.940621	1.00196	1.00766	1.14641	1.15504	1.13615	1.14564	1.14687	1.02908	0.94542	1.003	0.827611	0.860149	0.975202	64.98
INQAIYLLTTGAR	1738.02	1.09704	1.11032	1.05501	1.23542	1.213	1.22409	0.799603	0.813724	0.82607	1.08124	1.09	1.04458	1.07513	1.05432	1.02333	0.937493	0.987568	0.941742	0.820786	0.869993	0.818816	64.95
IVGPNEVEVTQLDGTK	2307.29	1.08186	1.08806	1.06318	1.243	1.22557	1.34172	1.68251	1.45314	1.49569	1.26341	1.22505	1.19718	1.30392	1.2635	1.21667	1.26106	1.18074	1.1671	1.4024	1.27572	1.23078	64.95
LLNATGIVVVPGSGFGQVPGTWHFR	2913.59	1.02465	0.991999	1.05983	1.20824	1.24698	1.20607	1.07318	1.16085	1.04722	1.07629	1.01593	0.889646	1.09123	1.13156	1.16282	1.28799	1.18014	1.16355	1.29488	1.32402	1.22161	64.93
AGDAIDPGAGTLEXVPHNIVHK	2856.55																						64.91
ATHVIATVDETR	1616.88	0.996033	0.944763	0.973776	1.05612	0.984137	1.00896	0.961103	0.986481	0.969258	1.69048	1.22497	1.36437	1.7144	1.41522	1.41012	1.87334	1.62748	1.61022	2.41618	1.81538	1.86752	64.91
RDETVSMIESYLR	1902.98	0.97516	0.945225	0.935657	1.04589	1.11163	1.02258	0.915178	0.929947	0.968334	0.980722	0.972103	0.951999	0.895589	1.00467	0.922298	1.11231	1.05232	0.962888	1.27279	1.32847	1.1229	64.89
VVDLAHLVAAK	1744.09	0.944008	0.928666	0.967079	0.675069	0.727653	0.66342	0.746434	0.772971	0.722689	0.820288	0.844155	0.844879	0.767763	0.757668	0.746693	0.473332	0.477716	0.46098	0.567867	0.562146	0.532882	64.88
GVTVGNVIQVNPSLK	2133.27	1.02553		1.15847	1.04245		1.16724	1.05071		1.02852	1.01256		1.03867	0.997271		0.975464	0.918041		0.872955	0.919324		0.8954	64.88
IQDKEGIPPDQQR	2132.18	0.927159	0.941416	0.937956	0.880047	0.896634	0.864783	1.08202	1.07589	1.08407	0.863082	0.868419	0.840985	0.933148	0.941883	0.925013	0.981421	0.982677	0.953598	0.963611	0.979923	0.947856	64.79
TNFTELNQMAEEAK	2234.14	1.20121	1.25023	1.17741	1.06855	1.00295	1.11933	0.993971	0.957701	0.90037	1.07964	1.14331	1.25371	1.0987	1.06503	1.09645	1.10853	1.13866	1.01601	1.09909	1.05069	1.07433	64.78
GILQPHQLLAEFEALPEVNR	2578.43	0.735788	0.810691	0.747082	0.798217	0.934481	0.799122	0.640045	0.725053	0.688999	1.58452	1.2811	1.44483	0.864629	0.89861	0.831141	1.0013	1.03066	0.963244	0.808821	0.924087	0.844127	64.78
AVENVNAIIAPALIGK	2201.33	1.17719	0.99793	1.05612	1.19909	1.15805	1.25313	1.40212	1.26916	1.18278	1.41184	1.31154	1.11477	1.32749	1.22787	1.17888	1.94375	1.68887	1.3922	3.32245	2.2217	2.15614	64.78
DSGAFPAFQVAVLHPER	2145.14	1.03613	1.06625	1.06222	1.25265	1.55888	1.25984	0.974232	1.02027	1.01388	0.84974	0.981677	0.992121	0.958634	1.16886	1.03931	0.930639	0.993548	1.03866	0.948699	1.03937	1.05639	64.78
GHDMLAPFTAGWQASDTNPLVIEK	3206.66	1.01819	0.96207	0.982724	0.884482	0.908069	0.947466	0.967788	0.945538	0.96873	0.967306	0.963138	0.97638	0.776014	0.794444	0.859067	0.842565	0.908181	0.885387	1.09739	1.04077	1.01201	64.77
AWYQTMISDSDYTEFDNFSK	3056.44																						64.77
NDWGTSTYPIVPGHEIVGIVTEVGSK	3363.78	0.84921	1.05439		0.961506	1.30356		1.06268	1.12016		1.24196	1.30398		1.86688	1.77769		1.47769	1.40627		1.23235	1.37518		64.76
NPEEIPWAETGADYVVESTGVFTDK	3362.68	1.08634	1.20556	1.14747	1.37238	1.64206	1.52651	2.72462	4.57129	2.37379	0.95074	1.12777	1.11135	0.921562	0.948879	1.12245	1.07032	0.913328	1.00845	1.09258	0.962801	1.12553	64.73
GAPEQILNLAHNK	2013.16																						64.73
AALNLAYQNFSK	1948.1																						64.73
KITAFLGGLDLCDGR	2244.25	0.718488	0.781004	0.858126	0.682326	0.769908	0.842931	0.489243	0.553776	0.73433	0.870871	0.870721	0.882983	1.10158	1.11747	1.05656	0.845516	0.901464	1.06372	0.810352	0.858476	0.993219	64.71
DPSGLLTLIHELR	1768.03	1.00986	1.08194	1.12156	0.606546	0.758193	0.537031	0.7409	0.806473	0.748774	0.896799	1.06244	1.03592	0.653409	0.737606	0.687199	0.519577	0.631293	0.55417	0.486162	0.783473	0.599763	64.68
EQFQHGIESK	1810.98	1.02065	1.08459	1.03268	0.851713	0.92585	0.91751	2.20297	1.71955	2.09481	1.39883	1.26969	1.47517	1.04234	1.02991	1.02853	1.75523	1.44217	1.71769	3.12358	2.25131	3.04114	64.67
LIDDMVAYALK	1860.07																						64.64
AFHEHEQQQEIEVSR	2171.07	1.0706	1.10044		1.176	1.34068		0.91015	0.995113		1.99157	1.78937		2.3322	2.12776		2.55343	2.36687		2.21639	1.94918		64.62
VLYLGPLSGDPPSYLTGEFPGDYGWDTAGLSADPETFAK	4712.34	1.29683	1.33176	1.22734	1.10671	1.22655	1.14494	1.25786	1.37184	1.1372	0.848817	0.849668	0.95724	1.0227	1.10274	1.09888	0.545997	0.504339	0.80852	0.606169	0.499329	0.858565	64.62
FYNVVIEELPSNVADLL	2239.21	1.17798	1.04279		1.84952	1.7972		0.912934	0.852879		1.02876	0.87127		0.986217	0.76543		0.840673	0.788966		0.946395	0.809722		64.61
AGEPITADDLGVGGALTVLMK	2636.48	0.959106	1.00596	1.01361	1.10692	1.05451	1.18848	1.00509	1.0278	1.01749	1.38835	1.24264	1.92925	1.22043	1.13695	1.9276	0.943901	0.964188	1.32719	0.968371	0.980688	1.64163	64.61
GDCIIDGGNEWYENTER	2332.04	1.09858		1.30229	1.25202		1.34657	1.17042		1.21503	1.23485		1.40176	1.18161		1.24962	1.16348		1.25639	1.28395		1.44019	64.61
NQADSVVYQTEK	1990.07																						64.59
FIQGTVADGAPVVPISAQLK	2619.53	0.992882	1.01026	0.998395	0.983563	1.12799	0.858913	0.904603	0.913922	0.89941	0.970676	0.878221	1.41004	1.41197	1.12896	1.40489	1.11525	1.03015	1.36344	1.02915	0.91526	1.5684	64.57
QAFEEAIAELDTLGEESYK	2751.42	1.09663	0.964209		1.08032	1.17117		1.80639	1.42606		0.983274	0.867329		1.22767	0.803891		1.21109	1.0128		1.22073	1.02795		64.55
LEIQAIADDITSK	2025.16	1.31725	1.18554	1.35955	1.1308	1.07529	1.13386	1.05505	1.03489	1.05108	0.931045	0.950865	0.933871	0.921624	0.935915	1.02669	0.732436	0.804931	0.688764	0.675006	0.857386	0.604773	64.53
VVAIIAEGVPEADTK	2120.23	1.01688	1.00016	1.03372	1.0002	1.06909	1.07381	0.992084	1.00701	0.972877	1.13863	1.12303	1.16566	0.944147	0.91422	0.907094	1.00679	0.953903	1.03058	1.17469	1.1486	1.14645	64.53
SGFEGPWTSNPLIFDNSYFK	2914.48	1.12048	1.11707	1.10953	1.12772	1.09103	1.12959	1.15566	1.127	1.07188	0.949647	0.949617	0.967899	1.00713	0.977855	1.01837	0.918329	0.926543	0.984768	0.908816	0.964173	0.951679	64.52
VGPALACGNTIVLK	2021.2																						64.51
GMICGWAPQMEVLAHK	2436.27	1.03493		0.885575	0.96239		0.932695	0.776346		0.715414	1.01807		0.904704	1.05088		0.85061	0.735732		0.715817	0.927164		0.879544	64.51
SVEEYDYLPYFYSR	2135.03																						64.48
VLDALFPSVLGGTCAIPGAFGCGK	3015.61																						64.46
KIWCFGPETTGPNMVVDMCK	3282.68	0.82029	0.788292	0.899479	0.710446	0.603994	0.88614	0.969381	0.930065	1.04963	0.849937	0.902536	0.952964	0.828951	0.888443	0.929051	1.08209	1.11119	1.10232	1.30517	1.23225	1.29473	64.45
SQLNSIQEASGGK	1927.07	1.27082		1.03264	1.07311		1.14364	1.29424		0.968075	1.0416		1.07609	0.864759		1.0954	0.994024		1.00233	1.10382		1.30333	64.41
HVLQTLSDAGATLLK	2175.29	1.005		0.988456	0.988294		0.994037	0.840146		0.866325	1.21987		1.18018	1.00649		0.916261	1.25619		1.14128	1.35877		1.2127	64.38
FWEVICDEHGIDNTGK	2528.27	0.956236	0.916696	0.961444	1.02953	0.968035	0.818284	2.3737	2.18174	2.08148	0.990049	0.864241	0.800055	2.37351	2.18197	2.19682	1.09731	0.867746	0.754581	1.1291	0.95264	0.905412	64.37
NTLGQPDSVVSLAK	2037.17	1.05277	1.0818	1.09147	0.993583	0.978701	0.978293	0.880387	0.888529	0.867525	0.97394	0.949322	0.956152	0.903687	0.844033	0.910161	0.79314	0.763993	0.82531	0.790652	0.781188	0.832848	64.32
STPFQPYTEVFGLQR	2074.09	1.30086	1.35233	1.18488	1.35349	1.29615	1.30121	0.920162	0.934286	0.86567	0.86988	1.01061	0.937445	0.988186	0.992247	0.991924	0.73295	0.698068	0.853144	0.735595	0.706364	0.91563	64.31
AAEDANVYHDLVR	1776.91	0.931154	0.903069	0.931676	0.962105	0.922134	0.88722	1.0982	1.14152	1.04015	1.05955	1.06871	1.03929	1.05962	0.946431	0.992076	1.21628	1.15098	1.10903	1.30998	1.1109	1.17507	64.31
RTDGLTVLCMADDTAGR	2156.07	0.987069	0.929669	1.09069	1.07139	1.26578	1.25166	1.25205	1.04004	1.14859	0.978013	1.19842	1.09204	0.983763	1.07621	0.965929	1.04091	1.10834	1.11603	1.03104	0.979597	1.05642	64.3
VVGAFLEGGTPEENTAIAK	2511.38																						64.25
LAPAHAVAGFIAPYFVER	2233.25	0.952396	0.946792	0.944667	0.99454	1.01723	0.984797	0.977014	0.971414	0.999454	0.970967	0.987295	0.923038	0.955943	1.00106	0.973879	1.06178	0.99843	0.970498	1.07928	1.10628	1.05358	64.24
KAAYVAVMQNVTTSNR	2361.31	1.05314	0.954271	1.00104	0.958255	0.987812	0.978781	1.06908	1.12312	1.05584	0.977352	1.12682	1.08247	1.14024	1.23396	1.13975	1.03099	1.10981	1.08321	1.2105	1.37027	1.39113	64.24
GLDVIQQAQSGTGK	2010.13																						64.2
TTPSYVAFTDTER	1791.9																						64.15
VFLLFGAGHAAETQDR	2036.08	0.927886	0.876529	0.934696	1.0418	0.977765	1.04668	0.964437	0.961243	0.954403	0.898102	0.824033	0.847634	1.06504	1.06073	1.10082	0.877183	0.824413	0.74691	0.860792	0.82965	0.866025	64.15
KFPGQTEPTMSAEVELISTMAEK	3436.84	0.915957	0.977204	0.959858	0.766041	0.8892	0.96842	0.96681	0.991286	1.0808	1.05947	1.12822	1.04839	1.0062	0.986479	1.1081	1.08178	1.10942	1.0606	1.05456	1.05216	1.11661	64.14
VPIDVFQGITDEDAAK	2326.26	1.0338	0.975382	1.04935	1.1427	1.06893	1.118	1.17459	1.22096	1.26341	0.920799	0.893055	1.00017	0.869949	0.942145	0.899862	1.04893	1.11455	1.06384	1.22342	1.28183	1.19893	64.12
KTPVVVGNCTGFAVNR	2327.3	0.959805	0.94663	0.958476	1.08782	0.995394	1.15047	1.04751	1.0984	1.26535	1.09152	1.07935	1.07427	1.17655	1.20777	1.1011	1.30075	1.38861	1.29898	1.78075	2.10745	1.52526	64.11
KIDAAQSIEEVFEAVK	2689.55	0.982571	0.990827	1.00072	0.846996	0.86926	0.888675	1.12676	1.1818	1.0037	1.02058	1.05917	1.03432	0.874027	0.94749	0.924247	1.17415	1.23883	1.09684	0.857372	0.866856	0.817293	64.09
TLAENSGLDTQDVIIALTGEHDR	2772.44	1.06705	1.01384	0.934176	1.20581	1.19398	1.16234	1.12954	0.961463	1.22618	0.991808	1.30191	1.08273	1.01487	1.12101	0.968596	1.16985	1.12239	1.19358	1.11468	1.063	1.34552	64.09
GLITSVQDTASSVAK	2085.19	1.19387	1.28126	1.2492	1.13632	1.0968	1.18633	1.35915	1.32561	1.2504	0.967343	0.906014	0.953675	0.886618	0.862091	0.910357	0.89627	0.746099	0.892497	0.907666	0.754989	0.892179	64.07
LDDVPAGMYNVHCLHLR	2314.17	1.00315	0.969174	0.963352	0.849849	0.87479	0.827321	0.802524	0.762845	0.775296	0.790778	0.779386	0.72627	0.742995	0.739016	0.754878	0.809657	0.762267	0.741442	0.703415	0.711246	0.65099	64.05
QIGVIGWGSQGPAQAQNLR	2284.24	0.888095	0.878746	1.19631	0.922563	0.969454	1.19084	0.931624	0.916055	0.968045	0.762862	0.74469	0.845126	0.726282	0.714773	0.765151	0.790911	0.816717	0.816913	0.798217	0.752889	0.771425	64.05
LTLADALVYACNQGVEK	2473.34	0.999774	0.949154	0.963057	0.907553	0.951551	0.777817	0.917659	0.971604	0.885082	0.925735	0.883795	0.956781	0.854859	0.916336	0.889465	0.842087	0.858703	0.898838	0.905837	0.933358	1.00693	64.04
ALAIATMVLGLK	1809.13	0.840617	0.74131	0.818612	0.83202	0.755945	0.860526	1.01487	0.924752	0.849562	1.0226	1.17313	1.11292	1.03235	0.934438	0.900408	1.01503	1.02522	0.98584	1.52789	1.45665	1.45047	64.03
IDKGQVHEVVLVGGSTR	2402.39	0.822463	0.802995	0.753805	0.773359	0.788945	0.750555	1.07892	1.09596	0.999444	0.74082	0.651971	0.675907	1.01417	0.994987	0.945832	0.738404	0.707502	0.761106	0.750745	0.617127	0.757207	64.01
GQGQYLTSDDDFFR	1952.92	1.11438	1.01266	1.05507	1.11179	1.19143	1.12727	2.01678	1.47181	1.80158	1.07782	1.02466	0.778613	1.07387	0.994343	0.769045	2.27453	1.57884	1.71244	2.36169	1.61335	1.75269	64.01
VIPSFMCQGGDFTR	1918.94	0.994253	1.02798	1.02725	1.14283	1.18801	1.16597	1.8778	2.08466	2.10034	1.09596	1.0727	1.12336	0.887192	0.922238	0.923399	1.56386	1.80405	1.68176	1.58294	1.72355	1.70375	64
AAILDSDNLIPK	1878.1																						64
NILITGAAGFIASHVANR	2129.21	0.995727	0.910518	0.884032	1.00462	1.00007	1.0402	0.91087	0.865395	0.830106	0.907391	0.962394	0.89284	0.955814	0.946377	0.923741	0.979688	0.950012	0.93641	0.926175	0.839083	0.860319	63.98
AWDLEEDVVK	1811.99	1.06172	1.1262	1.09887	0.9333	1.01346	0.897401	0.883728	0.914991	0.851585	0.973346	0.973377	0.952797	0.911675	0.954458	0.906989	0.861043	0.855997	0.806363	0.871647	0.851078	0.816447	63.94
FEPEQAYYATAESVR	2065.02	1.06195		1.03795	1.3114		1.17008	2.37006		2.02171	1.05099		1.11282	0.879665		1.07155	1.26802		1.37767	1.30376		1.49228	63.94
IFGHEAGGIVESVGEGVTDLQPGDHVLPVFTGECK	4259.18																						63.93
LYAPDSAPALAINATIEK	2466.4	1.33269	1.40042		1.11625	1.15487		0.826353	0.854518		0.643972	0.711157		0.892579	0.980852		0.570219	0.540679		0.609458	0.562475		63.93
DDVELVAVNDPFITTDYMTYMFK	3351.65	1.04911	1.11883	1.04076	1.35249	1.16235	1.31862	1.17765	1.09583	1.10237	1.28861	1.34597	1.30972	1.22915	1.31847	1.27869	1.19965	1.2475	1.20963	1.38928	1.45065	1.41154	63.89
DVAVAGGFSGHGFK	1957.08	0.7728	0.731181	0.948194	0.724705	0.741812	1.01824	2.17597	2.31161	1.38697	0.953496	0.910938	0.978786	0.82325	0.800145	0.978574	0.966871	0.989913	0.964268	0.88869	0.89597	0.934264	63.89
AILFVADYELPK	1987.17	0.9587	1.00532		0.986624	0.945344		0.813467	0.701162		0.899365	0.917848		0.863069	0.880969		0.823171	0.886647		0.832016	0.933515		63.88
VHGIDDVTGEPLIQR	1953.07	1.04447	1.09444	1.02944	1.08174	1.24775	1.27922	1.04177	1.48968	1.30932	1.33157	1.15788	1.32859	1.36368	1.24721	1.30757	1.61004	1.22352	1.54471	1.71487	1.2466	1.6413	63.88
TLEEANANLDEVVALAK	2408.35	1.03284	1.05241	1.03429	0.99263	0.980141	1.01055	1.01619	1.034	0.995255	0.893671	0.851823	0.839159	0.841508	0.917971	0.852787	0.826812	0.767627	0.714227	0.986547	0.911297	0.891178	63.84
VETMLGDTAIAVHPDDER	2273.13	1.00937			1.26297			1.06551			1.07039			1.2994			1.13867			1.25362			63.82
GLWQPFTVLLGDSPSVDVK	2666.5	1.00093	0.967766	1.08316	0.877252	1.074	1.11941	1.09871	1.06436	1.09384	0.97204	0.848196	0.910782	0.668653	0.729616	0.647256	0.899711	0.701724	0.809536	0.896969	0.711223	0.797215	63.81
DATDDFEDVGHSSSAR	2012.91	0.92251	0.937865	0.986653	1.21507	1.42257	1.15146	1.26027	1.20366	1.29476	1.08059	0.93011	0.965925	0.975689	1.07944	1.02501	1.16548	1.08169	1.12329	1.1157	1.08071	1.08293	63.76
KLVENIEETVGFGK	2475.45	0.950629	0.936832	0.942107	0.71998	0.772409	0.700886	0.784286	0.831288	0.787348	0.849785	0.868909	0.839073	0.946329	0.925701	0.922802	0.851319	0.85666	0.852701	0.823215	0.832184	0.79782	63.75
AGAGSATLSMAYAAVK	2077.14																						63.75
GINQVYIIGGDGTQK	2171.22																						63.74
TAEQTPLTALFAAK	2070.19																						63.73
GVNLVVYEGEVHAVMGK	2409.33	1.05362	1.06461	0.991609	0.875508	1.10176	0.884686	0.959185	0.953871	0.774701	0.968558	1.0831	0.905171	0.826043	0.947514	0.887813	0.886093	0.923872	0.823884	0.834337	0.865008	0.835499	63.72
TTIEDMGELGGGVHPR	1973	1.00105	0.944843	0.947294	1.29885	1.17133	1.09762	0.992726	0.960131	0.914384	1.04287	0.925466	0.960995	1.12322	0.993617	1.08929	1.17179	1.0927	1.10188	1.19645	1.07836	1.09055	63.71
SLGAAIIFNR	1365.81																						63.7
VHVTQEDFEMAVAK	2212.18	1.09397	1.01212	1.05737	1.00157	1.05757	1.00603	1.09546	1.11154	1.14235	1.07178	1.03465	1.0733	0.938473	0.989295	0.959926	0.952051	1.01975	1.04065	0.968095	0.978299	1.03048	63.68
IINEPTAAAIAYGLDKK	2700.6																						63.67
VLNTGSPITVPVGR	1714.01																						63.67
TKPHVNVGTIGHVDHGK	2708.57	1.11998	1.04983	1.06967	0.646058	0.931811	0.619384	0.989777	0.974235	0.940004	1.0594	1.09817	1.16119	0.807965	0.981315	0.959227	0.872944	0.990122	0.986584	0.851995	1.02697	0.914686	63.67
MDENVPLVIPEVNPDAMK	2619.4	1.11485	0.982331	0.98656	1.16417	1.08977	0.948728	1.01587	0.807845	0.695655	1.28654	0.985813	0.826841	1.0848	0.874389	0.769871	1.18237	0.876355	0.770298	1.20355	1.04876	0.850134	63.67
EKEAFEAAVADLASNAAR	2471.33	1.27667	1.33531	1.27794	1.50119	1.29678	1.4532	1.67268	1.5799	1.60388	0.66653	0.780081	0.98798	1.6081	1.30848	1.52712	0.720085	0.751813	0.780059	0.770418	0.747078	0.677175	63.64
SFQSVPLEVASHELK	2279.27	1.02511	0.96434	0.976875	1.05401	1.07662	1.14385	0.976497	0.896494	0.941392	1.84747	1.22513	1.66446	2.33536	1.48755	2.22381	1.89825	1.34834	1.82274	2.22377	1.61589	2.09169	63.62
FSTNVSGVYAIGDVIPGPMLAHK	2981.64																						63.61
SVEILQGQGGPGTIK	2092.21																						63.52
ALTSTDKFEMWGDGLQTR	2664.39																						63.51
KVAVLGAAGGIGQPLALLMK	2835.75	0.984043	0.993387	1.01197	0.844256	0.778629	0.799099	0.957533	0.908221	0.888367	0.734205	0.744398	0.716187	0.789996	0.565149	0.762155	0.777879	0.581724	0.766725	1.01335	0.768954	0.86969	63.47
DIEGLPATALGLAAQTAVSK	2534.45	0.958873	0.996741	1.06774	1.06009	1.24484	1.08133	1.0886	0.964569	0.893031	0.908431	0.970717	0.931746	0.805047	0.892938	0.810766	0.906199	0.881233	0.879066	1.09359	0.987981	0.967993	63.47
LQQEQESGSGFGFK	2150.12	0.804138		0.892917	0.668849		0.694281	0.937035		1.09466	0.637359		0.678049	0.801067		0.928635	0.747633		0.875994	0.75941		0.891127	63.47
TQLLEEEAHLLAQQR	2083.14	1.01772	1.00464	0.993437	1.07643	1.04729	1.11169	1.03315	0.972995	1.03054	0.899736	1.02016	0.992684	1.08117	1.1011	1.11889	1.09999	1.27691	1.23963	1.14804	1.24375	1.28871	63.46
KYGQDATNVGDEGGFAPNIQENK	3364.74																						63.44
EANLYTEIAEGIHSYGITR	2441.24	1.02677	1.03013	1.04426	1.04479	1.21338	1.09319	0.948791	0.980323	0.871952	1.00077	0.951525	0.964025	0.931911	0.983967	0.982507	0.960935	0.956063	0.905664	0.999361	1.06053	0.975501	63.44
SKAPCIVFIDEIDAVGR	2498.38	1.07468	1.03607	1.00356	0.880756	0.865106	0.897524	1.14177	1.10305	1.07246	0.957163	0.970925	0.901726	0.959493	0.935893	0.852752	0.772527	0.713309	0.68171	0.700412	0.741042	0.72495	63.41
SNYMSAGQISVPIVFR	2073.11	1.1444	1.11784	1.21442	1.1916	1.11842	1.15037	1.09124	1.04924	0.984891	1.11058	1.09407	1.15493	1.06567	1.04267	1.25916	0.922773	0.967123	0.850819	1.19761	1.18905	1.02621	63.41
LASIADLYVNDAFGTAHR	2238.18																						63.38
EIDLGPVESVLGEAK	2164.22	1.10405	1.08573	1.12219	1.24867	1.17759	1.3392	1.25814	1.23279	1.2735	1.07481	1.06495	1.17563	1.13769	1.02077	1.04164	1.15048	1.02707	1.22783	1.3402	1.17545	1.50862	63.37
AGTVFTALGSDGGVK	1988.12	1.04245	1.06823	1.0214	1.13804	1.13556	1.12281	1.28307	1.55682	1.15162	1.08738	1.09873	1.09134	1.16377	1.1507	1.09176	1.14643	1.31384	1.14662	1.12997	1.39732	1.11315	63.35
GLHLDDEFPLSVGK	2135.19	0.906109	0.961591	0.897928	0.898269	0.943697	0.915441	3.5006	3.27231	3.82822	0.847969	0.841325	0.798902	0.756617	0.853761	0.779091	1.0099	1.06768	0.994643	1.56327	1.66677	1.82598	63.35
GPVIDEVALVAHLK	2069.25	0.908291	0.922133	0.948703	0.66453	0.669751	0.637062	0.58136	0.671246	0.543818	0.858709	0.917506	0.942065	0.779214	0.807097	0.83409	0.401875	0.422688	0.276464	0.512123	0.53857	0.438161	63.34
IGLSGLAVMGQNLALNIAEK	2620.52	1.01305	1.06282	0.840479	0.999334	0.945885	1.23236	1.18833	1.15928	0.956649	1.11781	1.12545	1.10994	0.830014	0.787284	0.726598	0.979072	0.954732	0.839471	1.20758	1.1491	1.19675	63.34
VSSWDNIVLAYEPVWAIGTGK	2913.6	0.909386	1.03678	0.94583	1.1575	1.32471	1.22046	0.884402	0.78455	0.859088	0.84799	1.18899	0.949982	0.87017	1.0123	0.957915	0.86197	0.924497	0.892247	0.973174	1.03139	0.976232	63.33
GNAGGMHHHR	1393.68																						63.33
LTEEIVAAGPIF	1563.89	1.09743	1.01671	1.09859	1.32604	1.31185	1.36873	1.28744	1.04394	1.17981	1.07106	1.03471	1.03666	1.02191	0.919472	1.07396	0.978369	0.991425	1.01598	1.07713	1.06689	1.0186	63.31
TDDDEGGELVFGGVDPDHFK	2757.34	1.10576	1.13772	1.07103	1.15278	1.15571	1.21429	1.06105	1.01489	1.10833	0.951211	0.921174	0.958292	1.02466	1.02172	1.12597	0.895682	0.883016	0.914291	0.96438	1.01194	0.925475	63.31
VYPLDAVFDSLDDVPEDVK	2744.45	1.06915	0.952743	1.16725	1.00873	0.639881	0.752836	0.742456	0.653925	0.741874	0.986342	0.940378	0.994125	0.710189	0.532332	0.699877	0.737642	0.645925	0.697632	0.78091	0.65041	0.807916	63.28
GILAADESTGTIGKR	2097.2	0.87209	0.837477	0.90286	0.845424	0.851715	0.886118	1.22232	1.28332	1.24416	1.4057	1.44004	1.38691	1.2711	1.19491	1.20287	1.6829	1.67579	1.72593	2.22429	2.11036	2.21013	63.28
EVCFACVDAEEFR	1935.89																						63.28
ASSIVISGTDLIRPK	2165.3	0.836588	0.862707	0.889929	0.703475	0.748134	0.78552	0.859906	0.859645	0.879626	0.877866	0.916224	0.899708	0.840138	0.858475	0.862229	0.79038	0.847126	0.857902	1.0204	1.06551	1.03046	63.25
GFGFITPNEGGEDLFVHQSSIK	2987.56	1.01404	1.02302		0.973562	0.810589		1.11421	1.2233		1.05316	0.950181		1.02288	0.95335		1.44062	1.32211		1.28472	1.2425		63.25
VFDEGFAGSDGPILPPPTEMQSEEGFALR	3397.66	0.99073	1.11811		1.20709	1.59228		0.959338	0.998292		1.13895	1.36232		1.32975	1.39471		1.19682	1.25277		1.17972	1.25126		63.19
ESTDVEDLFISHISGMDTLAR	2656.3	0.99506	1.02786	1.15595	0.921293	0.913408	1.29871	0.994643	0.972505	1.09093	0.750644	0.857042	1.0223	0.787828	0.809765	0.840139	0.704794	0.756273	1.12166	0.692232	0.70181	1.11436	63.18
IVTGVPEAIPVIGSPLVELLR	2476.51	1.52125	1.35575	1.43451	1.47707	1.61963	1.58896	1.07784	1.13302	1.13782	1.08408	1.09106	0.987825	1.09159	1.16448	1.18842	0.74229	0.829522	0.726616	0.642764	0.794136	0.693229	63.15
QLVASGKPENFGGEFLVPSYR	2903.59	1.166	1.1534	1.11119	0.810821	0.805357	0.868864	0.538985	0.525743	0.546683	1.20634	1.10085	1.12392	0.935455	0.915178	0.909119	0.434528	0.435898	0.480717	0.408114	0.419792	0.435013	63.15
AEEDGVACVEMIAGK	2187.12																						63.13
VNYANVSTNNYALDEIQEVI	2573.3	1.25629	1.36513	1.14746	1.4052	1.56999	1.47027	1.37001	0.949035	1.25351	1.21408	1.41308	1.23204	1.25806	1.36349	1.31709	1.10656	1.04635	1.08502	1.18256	0.898152	1.04499	63.11
KPMVIGHECAGIIEEVGSEVK	3194.75	0.461712	0.759546	0.611739	0.349809	0.399608	0.518638	0.528746	0.515923	0.621752	1.26519	1.07275	1.06495	0.393289	0.444347	0.480507	0.507169	0.401305	0.595711	0.244402	0.208118	0.410922	63.08
ISDDAYEIALTHIR	1921.03	1.14229	1.2185	1.1369	1.14364	1.13194	1.08507	1.05887	1.15676	1.06453	0.926455	0.935921	0.879197	0.869355	0.970828	0.889292	0.768569	0.697869	0.688274	0.776486	0.739942	0.728067	63.07
RPEYEAPSSEYGSGYGR	2209.03	1.01488	0.950297	0.993366	1.19851	1.09453	1.22234	1.98904	2.49551	2.15155	0.923111	0.890971	0.942337	1.10392	0.926066	1.06347	0.981273	1.08922	0.991874	1.06485	1.1839	1.13668	63.05
EHQIIDTLVGPSLKDEVMK	3064.75	1.12836	1.13218	1.06581	0.682052	0.686184	0.729872	0.801035	0.759497	0.788331	1.036	1.04534	1.03562	1.00892	1.06065	1.05613	0.972505	0.921613	0.886501	0.707306	0.610505	0.67754	63.03
KLYEFVEQHGQAVLQR	2553.43	1.09659	1.04132	1.16613	0.976768	1.12012	1.18823	1.93777	2.00471	2.21492	1.27639	1.13072	1.22693	1.10091	1.01277	1.09206	1.2582	1.24784	1.40349	1.29421	1.42645	1.60454	62.98
TGEVIANVAEGDAEDINR	2177.09																						62.98
FVDDDPPTGIEGAVIPPGK	2532.37	1.28091	1.22701	1.20942	1.13907	1.07863	1.15096	1.11948	1.11784	1.08062	0.912848	0.91024	0.922214	1.14083	1.10579	1.13103	0.656299	0.77036	0.720414	0.853145	0.799431	0.73592	62.97
LNEGLSGPVEALLDGASNETWPAIR	2913.52	0.98617			1.44643			1.01344			0.982993			1.02694			1.02272			1.16188			62.92
ADKPASTYDLVEQMHYLFVR	2991.57	0.940836		0.966747	0.717625		0.843726	0.814939		0.756969	0.733852		0.801192	0.721838		0.915365	0.787412		0.803514	0.78102		0.748507	62.89
NVAQQQQATNAADQLGSLSLE	2490.26	1.02663	0.988551		1.2925	1.18888		1.016	0.996817		1.10335	1.14808		1.09144	1.12902		1.14947	1.15699		1.06217	1.09907		62.88
EILHVQGGQCGNQIGSK	2433.31																						62.87
SITDYGSPEEFLSK	2181.15	1.15984	1.16609	1.19869	0.863349	0.896518	0.831874	0.754633	0.755793	0.704109	0.853216	0.857132	0.854618	0.927897	0.927749	0.93657	0.564173	0.521761	0.47047	0.505878	0.52792	0.393398	62.84
EVNVNDFLPADSAIEAIK	2553.4	1.09785	1.23574		1.13588	1.20663		1.55895	1.69698		1.05293	1.09578		1.1024	1.08306		1.30361	1.31605		1.20718	1.32611		62.83
KLASIADLYVNDAFGTAHR	2670.48																						62.81
EIFMPALSSTMTEGK	2250.19																						62.81
AQLPGTTQDHLQIFNIEMK	2792.51																						62.81
LAEKENLLQVLQNELSLTQEK	3352.94	1.17154	1.45269	1.43127	1.14869	1.06188	1.24876	1.786	1.80952	2.23751	0.668327	0.511121	0.738424	1.35106	1.31699	1.61127	0.704941	0.74753	0.655872	0.69001	0.772205	0.710324	62.81
GGLAQGQGTDASHVK	2034.11	0.857554	0.915607	0.854749	0.773739	0.860617	0.57998	0.961754	0.923059	0.758259	0.850754	0.933083	0.805565	1.0143	1.01805	0.93364	1.04313	1.04312	0.870672	0.982884	1.05511	0.886241	62.79
TKPSVSFTDEEVEELTVR	2674.45																						62.78
LHGVNXTLYEAEER	1934.02	1.32318			1.30918			0.984032			0.876412			0.895387			0.955731			1.09509			62.78
FTNYANQGLLCGSDGLPHLIVSGDQR	3136.57	1.06088	1.35874	1.12337	1.14081	1.12993	1.10062	0.950044	0.757632	1.04238	0.991014	0.82677	1.03813	1.22889	0.922513	0.978741	0.983183	0.666063	0.982249	1.17509	0.740702	1.05006	62.77
TFAAVGVDPAVMGIGPAVAIPAAVK	2930.7	0.913872	1.05973	1.0285	0.957531	1.27782	1.21532	0.883782	1.04204	1.04537	0.894657	1.14406	1.1862	0.915088	1.14601	1.17629	0.909236	1.18878	1.09442	1.05226	1.34286	1.27119	62.77
ELAQAYEVLSDPEKR	2356.28																						62.7
ASAEIPDPNVIK	1862.08	0.568785	0.588709	0.701697	0.275676	0.334302	0.52461	0.204194	0.237852	0.414429	0.774621	0.837834	0.888126	0.240615	0.269213	0.4338	0.2211	0.264704	0.457081	0.204062	0.278015	0.474627	62.7
MELSSLTQTNISLPFITATADGPK	3159.69	1.05809	0.994765	1.03985	1.28933	1.24209	1.51485	1.07548	1.08207	1.17427	1.12161	1.02265	1.16094	1.01841	0.942089	0.968045	1.0864	0.929529	1.04661	1.49851	1.20233	1.62288	62.67
QFSIADADYFVFHSPYNK	2757.4	0.965049		1.00586	1.07774		1.16709	1.62607		1.45821	1.00223		1.01018	0.865734		0.960172	1.29283		1.195	1.23315		1.15064	62.64
LLEDLDALAGTISVK	2166.27	1.05451	0.910823	1.03972	1.13166	1.03651	1.41657	1.04947	0.917956	0.983071	1.25728	1.07983	1.06708	1.08198	1.07538	1.23862	0.995393	0.900146	1.0328	1.12541	1.14569	1.37532	62.63
NEHMTEDMFCHEFHLVDLR	2764.26	0.791427	0.793366	0.735133	0.797405	0.798103	0.867572	0.869813	0.792865	0.891591	0.78492	0.776945	0.793478	0.654975	0.667559	0.665268	0.761367	0.755274	0.785006	0.74461	0.673569	0.788913	62.63
IPFAFLEDIHQR	1789.99	1.22405	1.11542	1.20923	1.07346	1.06478	1.16365	1.03142	0.995767	1.02779	0.969723	0.938908	0.983506	1.03247	0.938643	0.974768	0.893713	0.916543	0.967259	0.968653	0.875029	0.96882	62.62
TEEGLQEYAEFLHLPK	2512.34	0.976817	0.878122	1.02322	1.01611	0.935157	1.2131	1.06974	1.0959	0.885123	0.995668	0.894397	1.23584	0.994251	1.00991	1.28293	0.899911	0.918365	1.15074	0.903703	0.850715	1.27194	62.62
RDEFEQISVPILER	2035.11	0.837534	0.980846	1.00997	0.975756	1.46314	1.31536	2.49338	1.45704	1.37157	0.95437	1.04492	1.0067	1.59415	1.23288	1.2696	1.02132	1.00525	0.977241	1.02513	1.08274	0.996267	62.61
QLLLYPESDDSAQLSQIETEK	3015.58	1.00557	0.922951	1.00648	1.21293	1.14759	1.07357	1.1411	1.13752	1.11577	1.15456	1.15446	1.16048	1.10317	1.20835	1.05156	1.19377	1.15818	1.11044	1.43933	1.36102	1.31884	62.59
LVEAVEHDVDGK	1919.07	1.26332	1.33846	1.3251	0.933264	0.929558	0.919496	0.957617	0.886458	0.968269	0.899676	0.846584	0.877991	0.95588	0.943929	0.948015	0.73035	0.714978	0.714725	0.639851	0.613624	0.609496	62.51
KIGEIPAVEEFVFLK	2631.58	0.90493	0.97832	0.895914	0.74434	0.60181	0.681852	0.702222	0.533415	0.72044	1.03193	0.971895	0.908089	0.847247	0.754294	0.849226	0.921215	0.773095	0.784055	0.824108	0.586941	0.75094	62.47
IWIFSGDTDAIIPVTSTR	2296.23	1.31939	1.14255	1.15368	1.63287	1.53695	1.54934	0.833437	1.00039	1.03161	0.896803	1.21008	1.1904	1.00757	1.21591	1.39238	0.822566	1.1194	1.24824	1.04557	1.30166	1.33602	62.46
LSCLGQQINYEAYSYPVQK	2869.49	1.13314	1.19804	0.960066	1.09979	1.26758	0.99644	1.01931	1.13918	1.21509	0.908325	1.06364	1.05721	1.07432	1.32926	1.0473	0.863211	0.901047	0.831144	0.836379	0.925378	0.865899	62.45
ANITEVHFLPFNPVDKR	2605.46																						62.43
TMLETEELGVSILQDLHQQR	2644.38	1.18695	0.929059		1.19931	1.15866		1.19811	1.00584		1.06917	1.12139		0.983976	1.05641		1.17168	1.17381		1.288	1.21373		62.41
SDIIVSPSILSANFAK	2270.31	1.18859	1.08598	1.01683	1.19897	1.10797	0.959987	0.949307	0.972214	0.796744	0.922118	0.904385	0.825696	0.91658	0.904563	0.895482	0.69508	0.74844	0.676903	0.662908	0.733123	0.73666	62.41
KAELMLLDEATSALDAESER	2800.48	0.85823	0.788335	0.976313	0.966374	0.812318	0.933424	0.797873	0.593496	0.735816	0.840582	0.781421	0.848222	0.962242	0.863869	0.848925	0.927894	0.763359	0.804755	0.701994	0.568664	0.658518	62.39
STGFGLIYDSVENAK	2209.19																						62.38
AAGEVLALQK	1607.98	1.05368	1.06675	1.02734	1.09422	1.2297	1.17834	1.00986	1.1142	1.11196	0.959997	1.05924	0.944258	0.860718	0.967301	0.935043	0.959787	1.06069	0.951768	0.978074	1.03098	0.981365	62.34
VTTYGESHGGGVGCIIDGCPPR	2593.23																						62.29
IGHNIDLATNELILR	1996.14	0.97115	0.971222	0.950413	0.944411	1.11414	0.91089	0.688393	0.864222	0.701355	0.831113	0.975814	0.778849	0.670073	0.80386	0.656822	0.768346	0.959304	0.748542	0.794484	0.955979	0.677076	62.26
HMIEDGCADNAIPLPNVTSK	2790.43	1.0714	1.02329	0.945878	1.27186	1.25715	1.12829	1.50358	1.23624	1.25731	0.826597	0.891985	0.900601	1.14136	1.01144	1.0522	1.06178	1.10048	0.922474	1.30895	1.17467	1.16785	62.26
SAIEVANHVQK	1804.04	0.772672	0.756887	0.735186	0.638386	0.511738	0.520699	0.767395	0.555902	0.642456	0.931332	0.899904	0.892967	0.588838	0.457345	0.513613	0.677193	0.455771	0.55053	0.667006	0.488953	0.539889	62.26
LLDELGIPAEDAPVDQFTPLGR	2670.43	1.09353	0.96396	1.03135	1.67671	1.61602	1.31708	1.6807	1.59517	2.34101	1.21743	1.07992	0.931394	0.962309	1.05375	0.93581	1.19835	1.14937	1.49793	1.20657	1.03055	1.18821	62.25
KGELFIADVNTQLK	2488.49	1.17274	1.12681	1.17452	0.797187	0.932935	0.877659	1.24929	1.18769	1.15784	1.05665	1.03499	1.12382	0.891098	0.936609	0.897271	0.900231	0.909	0.84738	0.92075	0.948181	0.907895	62.25
VFLMGEEVGEYQGAYK	2428.26	1.07139	1.13381	0.995893	1.00479	0.939156	1.02223	1.1695	1.05404	1.07019	1.06437	0.98827	0.978478	0.871154	0.932728	0.884416	0.946291	0.975223	0.959203	1.26182	1.22221	1.15391	62.23
EIYDQYGEDALK	2052.06																						62.2
TVLADAVIVATGAVAK	2107.28	0.956137	1.00562	0.943692	1.01615	1.07353	1.06952	1.15226	1.16249	1.02873	1.07825	1.11469	0.992338	0.991456	1.14891	1.03005	1.03101	1.09104	1.03277	1.17061	1.4076	1.1551	62.19
ILAEGIGEVQEIVDMCDYAVGLSR	2941.48	1.05886			1.6179			1.09838			1.0367			1.07354			1.04214			1.10497			62.19
ASSVAQVVTTFQER	1826.99	1.14812	1.21923	1.29109	1.24681	1.28379	1.24685	0.969125	0.934187	0.915111	1.03256	0.936406	0.975948	1.02498	0.971212	0.960567	0.888933	0.75947	0.893643	0.904195	0.71984	0.8602	62.17
TPILNPIELEDVGYK	2309.31	1.0486	0.9766	0.998832	1.02305	1.04737	1.01666	1.01368	1.0242	1.00937	0.925575	0.950752	0.920761	0.844618	0.997049	0.896339	0.737536	0.845713	0.873165	0.921886	0.977458	0.920706	62.16
TEELQPYVLNVVK	2140.24																						62.16
TTVCDMIIEQLHDQR	2163.08	1.03872	1.06748	1.04066	1.02362	1.24031	1.16791	0.989225	1.01544	0.965889	1.97734	1.13623	1.24575	1.60635	1.12054	1.16627	1.92613	1.19967	1.26738	1.77742	1.2441	1.27642	62.15
HQLITAAVADGK	1832.07	1.07596	1.13482	1.09483	1.12895	1.27496	1.1496	0.933799	1.05623	1.01846	4.37447	4.22184	4.18351	6.01978	6.23443	6.09635	2.0032	2.01345	1.77684	1.89465	1.80631	1.90638	62.11
AEDVVSGMLAK	1727.97	1.01581	1.03669	0.991818	0.831572	0.952493	0.864834	1.19681	1.07357	1.15855	1.09543	1.13687	1.08157	0.987109	1.01086	0.92256	1.19464	1.14884	1.15263	1.0374	1.0908	0.97183	62.1
DSFLDEGFILDKK	2439.39	0.921377	0.895012	0.975692	0.681775	0.68094	0.921653	0.951748	0.868022	0.911192	0.959948	0.865756	0.949384	0.80654	0.779853	0.839239	1.02142	1.00857	1.06752	1.22461	1.17616	1.15533	62.07
FGTVLENVVFDEHTR	2067.08	1.00622	1.0061	1.03001	1.15462	1.0376	1.10785	1.11182	1.0351	1.01983	1.04543	0.976239	1.0102	1.06103	1.08225	1.04971	1.1697	1.18341	1.11807	1.21119	1.14714	1.1829	62.06
VSTNIQDLDEEVAK	2169.17	0.533498	0.493248	0.550144	0.538651	0.440932	0.544278	0.582591	0.552027	0.682337	1.45118	1.41975	1.44402	0.405208	0.39485	0.449548	0.561186	0.499495	0.593815	0.375689	0.330712	0.440591	62.06
TMIIISSAELAHEALIEK	2577.47	0.73248	0.767898	0.794463	0.647401	0.56366	0.734896	0.871897	0.79367	0.857048	1.17085	1.15568	1.21032	0.392789	0.396828	0.632223	0.738281	0.697874	0.847695	0.777122	0.705383	0.821539	62.06
DAAIGQPMPISALASALANATPDQQR	2911.52	1.14947			1.37764			1.06266			1.24969			0.945511			1.102			1.35343			62.06
SLLPVEPLVDECEKR	2392.33	0.911675	0.906547		0.886713	0.928073		1.25328	1.15408		1.00398	0.970425		1.03994	0.972035		1.1267	1.07849		1.43579	1.28646		62.04
MVMPGDNVTAVFELISAVPLEAGQR	2948.55	0.958052	0.931913		1.42073	1.29358		0.961068	0.969357		1.11267	1.15209		1.08029	1.06371		1.11037	1.11833		1.55858	1.29829		62.04
AQLEEDPIVHR	1610.88																						62.03
TGFQNNELEGVVFEDVPEALQK	3071.6	1.00575		0.959089	1.19809		1.52188	1.10603		1.21407	1.02907		1.15436	1.0719		1.08583	0.9964		1.14852	1.23495		1.40739	62.02
IDNFMVQQLDGTVNEWGWCK	3048.5	0.946804	1.07213	1.10322	1.01037	1.20906	1.30857	1.07395	1.20636	1.12748	1.05297	1.01486	1.34681	0.933026	1.15843	1.12902	1.3452	1.47149	1.93193	2.13821	2.03251	2.93539	62
ILQNIQEGVFDLSNESSGIK	2799.51	1.05395	1.01135	1.03738	1.11296	1.16803	1.29218	0.981818	1.05161	1.05791	1.1263	1.11261	1.03504	0.977717	1.06422	1.11759	0.854511	0.983873	1.04116	0.925529	0.933945	1.14862	61.93
ALQPEPINYPF	1592.86	1.04729	1.05168	0.957557	1.20631	1.28197	1.12287	0.99081	1.02509	0.923496	0.848556	1.08801	1.00737	0.86596	1.09891	1.00026	0.84917	0.95111	0.899509	0.980049	1.12799	1.06851	61.91
STPLPMSPLESLASSAVGTANK	2766.52	1.03519	1.00518	1.01736	1.14647	1.06709	1.07498	1.14223	1.13235	1.15375	1.17342	1.01512	1.06552	1.02754	0.998842	0.965579	1.0679	1.041	1.09095	1.29453	1.21976	1.39675	61.88
KVLQFAGIEDVFTSSR	2405.36	0.920925	0.922689	0.968909	0.874699	0.877134	0.95522	0.772054	0.83365	0.857659	0.96826	0.986485	1.00892	0.978741	0.95904	1.01426	1.00762	1.01031	1.03843	0.833125	0.882801	0.91738	61.87
EPPPAPLFEPGELHSWSFWR	2683.36	1.17056	1.36859	1.41586	1.04759	1.07914	1.08421	0.891168	0.899697	0.883718	1.23056	1.26836	1.33482	0.969482	0.967984	0.915278	0.958506	0.850019	0.826026	0.778935	0.840688	0.777385	61.87
DPIFFGHHANVDR	1828.93																						61.85
FGHDSLVDGMLK	1943.04	1.04327	1.03769	0.990561	0.943259	0.875651	0.757642	0.925287	0.951179	0.832357	1.06552	1.04382	0.947716	1.06069	1.1084	1.04966	1.17907	1.07984	1.03787	1.19752	1.08501	0.97013	61.85
LFQVEYAIEAIK	2032.19	1.01708	0.907861	1.00979	0.837484	0.875938	1.07582	1.05695	1.11872	1.19459	1.0212	1.08966	1.07502	0.908915	0.944263	0.960683	1.03041	1.12273	1.12341	1.10188	1.21359	1.35109	61.84
LYDNTAMENILK	2033.12	0.989205	1.08692	1.08541	1.14732	1.7163	1.36919	1.26083	1.45229	1.37094	1.35711	1.17079	1.17734	1.36225	1.52514	1.28581	1.12732	1.16858	1.08258	1.09493	1.05757	1.07571	61.83
DVALAHILVYENK	2093.21	1.08525	1.00863	1.05224	0.985296	0.860181	0.927674	0.996885	1.01237	0.890162	0.98173	0.964238	0.948954	0.929294	0.902934	0.909027	1.06342	0.988545	0.949784	1.01246	0.966794	0.918179	61.82
VLQQVVEQLHK	1929.17	1.19606	1.12641	1.15186	0.829705	0.797863	0.824478	0.786757	0.810281	0.80799	1.09927	1.01251	0.993379	0.774496	0.825128	0.814023	0.833188	0.806867	0.836292	0.819214	0.83463	0.875005	61.81
HVLIPVAADSTQQEALLVLK	2753.62	1.00831	0.94039	1.02126	0.889056	0.798528	0.892875	1.32091	1.36221	1.36062	1.00854	0.9994	0.848924	1.23904	0.943492	0.880806	0.986487	0.973095	1.05374	0.99825	0.890759	0.968218	61.81
AADALHQEER	1443.75	1.01245	1.03417	1.01621	0.894591	0.983418	1.01698	0.852817	0.827415	0.888342	1.13426	1.1873	1.13109	1.20935	1.35259	1.21177	1.00778	1.10046	1.0553	0.663113	0.801091	0.780133	61.8
EGLEEEMDRDPR	1779.84	0.928363	0.733386	0.935533	0.976006	0.710533	1.06791	0.918871	0.885299	0.903326	1.20731	1.02712	1.10959	0.735255	0.726736	0.861486	0.980294	1.00122	1.05516	0.932088	0.864305	1.06331	61.8
RAPDQNMELTTEALEFLK	2714.46	0.93755	0.899178	0.98219	1.00917	0.995639	1.10595	1.04561	0.883257	1.11866	1.06482	0.905173	1.03307	0.988848	0.924659	0.994142	1.00863	0.850001	1.07573	1.19923	1.03802	1.36088	61.79
NIENISSDILGFTGDEATR	2356.18	1.12463			1.6657			0.98968			1.00927			1.00939			0.901888			1.04453			61.79
IQPFILPPLGPHDVR	2003.17	0.886309	0.786172	0.858551	1.24924	1.15334	1.14575	0.97774	0.95935	0.9498	0.960556	0.838308	0.831581	0.969838	0.923769	0.924637	1.04697	0.994123	1.07846	1.71564	1.6193	1.68075	61.77
NAECTPEEAFSIVGDNVIFASGSPFK	3394.7	1.31045	1.33126	1.04996	1.76298	1.54606	1.3635	0.989523	1.05765	1.04312	1.03077	0.972932	1.00382	1.00902	0.893226	0.91506	0.80733	0.793055	0.749687	0.946439	0.87927	0.991421	61.77
DAHGICILTEWDEFK	2442.23																						61.76
AASILSSHDPPIILAK	2241.34	0.815541	0.865034	0.865187	0.696114	0.652894	0.911435	2.03451	1.76745	1.44805	0.806757	0.930194	1.01582	1.04081	0.978666	1.04131	0.972419	0.793804	0.929625	0.930049	0.973863	0.97369	61.75
VLLQDFTGVPAVVDLACMR	2424.29																						61.74
VLQLETAAGAAIR	1616.97	1.01643	1.02975	1.07329	1.19759	1.19099	1.22336	1.05776	1.05898	1.04384	1.03195	1.11752	0.99724	0.989161	0.994895	0.960886	1.09269	1.09633	1.0813	1.16156	1.32716	1.16801	61.68
VVGQDQAVSAVAEAVLR	2016.13																						61.67
VIENANVIMATYEDPLLGDVQVYPEK	3528.86	1.04955	0.979947	0.918951	1.20535	0.984036	1.22539	1.12772	1.17555	0.965262	1.09684	1.17616	0.982489	1.29902	1.25718	1.10255	1.24913	1.36809	1.11331	1.32834	1.5116	1.18543	61.64
DPSQQTAESALVIK	2095.19	0.914476	0.981913		0.89423	0.861345		0.886385	0.909762		1.16948	1.18369		0.974573	1.02739		1.13752	1.07777		0.96717	0.975985		61.64
FVEFYGEGMGELSLADR	2224.09	0.896617	1.30061	1.07466	1.3872	1.62697	1.31287	0.964781	1.23238	1.38492	1.10058	1.18476	0.936087	1.03106	1.16019	0.994315	0.908627	1.00234	1.01799	0.97544	1.35151	1.28728	61.63
LNLTKEDLEEISDAAPLTEVAGAR	3163.72	1.04003	0.976722	0.965348	1.22807	1.06042	1.08091	0.927014	0.840602	0.95878	1.12179	0.857996	0.714431	0.925836	0.842799	0.638275	1.08254	0.953694	0.738654	1.16724	0.912198	0.907611	61.6
SHPDIPTLPYAPLR	1881.05	0.966092	0.953727	1.01391	1.20793	1.13458	1.22761	1.04595	1.03194	1.0652	1.10763	1.14345	1.07822	1.08607	1.05658	1.06925	1.21393	1.1519	1.19466	1.22753	1.15193	1.22326	61.59
YEHGAAVVQDK	1824.99	0.771016	0.75385		0.56372	0.580073		0.832882	0.827627		0.856183	0.884226		0.98487	1.03221		1.19727	1.1561		0.965404	0.991647		61.58
VSPAIDHLEATDSNPLNLGLAVIER	2948.59	1.09786		1.01659	1.08883		1.46973	0.751612		0.735858	0.779035		0.861882	0.902823		0.938573	0.708832		0.667999	0.881194		0.811254	61.57
GNDPDAVVPGLMAAGEAACASVHGANR	2927.4	0.90949	1.00495		1.21142	1.24068		1.02564	1.16515		1.07072	1.10145		1.03453	1.13268		1.1014	1.18361		1.15894	1.23296		61.56
TTGGCNNPCTVFK	2064.04	1.11929	1.07765	1.1872	1.53906	1.4611	1.4108	1.40172	1.28169	1.13231	1.16934	1.07374	1.14429	1.34768	1.26721	1.33291	1.40778	1.25638	1.23079	2.99287	2.6624	1.66533	61.55
DIAPQAPTHILLIPK	2235.36	1.1007	1.09632	1.0141	1.09743	1.06419	1.052	1.45748	1.60571	1.76027	0.93235	0.989682	0.879658	1.0966	1.15973	1.1238	1.16268	1.18199	1.15621	1.40811	1.57108	1.62767	61.55
HNLPVQDFVVR	1627.92	1.00058	0.990787	1.03354	0.807563	1.03849	1.02642	1.01584	0.974693	1.0025	1.11569	1.32404	1.08905	1.33972	1.26327	1.28431	1.2555	1.30684	1.34171	1.321	1.39426	1.436	61.55
ATSGTGMLSAAGLSGTQSGTGKPK	3077.7	0.987113			0.775174			0.927258			0.990354			1.08293			1.0387			0.986113			61.54
LDTDLTDSDLFFLLAHDSDEFNR	3003.44	0.961822	0.93318		0.992105	0.962793		1.11335	0.976923		0.853289	0.957656		0.758639	0.781348		0.880852	0.91272		1.08618	1.05002		61.53
ALFMQILDGHDAFGK	2271.23	0.611014	0.537084	0.501666	0.548258	0.470033	0.537602	1.35779	1.26566	1.16144	0.755843	0.699346	0.697611	0.719743	0.699725	0.627691	0.861534	0.868011	0.764677	0.545848	0.467907	0.490976	61.52
DYVDPPPAPLIDIAEIK	2474.39	1.7752	1.63118	1.58433	1.31198	1.34989	1.29179	0.891621	0.934942	0.870825	1.39262	1.45029	1.58961	2.11395	2.13083	2.13616	1.01014	1.02312	1.00882	0.775353	0.774528	0.780302	61.52
KVTILGAAGGIGQPLALLMK	2879.78	0.966185	0.93473	0.870337	1.116	1.00726	0.809636	1.14651	1.34036	1.186	0.808147	0.72334	0.647679	0.861854	0.780403	0.631552	0.774377	0.785474	0.697244	0.85184	0.822907	0.769126	61.52
LVLEVAQHLGENMVR	2028.12																						61.51
GLLPDAHELAATAAR	1810.01	0.946967	1.0124	0.825062	0.929504	0.877141	0.867417	0.98849	1.00413	0.89986	1.3842	1.25419	1.54111	1.09826	1.01776	1.04703	1.89402	1.46548	2.1324	2.34049	1.61543	2.47617	61.5
FVELPGALLPQEEYPAVVAEELYR	3036.63	0.93754		1.22239	1.46879		1.70976	1.4201		1.54091	0.950024		1.32192	1.17552		1.22247	1.07038		1.20075	1.42906		1.47962	61.49
VAPPEPAEPVVVAAVVETVTAVVVDEDGTK	3595.99	1.04904	0.946373	1.04406	1.5037	1.55853	1.80932	2.52954	2.34652	2.99412	0.807901	0.802052	0.7954	1.39365	1.49119	1.77343	0.740803	0.773873	0.593424	0.772389	0.780475	0.625361	61.47
AFADEIGIPFMETSAK	2335.24																						61.47
KGNVIITGASSGLGLATAK	2670.62	1.11669	1.01481	1.09778	1.12816	0.99913	1.14258	0.979266	0.969643	0.981501	3.14861	2.56207	3.00937	2.29827	1.86142	2.219	1.72795	1.52611	1.6085	1.2517	1.17964	1.21574	61.45
GLTDELGAEAMMMDALEK	2533.28	1.30512	1.33435	1.30651	1.30628	1.33836	1.29263	1.56118	1.526	1.4535	0.916367	0.91404	0.978716	0.878401	0.93923	0.982539	0.951422	1.05756	0.96894	0.942388	0.964259	0.994463	61.41
LGAQGFISVIEK	1870.12	0.964567	0.97247	0.993678	0.843379	0.737404	0.878986	0.821748	0.818949	0.873665	1.02796	1.09039	1.01098	0.836766	0.835834	0.898045	0.801124	0.808124	0.818633	0.721648	0.641436	0.770375	61.41
LFPNMFGQPSAMLVPSESALPSDQK	3299.71	0.925622	0.781423	1.00632	1.13183	1.00773	0.641168	1.06968	0.732661	1.05589	1.11704	1.0348	0.675397	1.10634	1.01395	1.41283	1.21849	1.06317	1.08381	1.48443	1.08491	1.36342	61.39
SGELITLPHNAALPVSLK	2468.48	0.896139	0.963205	0.978326	1.13994	1.14556	1.08011	2.67368	2.35568	2.94581	1.09985	1.14254	1.10372	0.987764	1.16282	0.988189	1.51884	1.50999	1.5745	1.85643	1.7289	1.7476	61.39
TQVFGLEIPTEVEGVPSEILDPVNTWTDK	3822.03	1.05046			1.20771			1.66062			1.01795			0.95885			1.65688			1.51114			61.38
DIYKDADEDTRR	2105.1																						61.37
AHLLFDFHQVVDGLR	2071.13	0.930577	0.913195	0.963657	0.982861	0.964385	0.973484	1.43447	1.49847	1.57994	0.887381	0.958024	0.85666	0.997999	0.930316	1.04942	0.837705	0.930059	0.913345	0.908431	1.1134	1.0315	61.35
DHQPCIIFMDEIDAIGGR	2391.17	1.02063	0.994492	0.960065	1.28788	1.34987	1.21029	1.25915	1.24158	1.13702	1.20143	0.94179	0.929809	0.919633	0.973796	0.879717	1.27066	1.31194	1.17993	1.39363	1.26768	1.16691	61.35
GFALPHYADSNK	1928.04	1.10422	1.13575	1.07117	0.937918	0.973805	0.937375	3.5223	4.14696	3.78733	1.08765	1.18036	1.15891	0.97898	1.04132	0.891864	1.19811	1.39375	1.23631	1.99333	2.11324	1.7912	61.33
GAAGALLVYDITR	1623.94																						61.31
AVAMSATDGLMR	1526.8																						61.31
EKDESEVLPVDELIEK	2784.54																						61.31
LVYNIDAALPDIHVQNAGLLTALTAK	3342.92																						61.31
AGCYASHVIIQR	1678.9	0.958785	0.985554	0.966008	1.03577	1.07054	0.993451	1.12305	1.1783	1.18731	1.12762	1.20081	1.23676	0.955065	1.00899	1.00605	1.32449	1.35104	1.31224	1.5406	1.41499	1.52061	61.31
GGVFPPGIVFGHTDLQQR	2229.21	0.993602	1.02792	1.06337	1.35557	1.35469	1.17604	1.00128	1.00678	1.00098	1.35369	1.3685	1.21366	1.68878	1.45444	1.3509	1.86213	1.58169	1.40975	2.27853	1.97518	1.71431	61.3
VLDLSVDLSAASAAEE	1893.99	1.04393	1.05435	0.994132	1.34773	1.43055	1.38972	1.11325	1.09051	0.972949	1.01853	1.06312	1.11848	1.01323	0.852516	0.946725	1.11307	1.18738	0.973534	1.26975	1.23962	1.10861	61.29
DIIMVDHMR	1433.75	0.98242	0.934201	0.962528	0.905431	0.945722	0.92329	0.879076	0.84715	0.853725	1.1416	1.11718	1.15967	0.886621	0.920236	0.850227	1.18088	1.17654	1.1577	1.20277	1.1753	1.12629	61.29
GLGMHVIAHDPYAPADR	2124.09																						61.26
DLPNMDLVTEHVR	1842.96	0.868565	0.925159	0.965569	0.982949	1.17205	1.15534	0.821829	0.916617	0.8548	1.06298	1.12636	1.11434	1.22395	1.32413	1.36508	1.04538	1.13357	1.08466	0.95836	1.18011	1.11548	61.24
LQVSPGEIVVLPHGFR	2052.18	0.933426	0.90185	1.01637	1.18165	1.00347	1.05109	1.58082	1.22831	1.11637	0.972686	1.03459	1.01276	0.820377	0.90092	0.957557	0.919134	0.997748	1.02935	1.3891	1.20185	1.25	61.22
LLLQIAGHR	1324.83	0.966605	0.99546	1.06447	1.04904	1.05923	1.09715	0.562301	0.539867	0.561568	0.624887	0.679052	0.673595	0.662828	0.627886	0.641569	0.568409	0.583319	0.565796	0.655871	0.672708	0.677906	61.21
VHPVAEANEQSPFGSLSPSEFYAR	2923.45	1.04386	0.926658	0.965332	1.08832	1.0004	1.06719	0.934289	0.850463	0.922449	1.09661	1.08417	1.03733	0.958489	0.931187	0.935015	0.960326	0.962879	1.01126	1.10141	1.06236	1.14875	61.17
LEFAAAFHR	1365.75																						61.15
QLIFTFPEDAATSTGAPFWSAPK	3090.64	0.78492	0.90355	0.938738	1.09425	0.966347	1.06729	0.7428	0.807874	0.922363	0.64052	0.68328	0.99011	0.972097	0.748999	0.828148	0.96719	0.869313	1.06278	1.07645	0.77768	1.13455	61.14
VGLTGLTVAEHFR	1703.97																						61.13
IVNTGTVLQVGDGIAR	1917.1	1.20925	1.22759	1.25784	1.31742	1.31228	1.26778	0.808103	0.893732	1.01384	0.970631	1.02351	1.0276	0.977818	1.02784	1.05392	0.872108	0.857172	0.904641	0.835715	0.912375	1.01214	61.13
AHECVMDGFER	1654.76																						61.12
ELESICNPIIAK	1995.13																						61.11
KGNPDFLDVIMANQENSTGEK	3219.66																						61.11
VPFADLGHEFLLR	1818.02	0.79415		0.710999	0.895445		0.727724	0.758566		0.806805	1.2076		1.02003	1.19596		0.908345	1.16171		0.977731	1.11484		0.854093	61.09
AVEAYLLANPDA	1550.83	0.945394	0.991844	0.962623	1.33643	1.33917	1.18398	0.826259	0.881447	0.915088	1.13448	1.14527	1.22422	0.795159	0.894371	0.746602	0.776896	0.886838	0.675756	0.671457	0.891922	0.616104	61.08
LVEGAQLLIHQQFGGLK	2459.46	1.33839	1.15693	1.15066	1.04117	1.01659	0.945009	1.04336	1.02826	0.93591	1.18753	1.00746	0.964988	0.837639	0.94601	0.851211	1.054	0.905188	0.880607	0.940994	0.94831	0.852998	61.08
ILAALTTGGLAITIANPTDLVK	2774.68	0.964797			0.901854			0.923221			0.796456			0.611208			0.775965			0.791414			61.08
VNSGTEPDADLGPVISK	2307.26	1.04026	1.12105		1.41967	1.35152		1.23339	1.16249		1.04527	1.02351		1.22828	1.12467		1.10291	1.0395		1.29754	1.31241		61.06
VQHLLGQCAQHLEK	2269.26	0.877027	0.946539	0.915831	0.684425	0.749625	0.742228	0.81147	0.835517	0.906805	0.690155	0.692324	0.751269	0.710604	0.733772	0.801895	0.884393	0.941835	0.95977	1.02371	1.11694	1.16272	61.05
SHLMDLLHAQR	1624.88																						61.02
KPEYEQPSTEYGSGYGR	2556.28	0.900946	0.846732	0.824693	0.979674	0.901634	0.784846	2.37406	1.96453	2.41149	0.64687	0.686065	0.569367	0.704649	0.784074	0.63995	0.642845	0.660781	0.489125	0.670336	0.703763	0.610574	61.01
IVSLLSESYNPHVR	1918.07																						60.98
VEIESLYDGLDFSEPLTR	2387.22																						60.97
GEMLDLQHAAAFLPR	1973.06	0.910474	0.922472	0.959855	0.771401	0.837734	0.744992	0.580923	0.604074	0.524543	0.664262	0.707916	0.612929	0.505483	0.554277	0.466103	0.596538	0.652487	0.538807	0.553899	0.537989	0.503106	60.97
TVGAGVIQSIIE	1490.87																						60.97
SDMATDGGNAVPLPDVMK	2426.26																						60.96
IIIDSNNNPEHFLTTNPYYDSR	2927.45																						60.95
TAIAIDTILNQK	1909.15																						60.95
AFMWDSGSNVGEFDGHSK	2579.23	0.951168	0.967927	0.942459	0.950085	0.925721	0.999862	0.894599	0.814942	0.911581	0.940299	0.875677	0.925531	1.00781	0.905676	1.04418	0.938918	0.832036	0.959636	1.11969	0.930044	1.22455	60.94
GLPVALVEYEGEQHGFR	2205.15	0.966277	0.941291	0.980319	1.02128	1.01467	0.995302	1.06246	1.01393	0.998022	0.953748	0.904194	0.960447	0.920434	0.83622	0.91259	0.848592	0.786889	0.914788	0.93968	0.834576	0.93556	60.9
MIGTDAFQETPIVEVTR	2211.16	1.00761	1.10395	1.08757	1.33729	1.30389	1.37922	0.923254	0.903031	0.790095	1.01812	1.06646	1.00554	1.05159	1.0611	1.03039	1.01718	1.01323	1.04305	0.991688	0.990579	1.00583	60.89
YGLAAGVFTK	1634.97																						60.89
LLVAASQAGSLIGK	1936.2	1.15923	1.10319		1.05006	1.14364		0.923843	1.07465		0.975334	1.00927		0.983992	1.13234		0.928578	0.989322		0.938338	0.931391		60.89
SIISFVPTTSTVLSPEVVER	2465.38	1.23365	1.23874	1.15251	1.18325	1.16008	1.16648	1.14518	1.09775	1.02474	1.03566	0.934777	1.00575	0.901661	0.815074	0.848054	0.967986	0.890343	0.836784	1.03567	1.0067	1.02311	60.86
SMPTSAALDVVAK	1898.08	1.11744	1.09275	1.08862	1.24422	1.11907	1.14442	1.82753	1.46798	1.60375	1.13086	0.997927	1.11299	1.12074	1.0665	1.12271	1.47963	1.07905	1.29812	1.81253	1.21939	1.56244	60.86
ALMDEMAVIATK	1901.06	0.954187	0.917782	0.94758	0.711204	0.742369	0.864184	0.624139	0.598012	0.699779	0.652196	0.63626	0.750377	0.553966	0.570771	0.667806	0.614436	0.58232	0.655645	0.695	0.670864	0.713442	60.85
NFSATEVLAYVSQVHK	2401.32	0.857472	1.01424	1.03546	1.06677	1.20154	1.25392	0.87673	1.00545	0.92856	2.04934	2.05985	2.82468	1.35346	1.51657	1.88691	1.83345	1.78843	2.32582	2.56556	2.35806	3.41163	60.85
GGGFHNVLVIGADALSR	1987.1	0.981946	0.976362	0.93824	0.978367	0.970491	1.00453	1.03195	1.15033	0.992264	1.15673	1.41599	1.10402	0.998123	1.06034	0.905251	1.08534	1.22666	1.00292	1.28933	1.27156	1.14275	60.85
MITGDQLAIAK	1769.03																						60.82
ELPGVVALDEATPVPV	1910.08	1.07337	1.13304	1.14963	1.06792	1.11118	1.38996	0.773029	0.763054	0.936281	1.01199	1.0878	0.98268	0.909712	0.879124	0.923433	0.825454	0.726694	0.941263	0.870648	0.836017	1.12359	60.76
VHDEMLLAASEALAR	1946.03	1.0364	0.999741	1.02639	1.10034	1.02801	1.06956	0.976772	0.995179	1.03421	1.11096	1.06593	1.05363	1.12346	1.08764	1.08691	1.0925	1.04695	1.08505	1.17355	1.12526	1.18829	60.76
ALAALHSADVDSIGLEK	2318.31	0.882042	0.899005	0.778582	0.890831	0.860185	0.798498	1.32343	1.17786	1.14523	0.913045	0.872628	0.849998	0.955241	0.884611	0.901312	1.04383	0.992925	0.979581	1.4423	1.40235	1.37722	60.73
KEGLVLLADEVYQENVYVPDKK	3766.15	0.84767	0.897089	0.876991	0.743613	0.849655	0.807346	0.89657	0.94192	0.956139	0.792915	0.936317	0.803375	0.797257	0.802942	0.801564	1.02341	1.18953	0.942281	1.45892	1.73303	1.42696	60.72
DPIFFGHHSNVDR	1844.93	1.1409	1.22846	1.22811	1.59168	1.26913	1.46619	0.794691	0.877352	0.852754	0.570368	0.609839	0.54313	0.479886	0.642996	0.5694	0.484529	0.584265	0.535399	0.49246	0.626886	0.585158	60.71
FLQDAITAIEHCR	1877.98	1.04377	1.01361	0.963005	1.0617	0.97849	1.06202	1.04019	0.992688	1.02386	0.96812	0.994798	1.02056	0.94651	1.03066	1.05736	0.961576	1.06242	1.03874	1.17878	1.27618	1.19107	60.7
SAQDIALADLAPTHPIR	2093.16	1.17084	1.12316	1.18393	1.0889	1.152	1.1475	0.997937	1.01567	1.36018	0.987468	1.00469	0.916088	1.0272	1.06717	1.13033	0.906489	0.988674	1.00797	0.824828	0.850556	0.831849	60.69
IVADEGVLALWK	1922.16																						60.69
LLEPGLVDHIVVSNK	2241.34	0.989852	1.00849	1.03319	0.946527	0.983763	0.919788	1.23977	1.03494	1.10723	0.734206	0.752567	0.703678	1.08442	0.88227	0.903557	1.17528	1.08543	1.12987	1.21418	1.10267	1.11468	60.68
LTPEEMAELQSIASADGVK	2597.38	0.99429	1.06043	1.00389	1.31993	1.37154	1.39483	1.08612	0.926683	0.889239	0.971323	1.23532	1.14323	0.996684	1.55808	1.70942	0.98891	1.2447	1.22014	1.21222	1.89603	2.30869	60.68
TSPQVIVDLLDIGK	2106.26	0.968697	0.994879	0.976508	1.1652	1.11892	1.12875	0.984994	0.902339	0.99732	1.08087	0.951059	1.10683	1.12757	1.05694	1.08391	1.23938	1.1181	1.22622	1.55521	1.21047	1.37266	60.63
ALEQLHEAMEK	1907.04	1.24638	1.34701	1.41565	1.09734	1.23347	1.24103	1.41009	1.64083	1.70554	0.921103	0.786058	0.764763	0.92007	0.987432	0.908211	0.882703	0.830188	0.770252	0.795058	0.653211	0.577124	60.63
HTQLTVPLETLIDR	1940.11	1.01916	1.0452	1.13516	1.02168	0.987222	1.14066	1.05161	0.991624	1.27806	1.0397	0.925526	0.902266	1.35906	1.0949	0.967952	1.0119	0.927664	0.986351	0.942135	0.823455	0.845408	60.63
DKVIILGDGNPK	2181.33																						60.63
AKDQLSYTPIVSLQEGLR	2626.5	0.952402	0.964722	0.971741	0.875257	0.947466	0.918275	1.00295	1.03297	0.925565	1.01447	1.13358	1.0516	0.886487	0.957649	0.91101	1.11155	1.244	1.1166	0.988595	1.21455	0.966631	60.62
SAQDIANAELAPTHPIR	2108.14	1.0164	0.993506	1.05794	1.02494	1.04061	1.03493	1.14744	1.1485	1.32685	0.924971	0.95571	1.00618	1.15094	1.0852	1.08538	0.992119	0.865252	0.792005	0.922782	0.859493	0.84309	60.61
SGETEDTFIADLSVGLATGQIK	2860.54																						60.59
GDLGMEIPVEK	1796																						60.59
GYPGYMYTDLATIYER	2217.08	0.986713	1.03744	0.955629	1.18065	1.16721	1.01253	1.07362	1.00717	1.11755	1.07272	0.930167	0.993373	0.922418	0.904018	0.885065	1.16712	0.970996	1.23628	1.16158	1.00053	1.29755	60.59
VHGIPSLIAIGPTGR	1792.07	0.890066	0.968903	0.972459	0.970953	1.03461	0.94668	0.999247	0.985265	0.970661	1.06746	1.04541	1.09612	1.21287	1.15518	1.19079	1.00152	1.05789	0.976906	0.861106	0.908253	0.949329	60.57
GLVEFPDGHGLEPK	2103.16	1.13152	1.15272	1.14162	1.34824	1.43997	1.33788	1.13545	1.17103	1.09616	1.29862	1.42606	1.25913	1.40324	1.49224	1.42682	1.17993	1.1387	1.07032	1.36562	1.45925	1.38123	60.55
VTVDIPVTLIHGK	2000.23	1.21778	1.21193	1.31084	1.26079	1.18796	1.21709	1.14843	1.09633	1.11431	1.38489	1.43694	1.43802	1.38646	1.42527	1.45744	1.36076	1.42448	1.40447	1.54449	1.56145	1.68324	60.51
SAEDASSLIVDNK	1957.06	0.940305	0.965769	0.84177	0.886939	0.928962	1.00359	1.69838	1.66439	1.87066	0.955082	0.978969	0.92451	1.11445	1.10093	1.12729	1.06917	0.986738	0.951749	1.13704	0.986957	0.95717	60.5
ETVDQIDEENR	1651.8	0.972103	0.956409	0.940939	1.06815	1.07644	1.06066	4.21029	3.03938	2.45401	1.08056	0.999936	0.95886	1.10804	1.0106	0.984178	2.04432	1.55026	1.35258	4.13877	2.90491	2.39944	60.5
VVSAGGLHVVGTER	1684.97	0.996317			1.03945			0.887081			1.00719			0.966903			1.02675			1.01798			60.47
VQELHVYEINER	1832.98	1.1612	1.14351	1.11888	0.889955	0.910074	0.844399	0.654902	0.708196	0.623382	0.854673	0.845252	0.867355	0.843166	0.845628	0.849547	0.580191	0.632388	0.467051	0.549192	0.591473	0.466459	60.43
GLYPVETISIVGK	1984.18	1.0242	1.09702	1.08794	0.961291	1.2553	0.869452	1.31391	1.34152	1.25381	1.08538	1.2435	1.04064	0.980557	1.22115	0.989652	1.19698	1.19442	1.09983	1.1762	1.26852	1.19938	60.43
VGINEIAESMMAFNTNYK	2640.35	1.10977	1.3893	1.34181	1.11409	1.17962	1.1439	1.04366	1.30624	1.162	1.10357	1.27139	1.21994	0.953404	1.01708	0.935305	0.978917	1.01827	1.0303	1.1209	1.1521	1.1079	60.42
EYLTPMGPTPLHVNPIFEIGPVEPR	3107.64	1.26776	0.962657	1.15225	1.36849	1.33784	1.41172	0.843827	0.924073	0.795357	1.01804	0.914992	1.06517	1.6224	1.35302	1.526	0.920798	0.830527	0.732488	0.862123	0.7546	0.859597	60.41
AAFLQNXCDELHFDPK	2526.32	0.966806	0.969507	0.911611	0.984768	1.04512	0.90264	2.00169	1.75437	1.9152	0.678186	0.811744	0.764989	0.986059	1.06134	1.01561	0.762654	0.736164	0.66952	0.684744	0.639374	0.631714	60.4
LTQSQLAQMINEKPQIIQEYESGK	3689.01	1.04907			1.02385			1.08357			0.98646			1.12294			0.986035			0.801854			60.4
KYHAAAIDVPGPEVDR	2346.28	1.04748			0.887087			0.990896			1.09266			1.18464			1.16127			1.12665			60.39
IAAVPSNVVVLTSDSFDEVVLNEK	3153.75	1.03756		1.06157	1.16254		1.14192	1.13949		1.05365	1.0044		1.08242	1.04843		0.997332	1.0293		1.07518	1.15843		1.11852	60.37
IICTNLWSAELSK	2143.19	0.900378	0.860057		1.16837	1.07594		1.12317	0.987373		1.40218	1.38933		1.08879	1.01874		1.19127	1.10161		0.983362	1.03181		60.36
GMGMPDEDEDAVGLAWSR	2240.02	1.15671		1.01203	1.06263		0.978103	1.07143		0.961042	1.01321		0.987329	1.22917		1.09454	1.13454		1.01631	1.14713		1.02021	60.34
SEGDVVIANLDADK	2054.12	1.06772	1.07943	1.06893	1.03222	0.967782	1.02528	0.987368	0.952887	1.00497	1.2313	1.18817	1.25026	1.06304	1.09632	1.11576	1.05895	1.14284	1.15723	1.06968	1.25782	1.23437	60.32
ASSGDLDNTEIIGQILK	2382.33	1.04561	1.08871		0.884622	0.858909		0.99101	0.993354		0.808757	0.838448		0.805214	0.763462		0.762774	0.743716		0.854748	0.830447		60.32
VATSQIASLVANVFSNTAVAENK	2942.63	1.35365	1.40897	1.23026	1.11229	1.20626	1.17351	0.717756	0.896049	0.885291	1.17806	1.10618	1.12225	1.1969	1.19	1.03454	0.907657	1.00963	0.811612	1.23456	1.07521	0.997091	60.32
VLGAAFQNDADEHAK	2194.17	0.990255	0.977061	0.921512	0.780739	0.781749	0.766162	0.604724	0.540048	0.534391	0.799534	0.827426	0.719912	0.715074	0.723581	0.622162	0.598902	0.638375	0.513555	0.538388	0.589553	0.467749	60.31
LNPTFAEGAFQLPVSSIR	2251.24	1.31864	1.17278	1.25573	1.24596	1.22533	1.18644	0.720237	1.01443	0.9899	0.971053	1.0589	0.98746	0.973278	0.951131	0.836893	0.630534	0.843072	0.714499	0.64088	0.874152	0.728567	60.28
EHGLIFMEASAK	1957.07	1.06207		0.960654	0.952722		0.870136	1.13318		0.985671	0.957286		0.834229	0.863932		0.753304	1.10808		0.928631	1.01816		0.884881	60.25
ISAAEIAAICQEAGMHAVR	2318.18	0.914295	0.89649	0.97179	0.968255	0.894121	1.01455	1.55215	1.1169	1.08074	1.08937	0.994484	0.995297	0.948741	1.06175	0.931831	1.58728	1.17906	1.04016	1.53273	1.22107	1.22362	60.23
GISMAVDAVVTNLK	2026.18	1.10815	1.03928	1.18398	1.04351	0.787726	1.11298	1.1362	1.1055	1.15245	1.08595	0.972401	1.05976	0.934759	0.873318	1.00554	1.04894	1.00889	1.0129	1.12037	1.07195	1.16491	60.22
HAGDLGNIVAGPDGVAEVSIK	2627.44	1.00681	0.930392	0.811555	1.14423	0.938266	0.775165	1.02165	0.802446	0.707983	2.08616	2.07997	1.54075	1.69315	1.79458	1.29787	1.50589	1.36958	1.01876	1.50509	1.33572	1.02086	60.21
LDDVPAGMYNVHCLHLR	2330.17	0.963685	0.958862	0.989425	0.975886	0.961061	0.898079	0.751242	0.734208	0.6168	0.801702	0.780139	0.682738	0.761569	0.769382	0.633078	0.752401	0.748739	0.561796	0.707753	0.683854	0.489078	60.19
QVFSQYGELVHVK	2142.21	1.02323	0.999114	1.01666	0.95035	0.925607	0.937264	1.15731	1.19482	1.13389	1.21626	1.18136	1.25797	1.06108	1.06291	1.07577	1.28963	1.28433	1.27599	1.17045	1.18716	1.22194	60.19
SLAVAYQEVPDGRK	2141.21																						60.18
AVELIASHLR	1412.85	1.14868	1.07637	1.00693	0.962068	0.918961	0.933108	0.842076	0.810918	0.800175	0.760645	0.739418	0.729886	0.880366	0.864769	0.892782	0.814051	0.733722	0.749528	0.761761	0.670101	0.673302	60.17
YPLSQAAQAHADLESR	2061.07	1.12886	1.19124	1.0776	1.25506	1.28246	1.24715	0.915152	1.02261	0.872917	0.949698	1.01461	0.979808	1.13819	1.17447	1.08194	0.93215	0.993653	0.925779	0.989053	1.05186	0.976275	60.16
VVETETPVMVQIQELIR	2288.28	1.06673	1.13695	1.04596	1.48709	1.47596	1.46032	1.11936	1.08891	1.20623	1.28998	1.19243	1.13141	1.25447	1.11167	1.31328	1.13357	1.13519	1.2313	1.73165	1.63716	1.69126	60.15
HLEALEGADSR	1501.79	1.09287	1.11701	1.15786	1.06874	1.14688	1.05818	0.992354	0.892849	1.02655	0.944343	1.01991	1.03481	0.904101	0.863159	0.869136	0.881505	0.901767	0.888668	0.831728	0.830197	0.813108	60.12
GIYAYGFEKPSAIQQR	2436.34																						60.09
FLSLTDKEILGEGDTAK	2749.57																						60.08
VNQAYIIATSTK	1917.12	1.03117	0.994228	1.00293	0.973807	1.02591	0.958106	0.803752	0.825563	0.993749	0.975692	0.988489	1.0018	1.06339	1.15347	1.08749	0.908306	0.906318	0.865689	0.779706	0.763222	0.738377	60
ATTMPFTXGMEAVGVVTAVGPGITGR	2837.51	1.06478	0.97713	0.982578	1.23599	1.03468	1.34718	1.01512	0.909924	0.99395	1.28656	1.03765	1.26448	1.06258	1.07606	1.13781	1.23251	1.00993	1.07107	1.42532	1.15569	1.24189	60
VIGEPVVSGLVLDDSGLWDPDFINAAK	3434.86	1.13399	1.30363	1.38333	1.25091	1.14016	1.19051	1.27517	1.30443	1.69405	1.13868	1.25206	1.47197	1.26385	1.54799	1.66918	1.07612	1.25022	1.44229	1.33887	1.41564	1.73854	59.95
YKEAAELAAESPQGILR	2454.37																						59.95
QQLQLQSISASLASLTR	2148.23	0.984662	0.981111	1.09405	1.15486	1.30223	1.35631	1.02002	1.13279	1.15823	0.953301	1.15328	1.07775	1.0626	1.14475	1.04714	1.04443	1.31468	1.17464	1.14408	1.31184	1.25565	59.94
KVSGPVVVADGMAGAAMYELVR	2828.56																						59.94
KMPGMPGIDNDNWEVPR	2564.32	0.907588	0.924551	0.810891	0.991267	0.94726	0.915101	0.992433	0.967058	0.925926	0.921893	0.966443	0.90062	1.12846	1.14995	0.991568	0.970525	1.01203	0.904899	0.918526	0.955424	0.842649	59.94
DVAEAHIQAFEVPSASGR	2188.12	0.974353	1.00565	0.980606	1.02796	1.04787	1.05342	0.914439	1.14876	0.806618	0.783627	0.939173	0.798786	0.871012	1.08406	0.877462	0.762916	0.954442	0.749945	0.829936	1.03344	0.768978	59.92
IHENPELGFEEVETSK	2466.29	1.11243	1.07454	1.10441	0.968294	0.970769	0.994829	1.02335	1.0145	0.991551	0.935462	0.939984	0.98517	0.920205	0.992351	1.00808	0.867703	0.888389	0.907696	0.850077	0.943672	0.922503	59.91
ATGAYSHSQGIK	1828	0.965789	1.03322	0.925557	0.816606	0.95822	1.05103	1.10349	1.00533	1.07233	0.890625	0.98643	0.986667	1.13778	1.07345	1.15076	1.39295	1.35075	1.3471	2.15895	1.76012	1.76444	59.9
IINVIGEPIDER	1671.96																						59.9
QAFDEAISELDTLGEESYK	2753.39	1.13272		1.19839	1.16614		1.44195	1.28143		1.41524	0.938817		1.09887	1.43608		1.28806	1.13007		1.02719	1.16487		1.17936	59.87
VEQLCPFPYDLAQR	2040.04	1.03275	1.04803	1.12364	1.17664	1.24223	1.13335	1.16619	1.13098	1.04827	1.04661	1.06858	1.06054	1.08737	1.11203	1.0827	1.11481	1.04942	1.03391	1.52975	1.43	1.23067	59.84
NAALFAGAYDAVVCTHHAHGGR	2599.29	0.95055	1.00443	1.03161	0.948373	0.942677	0.914004	1.04601	0.94769	1.04281	0.910169	0.896021	0.906109	0.923185	0.842553	0.882674	0.886782	0.878432	0.894699	0.894745	0.808735	0.876484	59.74
GWAIALHGGAGDIPLSLPXER	2448.36	1.21085	1.46332	1.11103	1.47576	1.58757	1.06528	1.41066	1.81298	1.15025	0.899523	0.950721	0.818044	1.07551	1.5195	1.01481	1.09015	1.39232	0.973149	1.15952	1.44473	0.90643	59.7
GTHFEIQVKPEDTVADVK	2925.63	1.08234		1.00699	0.569564		0.688019	0.769255		0.78795	0.944523		0.936036	0.802382		0.85972	0.754734		0.846071	0.685523		0.848721	59.7
GDSHKPEPASAEDDNPSVIER	2858.43	1.51333	1.59289	1.47443	1.0572	1.11237	1.0492	2.11705	2.20359	2.02394	0.572479	0.500253	0.637086	1.07304	0.930304	1.09855	0.580763	0.506896	0.598409	0.459657	0.422625	0.545572	59.69
AGIQEVHFLPFNPTDKR	2577.44																						59.69
VAETLMFDYHR	1701.85																						59.69
GVICQLELDEAK	1983.1	0.902128		0.905342	0.980253		0.857556	0.904139		0.886113	1.09874		1.1512	0.940183		0.925874	1.22839		1.30604	1.05604		1.03613	59.68
ITEEGVTISQPYSLK	2273.28	1.07686	0.933993	1.01445	0.929443	1.0749	0.943032	1.04213	1.08246	1.04591	1.08561	1.28862	1.07986	0.954402	1.05311	0.938945	1.11246	1.18702	1.1311	1.0812	1.26039	1.28321	59.66
TVVAQYGETIMDLLLSEASPQK	3001.63	0.919991		1.06568	1.07834		1.42915	0.889438		1.00203	2.74714		1.32298	2.36673		1.39093	2.44011		1.43181	2.36954		1.41462	59.66
ETEAKDEAELSEFQQELVQMAAALK	3720.97	1.12865	1.08613		1.26729	0.949414		1.39331	1.2693		1.10945	1.1653		1.49577	1.40204		1.47318	1.26865		1.38548	1.3594		59.65
ALCADHNVSLITVPSAK	2404.34	1.04242	1.01957	0.995942	0.922391	1.02362	0.775754	1.14566	1.05391	0.989016	1.00099	1.02116	1.01873	1.10604	1.01258	1.02648	1.20883	1.0807	1.0265	0.922337	0.937705	0.923469	59.58
NIGCCNELNAGYAADGYAR	2393.1	1.01467	1.14319	1.37536	1.20796	1.30892	1.10143	1.17052	1.07944	1.10817	1.31237	1.14293	1.24606	1.04856	1.26257	1.13174	1.04168	1.18981	1.15641	1.08855	1.33381	1.05414	59.55
HAVMAIGVDEQPSK	2090.15	1.11811	1.10526	1.08536	1.02159	1.00229	0.954308	1.25523	1.17661	1.34521	1.24152	1.19764	1.18199	1.12745	1.09229	1.09715	1.04556	0.997225	0.988893	1.14986	1.08255	1.12214	59.55
HGANAGLVNAVK	1759.04	1.28575	1.26935	1.27068	1.19705	1.09783	1.07005	1.33546	1.28997	1.26366	1.0148	0.998894	0.997801	1.26004	1.22088	1.19065	1.06847	1.0568	1.04528	0.972666	1.00948	0.980363	59.54
LANILHANELAK	1915.15	1.04807	1.05991	1.06233	0.964195	0.84061	0.987905	0.840437	0.716775	0.850987	1.07211	1.14325	1.12531	0.89753	0.885545	0.937847	0.858684	0.820318	0.946286	0.72066	0.501742	0.757353	59.54
IICDYQSDSQWCK	2311.12	0.982244	1.02512	1.08524	1.23265	1.31835	1.34071	1.54098	1.56839	1.73511	0.973132	0.990192	1.08371	0.839583	0.890098	0.944953	1.5359	1.62829	1.68057	2.26283	2.30688	2.58962	59.53
TKETLQNLCLELATMGDLK	3090.72	0.797952	0.764678	0.847426	0.911239	0.813307	1.27479	0.886816	0.831972	0.948183	1.10122	0.901953	1.0749	0.916114	0.819261	0.871597	1.04068	1.00568	1.05919	1.03111	0.998508	1.02746	59.53
TNVPPSFPFFVGVNPNVIAVLDCK	3239.76	1.13865	1.07149	1.13048	1.21961	1.35455	1.73102	2.25447	2.85456	2.45744	1.12698	1.04469	1.13576	1.08088	1.04147	1.04369	1.19894	1.12169	1.16573	1.39306	1.51923	1.48479	59.52
ILNPELAIQHILPCVK	2466.46	0.911484	0.926787	0.920555	0.847835	0.791708	0.742108	1.12744	1.13807	1.12351	0.902882	0.860917	0.864143	0.830186	0.831473	0.863005	1.10961	1.09583	1.14298	1.07487	1.07208	1.09164	59.51
TFCIPHGGGGPGMGPIGVK	2447.31																						59.5
LVAYHEAGHALVGALMPEYDPVAK	3159.71	1.06996	1.14904	1.07589	1.17921	1.14048	1.12999	0.933039	0.85547	0.96305	0.932424	0.846021	0.889731	1.02338	0.945106	0.92	0.805272	0.792721	0.780678	0.797537	0.72807	0.782812	59.47
YTVEDAYDIVNFAK	2256.19	1.06399			0.911855			0.869257			0.960311			0.969605			0.832572			0.866985			59.47
LADVLELVGIPK	1875.17	0.958552	0.992378	0.936514	0.864409	0.801751	0.91858	0.839094	0.910494	0.829865	0.973564	0.892304	1.0998	1.07818	0.971833	1.07849	0.797559	0.763948	0.789724	0.899615	0.946572	0.955598	59.46
VLPGLLGGSADLASSNMTLLK	2681.53	1.1075	1.01384	1.03234	1.56627	1.16454	1.36049	1.26044	1.15878	1.25622	1.09756	1.09385	1.19992	1.1774	0.921828	1.0929	1.23484	1.02358	1.02867	1.2988	1.26914	1.27352	59.46
YEDNFDSNSNVSVIITPTDKK	3298.75	1.11555	1.28372	1.27049	0.89528	0.826653	0.833751	0.898209	0.855606	0.780539	0.812977	0.796518	0.856938	1.00786	1.15712	1.04268	0.474242	0.422879	0.489991	0.415024	0.325484	0.460408	59.43
AFSQFGEILESK	1964.09	1.05614	1.04975	1.05271	0.786305	0.640691	0.697524	0.887759	0.912925	0.89763	0.776429	0.724211	0.743702	0.835564	0.77071	0.840041	0.955158	0.995403	0.960015	0.78584	0.791151	0.807148	59.43
GATIAESLSGLPIHVR	1925.11	1.03588	0.965494	1.06143	1.10374	0.976403	1.22141	1.1365	1.05347	1.00247	1.75081	1.54663	1.51505	1.45644	1.30945	1.48391	1.45061	1.45896	1.53815	1.63855	1.67788	2.65932	59.43
LVAEQWTPESGLVTAALK	2521.44	0.825664	0.843619	0.880827	0.76397	0.815022	0.959811	1.07714	1.0663	1.09378	1.11551	1.13634	1.13348	0.877609	0.910291	0.945154	1.06743	1.16746	1.13357	1.20485	1.28611	1.1887	59.42
HNPILPADPYER	1725.92	1.14624	1.1657	1.06974	1.15536	1.2264	1.3174	0.877461	0.882203	0.859678	0.949649	0.947591	0.970881	1.01214	0.99957	1.0035	0.94873	0.997874	0.956092	0.920278	0.895072	0.873918	59.42
DVADAVLFLASDNSK	2173.18	1.13069	1.15703	1.06283	1.25374	1.58436	1.35996	0.951971	1.01189	0.956162	0.928568	1.20668	1.10637	0.916044	1.22647	1.06709	1.66891	1.70851	1.55947	3.23435	3.25552	2.96848	59.39
GGLVINPNFFVDFGSEPDGPSLAHEMR	3206.59	0.863552			0.77705			0.983459			0.851556			0.749455			0.852712			0.982603			59.39
DSLTALAVEAAK	1797.05	0.928771	0.829135		1.01976	0.939825		0.824727	0.822827		1.09428	0.882337		0.911431	0.786112		0.985944	0.855059		1.00796	0.925642		59.38
EGLHYNPYFPGGAIAMPK	2570.36	1.06419	1.02171	1.05697	1.0142	0.976646	0.976169	1.1199	1.11068	1.08331	0.89222	0.81889	0.81936	0.941845	0.860078	0.86673	0.932415	0.923509	0.896106	0.993673	1.02249	0.964924	59.38
GAEVCEEHVK	1765.93	1.72544	1.54493	1.71534	2.01146	1.9358	2.08762	1.54917	1.51495	1.61423	1.11563	1.0554	1.12432	2.88352	2.65267	3.07022	1.84213	1.72043	1.93884	2.45778	2.43415	2.54688	59.35
KANPVALLLSSAMMLR	2323.38																						59.3
LLLHNAGFLAQK	1933.18	0.97325	1.02703	0.973101	0.862928	0.917432	0.856342	0.984744	1.03168	0.960676	0.719243	0.77854	0.709416	0.639765	0.747862	0.749563	0.689521	0.781904	0.752935	0.762519	0.869268	0.813363	59.29
QDLPNAMNAAEITDK	2239.18																						59.23
EFESDYAGFTEDGAR	1997.9	0.941561	0.961496	0.941707	0.764752	0.879887	0.843955	0.573018	0.571811	0.576936	0.737827	0.764808	0.750266	0.74456	0.714796	0.726531	0.562879	0.537593	0.545288	0.447039	0.406048	0.42952	59.2
LLIQNQDEMIK	1953.13																						59.19
NMTMNPPGPHGVK	1988.06	1.07388	1.10209	1.09313	1.06344	1.05226	0.983723	1.12762	1.09945	0.996013	1.0738	1.07479	1.06658	1.25414	1.11165	1.14704	1.0381	1.1324	1.11861	1.32681	1.34156	1.38215	59.19
AGDAIDPGAGTLEXVPHNIVHK	2833.56	1.04076	0.899977	0.885671	1.08822	1.09376	0.969213	0.953519	0.849868	0.904438	3.75575	12.2293	3.04967	3.63643	12.3302	3.10352	1.55748	3.26214	1.35774	1.52294	2.52286	1.31174	59.17
LLYDPEQNEEHIGMLNDR	2490.22	0.984939	0.996805	0.974757	1.00044	0.897331	0.959508	1.24981	1.14469	1.11448	0.953421	0.897578	0.921341	0.843981	0.82108	0.811984	1.03485	0.983939	0.958908	1.15295	1.07804	1.04078	59.17
GEGQGYGHSEYK	1919.96																						59.14
SQALEAHAASFATFK	2187.2	0.852271	0.939045	0.933996	0.77324	0.720263	0.737534	1.00877	1.12987	0.976403	0.980539	0.962217	1.0106	0.957585	0.941656	0.938985	1.24104	1.16527	1.21204	1.2619	1.15998	1.1774	59.13
KLLEEIAQIVAR	1991.24	0.840246	0.852137	0.897498	0.612736	0.592279	0.624159	0.526084	0.507067	0.514685	1.34742	1.34476	1.38029	0.614743	0.645787	0.591287	0.610251	0.560772	0.558998	0.603007	0.613626	0.579532	59.1
DLPPAPLFEPGELK	2131.22																						59.06
RGDSVPLDFAGPILVCTR	2277.23	1.00299	0.97397	0.910236	1.00923	1.01354	1.04303	0.943827	1.04407	1.02059	0.885809	0.961537	0.973394	0.934371	0.961679	1.00527	1.0154	1.05119	1.02203	1.05916	1.01516	1.10628	59.05
THTQDATPLTLGQEFSGYYTQVK	3193.67	1.0864	0.982528	1.05739	1.12408	1.08537	1.02399	1.08285	1.04197	0.979813	1.26619	1.02503	1.07283	1.09677	0.953402	0.981543	1.02655	0.928529	0.952998	1.1528	1.16087	0.982065	59.04
DTVLELEFQGVK	1986.12																						59.04
AAFLSALNSYSGFGNDGSTDANKR	3071.56	1.05826	1.09236	1.04999	1.17646	1.07496	1.18728	3.57289	2.58452	3.54015	1.09624	1.0429	1.19776	1.08665	1.03995	1.06905	1.48523	1.18443	1.49696	4.3731	3.00086	4.0831	59.03
AAMEWGVMHLVNHGISDDLINR	2782.4	1.44076	0.902401	1.18952	1.74528	1.5053	1.9358	1.07353	0.957096	1.27215	1.17534	1.41695	1.46321	0.879109	0.825825	1.19801	1.18839	1.45995	1.4134	1.19248	1.49268	1.49239	59.03
LSGGVAVIQVGAQTETELKEK	3069.77																						59.01
TEKPIVAFIAGLTAPPGR	2446.46	1.03288	1.05844	1.04093	0.934593	0.906072	0.927714	0.920537	0.878797	0.936864	0.836697	0.839361	0.887652	0.850037	0.798701	0.85092	0.837451	0.786394	0.867212	1.06499	1.1182	1.12536	59.01
GTMTTTHSYTGDQR	1859.88																						59
EISKDQVLEQLGLGGAGR	2478.41	0.840801	0.879686	0.863296	0.875511	0.988089	0.927252	1.20988	1.23153	1.1945	1.23485	1.17959	1.15129	1.08251	1.12593	1.03723	1.37969	1.44204	1.36332	1.53247	1.56725	1.48972	58.99
IEDVGALHLIPK	1913.16	1.07386	1.00078	0.956833	1.06312	1.10242	1.00141	1.05864	1.01109	1.06022	2.79415	5.1158	5.20991	3.29043	6.21593	6.53806	3.11555	5.33361	5.72531	3.05833	5.35048	5.44814	58.98
ELQLDQGHPDVLR	1823.98	0.931668	0.984488	1.00751	1.00284	0.954705	1.05138	0.965151	1.00037	1.08595	0.920187	0.933463	0.971749	0.75968	0.801564	0.88429	0.823962	0.840207	0.843482	0.970839	1.03303	1.00724	58.96
NPIFSTINSDDINHFR	2194.11	1.07224	1.02282		1.27835	1.22884		0.909689	1.04977		1.08513	1.05352		1.01032	1.03467		0.994639	1.03464		1.2079	1.24963		58.96
ATENTNVGAGESPLQK	2224.2	1.04084	1.10372	1.14749	1.0448	1.01286	0.938308	1.6964	1.70107	1.80595	1.15398	1.1657	1.3249	1.00944	0.97934	1.07125	1.14532	1.11398	1.31147	0.898042	0.881774	1.04212	58.95
MEEHGFESTTIADVLK	2415.25	1.16547	1.11842	1.09996	1.00125	0.927602	1.05705	0.972469	0.958201	0.981889	1.0209	0.999709	1.09371	0.912131	0.932063	1.01613	0.966472	0.995728	1.12753	1.03566	1.05178	1.14557	58.93
IVMELYADTTPR	1712.92	1.05738	1.02858	1.10345	1.23523	1.23065	1.25279	1.83686	2.00597	2.13172	1.12837	1.15074	1.16705	0.904873	0.925349	0.939024	1.67166	1.69056	1.68683	1.63481	1.73825	1.68324	58.92
LRPGISASIITELTDCNAALSQQR	2918.55	1.07697	0.974885	0.959147	1.1692	1.01811	0.927503	1.05619	1.01303	0.867512	1.11387	1.13596	1.13611	1.13872	1.02417	1.04609	1.11694	1.0684	1.01711	1.252	1.06228	0.960363	58.91
TILSRPDGGAGLAGQTVK	2349.37	0.937018	0.972107	0.96859	0.849371	0.851464	0.887417	0.81381	0.791573	0.874676	0.272361	0.353293	0.339011	0.568044	0.62987	0.676935	0.281063	0.383744	0.317214	0.43222	0.460724	0.474579	58.9
VVTVVNPGNPSGTYIPEPLLK	2802.61	1.01744	1.00722	1.01325	1.09435	1.1175	1.28249	1.41728	1.21552	1.31144	1.11182	1.04472	1.20567	0.98665	1.08888	1.1608	1.32026	1.23997	1.18096	2.35397	1.57651	1.8053	58.9
SGVGVASMGVMRPELVMK	2456.36	1.14659	1.14186	1.10853	1.00734	1.0107	1.05032	1.4415	1.3402	1.27169	0.911428	0.940556	0.933305	0.987309	0.936863	1.00945	1.04925	1.04572	1.04019	0.960852	0.900981	0.884694	58.9
MLSEIGTIENIPEFIEGVK	2727.49	0.962569	0.9839	0.994628	1.08239	1.15985	0.99475	0.95207	0.819897	0.972387	1.05999	1.09897	1.13763	0.859905	1.05506	0.981973	0.999466	1.20576	1.15414	1.00281	1.37571	1.33081	58.9
NFFEEHLHTDEEIR	2120.03	1.04534	1.05587	1.07806	0.913749	1.06636	0.894021	1.18429	1.33235	1.2624	1.08393	1.19781	1.14074	1.14863	1.20008	1.27444	1.23218	1.37185	1.34837	1.49335	1.60793	1.51655	58.89
IQGFWYGQLES	1631.83	1.1498	1.15269	1.13812	1.40683	1.39395	1.38635	0.945865	0.962894	0.961523	1.03537	1.10595	1.13899	1.05319	1.26143	1.1941	0.898932	0.921152	0.944031	0.899399	0.900824	0.987366	58.88
SPLLLQLNPLHK	1981.24																						58.88
KVTILGAAGGIGQPLALLMK	2863.79	0.857264	1.00267	0.957573	0.938056	0.90546	0.835473	1.19065	1.24656	1.17905	0.777694	0.899495	0.881766	0.753602	0.818871	0.835696	0.691371	0.812049	0.772732	0.788158	0.957831	0.87026	58.87
SFGAAVIYNNEK	1921.04	1.42872	1.45405	1.29859	1.06863	1.22205	0.995456	0.796063	0.893833	0.841469	1.17819	1.27017	1.13748	1.62181	1.64724	1.48813	0.971606	0.986822	0.994605	0.850371	0.836688	0.81743	58.85
KAEDAEVDTAEQSAIK	2617.44	0.888758	0.846523	0.927809	0.763438	0.769903	0.80583	1.06583	1.07621	1.04124	0.932121	0.884945	0.987809	0.948285	0.934775	0.944299	1.03844	1.08411	1.02552	1.02329	1.10056	1.02892	58.85
WNYDGSSTGQAPGEDSEVILYPQAIFK	3580.8																						58.85
DEFHAILQEEELK	2209.19	1.28213	1.13476	1.16157	0.882689	0.929637	1.08065	0.856967	0.973555	0.883407	0.67129	0.876389	0.688512	0.603502	0.744907	0.609543	0.655688	0.90477	0.69042	0.570885	0.80724	0.681024	58.84
ALGLHTQVPVPK	1868.15	0.804338	0.769808		0.755127	0.827343		1.06353	1.04998		1.01153	1.06264		0.911699	0.94439		1.12262	1.22203		1.55741	1.66564		58.83
KITFTGSTAVGK	2122.29	0.81282	0.812945	0.84241	0.52185	0.550787	0.615371	0.727029	0.753136	0.766294	1.14542	1.12603	1.20242	0.685083	0.759796	0.804612	0.744255	0.803492	0.840857	0.631798	0.663301	0.683336	58.82
VLNPEDVAEAALYLASEESK	2756.48	0.909043		1.00784	0.832365		0.783218	0.526771		0.517919	0.37703		0.394219	0.339653		0.390686	0.395902		0.346774	0.495866		0.486531	58.79
SEFPVLFVPHK	1908.12	0.954203	0.966934	0.936752	0.949667	0.944006	0.955238	1.35676	1.26367	1.31607	0.878833	0.913346	0.86871	1.10338	1.12965	1.1047	1.09783	1.08062	1.1053	1.14814	1.16726	1.16858	58.78
AATGEEVSAEDLGGATVHCK	2610.33	0.960121	0.91168	0.95816	0.914273	0.930515	0.979662	1.18121	1.19267	1.09196	1.10863	0.985356	0.96612	0.895354	0.830301	0.907357	0.839027	0.788838	0.891105	0.964321	0.905536	0.893113	58.76
ANATHYGLAAGIFTQNLDTANTLTR	2938.53	1.04274	1.21201	1.05966	1.24198	1.23252	1.24943	1.09278	1.0332	1.19582	1.0526	1.1618	1.19896	1.07765	1.21911	1.30741	1.09419	1.14261	1.4441	1.22168	1.20189	1.52486	58.74
VLANMEEPIGHVLK	2174.24	0.940577	0.992178	1.04957	1.07694	1.10155	1.1136	1.25454	1.14319	1.38211	1.10686	1.11561	1.21068	1.02734	1.0165	1.06607	1.40387	1.33989	1.47379	1.3712	1.36686	1.58192	58.74
LLLNESNEFVGEK	2100.17	1.00977	1.02114	1.04506	0.920334	0.920011	0.906149	0.921105	1.07008	0.979439	1.0407	1.00117	0.985229	0.943971	0.912972	0.861847	1.00558	0.971177	0.896717	1.08241	1.06988	0.916052	58.74
EHGINFIGPNPDSIR	1970.03	0.983968	0.88772	0.834404	0.805367	0.909488	0.622515	0.737835	0.758078	0.640127	0.888015	0.863574	0.605727	0.793963	0.750682	0.44476	0.72093	0.690628	0.470247	0.803028	0.785722	0.532793	58.72
FLNSEDDDPLEDVYSNLK	2721.36	1.27892		1.30286	1.08796		1.09001	1.16264		1.11483	1.34447		1.29525	0.886933		0.903834	0.891403		0.893465	0.953332		0.949761	58.72
VDSELIYAYAK	1880.05																						58.71
ELKEGDEVYGDINEK	2650.43	1.20948	1.30094	1.29683	0.786475	0.710683	0.861564	0.703324	0.532936	0.657041	0.721562	0.649417	0.721721	0.760974	0.677524	0.802525	0.351581	0.221411	0.267987	0.272222	0.170199	0.207486	58.7
LGNEASISQTIPVKPGSLYALTFGASR	3385.89	1.03254	0.919681	0.932185	1.18378	1.13674	1.13695	3.58893	1.40834	3.82327	1.28722	1.03515	1.0946	1.03906	0.942816	0.941191	3.74535	1.47614	4.13609	3.0955	1.47282	3.14294	58.69
SLGIEFIPLEVSLK	2153.3	0.968779	0.993667	0.968368	0.912756	0.90187	0.834405	0.718619	0.645898	0.617076	0.817707	0.822189	0.812698	0.775732	0.75818	0.670399	0.755877	0.719932	0.708184	0.799723	0.819684	0.816331	58.67
LVVDTLTSVLHDDADPLVR	2382.3	1.01608	1.0147	0.927433	0.900702	0.97026	1.01269	1.0744	1.17908	1.25486	1.08884	1.17858	1.10307	0.86414	1.11441	1.14451	1.21023	1.31002	1.14275	1.28641	1.40668	1.53551	58.67
ELVAVATPGQVDQVQLDR	2242.24	1.07386	1.10984	1.09505	1.21771	1.2705	1.27251	1.18991	1.11653	1.16446	1.08433	1.20971	1.04017	1.01886	1.13772	1.0918	1.13701	1.12911	1.06142	1.19325	1.14425	1.16261	58.66
TSVPGIFAIGDVAAFPLK	2411.4	1.06971	1.01322	1.03659	1.10871	1.04297	1.13959	0.942983	0.997715	1.02122	1.0133	1.03075	0.998341	1.02798	1.01768	1.0383	0.947192	0.979967	0.915663	1.0973	1.08618	1.03272	58.64
AMQLLESGLK	1698																						58.6
MANDCIGEEVK	1873.95	1.06107	1.04497	1.07033	1.31115	1.25636	1.35118	1.01433	0.980356	0.911108	1.2838	1.19761	1.17779	1.03331	1.10164	1.02212	1.37704	1.30398	1.22121	1.69131	1.52091	1.38338	58.6
MLGPDIDLIVGDITK	2208.27	1.05538	1.02331	1.29818	1.04577	1.03253	1.343	0.787599	0.878452	0.941936	0.966139	1.0922	1.10169	0.941386	1.04712	1.14708	0.747162	0.9498	0.863573	0.794265	1.10834	1.008	58.59
SFYNSLGGGANSVAAGYNK	2485.29	1.24428	1.25815	1.31134	1.03025	1.07558	0.969239	0.91095	0.889978	0.812549	1.08304	1.11163	0.983884	1.3869	1.42279	1.41103	0.960928	0.986222	0.844265	0.930451	0.937935	0.813337	58.57
VFIAGDSAGGNIAHTLAVR	2173.2	0.909961	0.955512	0.964178	0.7542	0.774938	0.80614	0.67232	0.581085	0.648508	0.717332	0.66846	0.719827	0.704767	0.637995	0.713777	0.627683	0.601182	0.680588	0.606004	0.601834	0.667684	58.54
AIGCELDLSDKPVGLGVR	2507.4	0.972347	1.02689	1.00586	0.937715	0.918417	0.900801	1.01045	1.44039	0.981364	1.18164	1.30749	1.11757	0.952868	0.949627	0.917775	0.924384	0.955881	0.716951	0.844228	0.913531	0.662643	58.52
VTLFLNLANDPTIER	2020.13	1.06384	1.03467	1.07392	1.27926	1.13914	1.20025	0.944186	0.932466	0.96642	1.14546	1.03081	1.13317	0.988896	0.979856	0.946804	1.08171	0.928011	1.01893	1.24716	1.00179	1.05654	58.49
ICGSPGGPAITAHR	1697.9																						58.48
IQAAIMDCSQNPLSIAK	2468.33	1.05209	0.990366	1.1055	1.33566	1.23259	1.11773	1.30697	1.36355	1.24667	1.09041	1.02053	1.12493	1.01782	0.938771	0.971242	1.13263	1.07986	1.06984	1.15447	1.16241	1.07692	58.48
VWLDPNEVNEISMANSR	2278.14	1.11157	1.04621	1.09597	1.19739	1.12092	1.1756	1.20775	1.1878	1.46801	0.950262	0.963266	1.08113	1.24914	1.24606	1.44321	1.24533	1.30299	1.44622	1.18676	1.20924	1.26905	58.47
EATAFLLDVLKPNLPEHGFLQTK	3494.01	0.973456	0.933488	0.966716	0.438276	0.528469	0.693523	0.844829	0.789442	0.862364	0.451028	0.578136	0.640277	0.454847	0.434737	0.55758	0.40266	0.447414	0.491364	0.415604	0.498768	0.520177	58.41
DIWNIEPVELP	1628.88	1.19972	1.11783	1.10691	1.99886	1.91928	2.02747	1.17456	1.07071	1.08381	1.30714	1.23488	1.20298	1.44125	1.32113	1.38842	1.04677	0.867184	0.971888	1.21082	1.21795	1.29898	58.41
ALTNAIGNLNIQDAYADALNK	2811.53	1.04636	1.04582	1.03825	1.41989	1.50792	1.42302	1.42841	1.50622	1.42617	1.06123	1.04668	1.09237	0.915857	0.964234	0.997056	1.03558	0.956112	0.948789	1.05866	1.02262	1.00333	58.4
GIYGLSNYMQVK	1981.1	1.09508	1.06464	1.02957	1.1075	0.968425	1.14673	1.28506	1.0557	1.15283	1.24099	0.970973	1.15457	1.37034	0.966784	1.10819	1.73525	1.20621	1.21604	2.00317	1.29461	1.39983	58.4
LAGAGIVGILQK	1748.12	1.09644	1.07891	1.11599	0.982013	0.971255	0.921702	0.795458	0.869321	0.734095	1.12574	1.48457	1.14202	0.747836	0.792999	0.582966	0.813029	0.748889	0.681175	0.773538	0.670047	0.644719	58.4
AEDLGLLSLLEK	1909.14	1.42502	1.57503	1.37202	1.17149	1.39747	1.10015	1.08021	1.0699	0.96078	0.929111	0.821811	0.929827	0.951959	0.912966	0.955543	0.847907	0.67133	0.83163	0.808823	0.655475	0.813389	58.39
YFAPGTNHLFVPGPVNIPDHVIR	2864.54	1.08172	1.06465	1.13654	1.33918	1.14161	1.32134	0.918715	0.926135	1.01951	1.14129	1.39024	1.29229	1.14914	1.13308	1.15323	1.00124	0.966576	0.982961	0.994709	1.0139	1.12206	58.39
DHDKPIQEVIAEMTDGGVDR	2833.47	0.959418	0.978754	0.997987	0.901586	0.917378	0.929319	1.37015	1.54986	1.48646	0.66445	0.519302	0.563345	0.584392	0.488621	0.452212	0.527448	0.470229	0.461378	0.573329	0.502086	0.538001	58.39
AIEFNDYCHSHQPPIAFIK	2895.5	0.813494	1.04968		0.80911	0.984308		0.740952	0.941153		0.950261	1.08785		0.890376	1.09535		0.998963	1.1344		1.00018	1.09601		58.39
DGDVALFFGLSGTGK	2092.14	0.998789	1.05917	0.993274	1.1601	1.38423	1.27126	1.33714	1.45917	1.43334	0.997066	1.00918	1.09123	0.899889	1.0036	1.03968	1.23149	1.25602	1.32564	1.25931	1.32994	1.36972	58.38
ILIIGGTGYIGK	1813.13																						58.38
GVPESHIIFLNLISAPEGIHCVCK	3298.77	1.02543	0.922443		0.938321	0.968741		0.962986	1.18577		0.889325	1.01004		0.871909	1.05333		1.03576	0.943075		1.36779	1.02267		58.38
TISTQGMLAVYNALSEDGK	2606.39	1.21512	1.15665	1.05575	1.1631	1.06404	1.01831	0.967264	0.861565	0.968381	1.09	1.01792	1.08844	0.88767	0.891305	0.89391	1.01172	0.864778	0.993069	1.1083	0.887301	0.850001	58.35
HGAINLGQGFPNFDGPEFVK	2752.46	1.01876	1.07213	1.03069	0.884866	0.910418	1.01362	0.845313	0.795788	0.835441	1.2179	1.27364	1.12483	1.09989	1.08132	1.07014	0.938042	0.957696	0.985126	0.946347	0.959679	1.02241	58.34
VVIXDSGELPL	1416.82	0.994207	1.03298	1.0321	1.09972	1.02317	1.022	1.11037	1.19074	1.03174	0.920742	0.913845	0.902871	1.09868	1.16508	0.990512	1.04811	1.06926	0.961918	0.939935	0.964743	0.858815	58.33
LVQIEHALTAVGSGQTSLGIK	2730.59	1.05166	1.05012	1.03098	0.903015	0.89873	0.967716	0.968129	0.957481	0.957655	1.09948	1.04792	0.948791	0.896708	0.897356	0.919183	0.989136	1.04205	0.964734	1.08644	1.0627	1.14339	58.33
VQAELDHVIGLDR	1768.98	0.764906	0.702092	0.743221	0.73263	0.714547	0.764331	0.615691	0.568574	0.611004	1.05374	1.04765	1.03115	0.807164	0.752532	0.758953	0.635587	0.617874	0.666766	0.771439	0.748771	0.784004	58.32
AVAVSAFQSEGPRPVMVSR	2308.22	0.894055		0.993197	1.19758		1.14635	1.04035		0.992924	0.972389		0.958467	0.95694		0.934401	0.945314		0.99476	1.04573		0.950383	58.32
ATLFPGDGIGPEIAEAVK	2393.35	1.13715	1.09461	1.06767	1.25195	1.25976	1.3212	1.19488	1.12131	1.21818	1.14354	1.0992	1.09502	0.959324	0.959605	1.01353	1.13032	1.15591	1.09573	1.20508	1.21551	1.15333	58.3
LEPFITDTVDFMNESISQK	2822.46																						58.3
LGEGAAESLHVK	1819.04	1.0017	1.01189	0.989567	1.18942	1.17907	1.19207	0.972698	1.00131	1.00681	2.3222	2.24879	1.91425	2.2175	2.19623	2.05171	2.7227	2.79119	2.62489	3.68083	3.65912	3.40501	58.3
QSNLCLAADVGTAAELLDIAEK	2910.56	1.1272			1.0277			0.939896			0.957554			1.11817			0.840964			1.05568			58.3
ELLSGEKEGLIQLPSDK	2768.6																						58.28
LFFAGDSAGANLSHNMAIR	2296.18	1.05795	0.994616	1.0658	1.09713	1.09088	1.39789	0.950897	0.986242	0.944128	0.886498	0.831364	1.01194	1.07231	0.846711	1.07337	0.780546	0.94644	0.882966	0.842052	1.03429	0.917925	58.28
FVIGGPHGDAGLTGR	1757.95																						58.27
ASLYDYELIVGDHGK	2288.23	1.04069	0.833601	0.962082	1.17534	0.979508	1.19582	1.23902	1.11406	1.22101	0.733965	0.804047	0.868013	0.715353	0.703428	0.884348	1.11861	0.927449	1.20161	0.901217	0.75324	1.05591	58.27
FGHDSLVDGMLK	1927.04	1.01158	1.00014	1.01516	0.797127	0.860885	0.741045	0.937759	0.944064	0.882848	1.0812	0.875103	0.913355	0.864678	0.748684	0.842251	1.0565	1.04668	0.964566	1.23463	1.23135	1.10366	58.24
AALSAMASVTEILSVMTSPSSGQTPL	2853.48	0.904664	0.845845	0.977633	1.3349	1.27571	1.5604	1.01536	0.748437	1.05702	1.17314	0.907621	1.17726	1.00833	1.00366	1.14407	1.08075	1.08078	1.2612	1.36568	1.27932	1.65157	58.24
MDLTAIHEILEK	2021.15	1.01515	1.00788	1.01219	0.867389	0.884222	0.818119	0.970217	0.933525	0.94153	0.891013	0.869561	0.894962	0.932	0.93997	0.930218	0.949167	0.964785	0.97479	0.711989	0.722551	0.713276	58.23
GSDIEPQEAQQTLEIAEANLR	2616.33	1.28712	1.37265	0.937612	1.59754	1.99539	1.45407	1.20485	1.22842	1.03736	0.918628	0.973869	1.15603	1.0167	1.18802	1.02039	0.743934	0.827337	1.23844	0.868169	0.937924	1.40534	58.23
LVCTGTTNHVEVVR	1889.01	1.07924	1.13423	1.11322	1.41419	1.28985	1.31835	1.20588	1.27936	1.40891	0.948437	0.97702	1.10146	1.08631	1.12511	1.27227	1.2007	1.1137	1.21902	1.11636	0.99621	1.16801	58.22
ITYVAPAGQYSLK	2019.17	1.09677	1.12852	1.13029	0.988491	1.00685	0.982901	1.11055	1.13623	0.991268	1.09615	1.09788	1.08709	1.04234	0.991357	0.993651	1.18544	1.11037	0.925772	1.21053	1.23915	0.939583	58.22
GHQVIQTAEK	1719	0.816841	0.860853	0.92286	1.03925	0.910881	0.961398	2.10079	2.65158	2.64399	0.69189	0.630879	0.712784	0.99208	1.03798	1.07696	0.627106	0.590474	0.739515	0.705623	0.614692	0.735241	58.21
GGDGGGPSACDNK	1799.87	1.01505	1.01368	1.14539	1.06339	0.995547	1.05307	5.36083	6.34419	3.62064	1.13558	1.1626	1.22729	1.06992	1.12238	1.02426	2.75661	2.98703	2.17751	3.03264	3.57667	2.40685	58.19
VHTAAAPVVADLGEMYR	2104.1	0.936436		0.972649	0.931259		1.0103	1.01003		1.04782	0.885869		1.00348	0.922828		1.00979	1.00673		1.09531	1.07208		1.16174	58.19
LSDGPFGQILK	1783.05	1.08279	1.09931	1.12936	1.09745	1.10012	1.04537	1.50672	1.86229	1.8676	0.920468	0.815977	0.801766	0.860848	0.775845	0.719622	1.12002	1.10245	1.1255	1.29697	1.29282	1.38425	58.17
QADAPQEALQVLDIVLR	2183.23	0.767213	1.0952	1.08446	1.07687	1.3131	1.41909	0.841081	1.02552	0.98183	0.838102	1.14191	1.03739	1.00156	1.16067	1.30784	0.912426	1.14145	1.20188	1.0541	1.18464	1.07525	58.17
GEDGQLGHGDAEDR	1759.81	1.1048	1.17371	1.08072	1.40111	1.24867	1.44225	0.745416	0.718345	0.741145	1.01947	1.0007	1.02989	1.15792	1.21546	1.17089	0.765509	0.445723	0.69218	0.667814	0.373825	0.60556	58.16
APSAATATGFSSLHTK	2155.19	1.1243	1.01029	1.13266	1.05335	1.07322	0.940785	1.04687	0.979582	1.03212	1.01285	0.968027	0.884651	0.911188	0.985729	0.874966	0.907217	0.973573	0.879484	1.12694	1.13447	1.09423	58.15
KAELFPGSAFVIGADTVVR	2585.48	0.998652			1.01824			1.02305			0.938368			0.967371			1.00419			1.15542			58.15
INNLDVCMVYPEPWCMPR	2598.23																						58.15
VHYQTTGPEIWEDTR	2136.06	0.995461	0.938882	1.07754	1.09139	1.03509	1.09988	0.860863	0.881386	0.949098	0.943271	0.911158	1.05054	0.940081	0.87107	0.956359	0.900174	0.897657	0.965678	0.895616	0.896857	0.943563	58.13
SFYKEEDETVPVNVYGK	2916.56	0.974089			0.626446			0.799339			0.671011			0.445736			0.473345			0.428359			58.12
SKFESLVNHLIER	2180.26	1.01471	1.00856	1.09091	0.886721	0.896009	0.896855	0.993447	1.0387	0.953596	0.917944	0.857584	0.927793	1.0078	1.00829	1.00974	0.859629	0.829155	0.862355	1.02639	1.00195	1.0507	58.11
HIELFDLLSNEFR	1937.04	1.05424	1.07431	1.01446	1.01874	0.982596	1.05796	0.850768	0.938117	0.909412	0.845902	0.903659	0.905372	0.821296	0.905619	0.888855	0.800018	0.849143	0.803561	0.826083	0.927452	1.00568	58.1
VIEYNPGISAVAIK	2082.23	1.20915	1.06799		1.11263	0.891193		0.939723	1.06232		1.09266	1.05234		0.942311	1.04076		0.844342	0.92756		0.867156	0.991432		58.09
AKPAPVSPADEELAK	2435.4	0.946266	0.872385	0.987075	0.594666	0.66409	0.748016	0.767566	0.692379	0.83191	0.851673	0.836118	0.856486	2.50564	2.03179	3.189	0.709419	0.7884	0.949802	0.606187	0.643156	0.813155	58.08
LSGGDHIHAGTVVGK	2056.18																						58.07
GEDFPAQHYIVK	2012.09	1.05748	0.982527	1.05087	1.18099	1.05643	1.28751	1.1021	1.05055	1.06242	1.62422	1.70199	2.08047	2.15166	2.03092	2.54315	1.93493	2.00643	2.2262	2.2672	2.25713	2.53336	58.06
YTYAYQEPMPVEQLVQSLCDTK	3271.63	1.00962	0.997802	1.26644	0.995754	1.03195	1.47268	1.23656	1.16766	1.06348	1.07271	1.13263	1.04319	0.966417	0.951292	1.40022	1.09846	1.15867	2.49304	1.41876	1.36176	2.70863	58.05
KLSSLASTLMTDLQDR	2387.34	0.885061	0.816814	0.938002	0.836155	0.753236	0.941164	0.648985	0.65813	0.786556	0.922327	0.874827	1.01063	0.825558	0.856888	0.899121	0.922416	0.921624	1.03228	0.695063	0.717509	0.790069	58.05
SGGISFNSTVPLTHVDEK	2496.34	1.06379	1.1459	0.962125	1.07046	1.23619	1.01392	1.0056	1.14757	1.0465	1.0795	1.16385	1.00919	1.01844	1.13337	1.04663	1.06857	1.18933	1.06873	1.1233	1.32083	1.18307	58.04
SEGTPQVAYTFDAGPNAVLIAR	2581.35	1.10885		1.10657	1.38321		1.31032	1.12702		1.05975	1.13497		1.17121	1.21994		1.09739	1.12816		1.01422	1.55375		1.31504	58.04
HGIDVVAIHPATCLGELLQPR	2600.42	0.975066	0.928325	0.94293	1.11982	1.00955	1.16202	1.16757	0.939649	1.08563	0.876493	1.06309	0.963194	0.950752	0.913427	1.04295	1.01434	1.025	1.0351	1.06393	1.10839	1.1573	58.03
GESLTVQAPGTQTR	1748.94	1.02568	0.918352	1.06632	1.10851	1.00318	1.53786	1.47582	1.41675	1.26516	1.19386	1.10205	0.952205	1.08019	0.945931	1.13264	1.64182	1.60806	1.7426	1.70359	1.64815	1.68675	58.02
RAQLGEIFELDR	1750.97	1.01112	1.0485	1.0615	1.15206	1.23022	1.23125	0.981715	0.982095	0.962717	1.08286	0.997752	1.07861	1.05828	1.07289	1.11622	0.908266	0.856636	0.871731	0.912656	0.864191	0.867632	58.02
VARPGAYEIASSVVTVGR	2136.2	1.12145	1.11508	1.092	1.11768	1.17385	1.09924	0.938913	0.88069	0.922112	0.905052	0.879384	0.875661	1.01298	0.980289	0.96641	0.76164	0.6882	0.77899	0.81841	0.694748	0.763717	57.99
DSVVILGGPDWDVK	2108.17	1.12698	1.12244	1.10235	1.24293	1.17519	1.21807	1.03321	1.02584	1.10573	1.48921	1.47071	1.4745	1.98014	1.88461	1.9773	1.40966	1.36281	1.43528	1.81597	1.83658	2.00771	57.99
KEFESDYAGFTEDGAR	2430.2	0.954936	0.93007	0.95372	0.713481	0.644094	0.649987	0.586418	0.53135	0.578042	0.692639	0.657353	0.696931	0.64445	0.608433	0.626912	0.544365	0.44034	0.485876	0.440083	0.336529	0.398974	57.98
DIGCNWVILGHSER	1959.99	1.00124	0.99556	0.944221	0.968628	0.995008	0.930696	0.852986	0.868457	0.877182	1.09742	1.10577	1.13439	1.04175	1.00217	1.00458	0.888233	1.01683	0.983163	0.976563	1.06984	1.06653	57.98
KGQVDVMELELK	2301.35																						57.97
DIVDAALVESAK	1839.06	0.970474	1.06008	1.00527	0.879505	0.942646	0.88353	1.03322	1.17197	1.07169	0.915589	0.925529	0.934951	0.81763	0.842982	0.837648	0.75588	0.852117	0.775808	0.889556	0.974485	0.913403	57.95
LSTQLDILAAVK	1880.15	0.987296	1.00546	0.994871	0.972826	1.074	0.937603	0.952859	0.880705	1.07409	1.15332	1.08351	1.07395	1.12927	1.10357	1.16679	0.976018	0.849661	0.992324	0.788706	0.627323	0.933946	57.95
IQFNTFGGNPVCSAGGLAVLR	2482.32																						57.93
YQWDQGYFQQEIYR	2228.06	1.19352	1.23353	1.35745	1.14236	1.1711	1.53479	0.84705	0.76346	0.859429	0.981971	0.983367	1.00533	0.971638	1.09861	1.20099	0.616141	0.486375	0.682275	0.581718	0.450845	0.742492	57.9
KDSPLDVIVVNDTGGVK	2668.56	0.949542	0.905869	0.984804	1.2046	1.00163	1.17364	1.03243	1.01662	1.16193	5.4028	4.13891	2.94816	4.982	3.7793	2.69537	2.27776	1.69162	1.46933	2.18828	1.6135	1.40883	57.89
TAGLTSFPDYLVLHMR	2125.14	1.01246	0.817986	0.904149	0.92013	0.89871	0.932788	0.795937	0.891102	0.917684	0.842077	0.906212	0.8483	0.898924	0.945836	0.836444	0.793951	1.00627	0.938036	0.795612	1.10143	0.926445	57.89
QLTSPETMQQFLTLQQSLLSQLGR	3051.64	1.01223			1.21389			0.997338			0.974415			1.09866			0.995292			1.05492			57.88
HDGQAVTCEDFFAAMR	2158.99	1.01927	1.01272	0.983312	1.04622	1.10032	1.03846	1.06425	0.979462	1.00644	1.10311	1.06597	0.977011	1.13729	1.07903	1.13468	1.21277	1.18667	1.11449	1.38691	1.38759	1.24499	57.86
IFTNLYGLHDPFLK	2286.3	0.995178	0.905655	0.955752	1.0168	0.952811	0.935305	0.938634	0.855292	0.962358	0.973741	0.942296	0.89941	0.953914	0.927423	0.86502	0.903526	0.819044	0.901027	1.13994	0.996404	1.02563	57.86
FEEDVDVMLPK	1930.03	1.04542	0.990686	0.952339	0.977705	0.997068	1.00813	1.08911	1.26923	1.09124	1.1084	1.0651	1.06507	0.8911	0.932661	0.920744	1.06916	1.17826	1.07362	1.10315	1.04014	1.04652	57.85
IVAVSDITGAIK	1795.11																						57.85
DMVALSGAHTIGQAR	1830.98	1.00779	1.05103	1.11698	1.06129	1.18631	1.09129	1.01662	0.992873	1.00926	1.64963	1.62833	2.10938	2.07764	1.85107	2.33224	1.40849	1.31609	1.49658	1.91784	1.57473	1.76981	57.83
DRLPANLVQAQR	1684.97	1.01794	1.00423	1.00815	1.00345	1.03224	1.19251	1.014	1.00546	1.02001	1.07796	1.08793	1.10909	0.92334	0.979493	0.964801	1.11108	1.09743	1.11927	1.15641	1.15563	1.27006	57.82
EYSEFLQEFMSAVK	2332.18	1.06966		1.12854	1.06977		1.07937	1.10167		1.09358	1.07736		1.04422	1.03445		1.00396	1.02731		1.04975	1.12701		1.09413	57.82
EHGLIFMEASAK	1941.07	1.01601			0.778092			1.18373			1.05673			0.778639			1.09457			0.847425			57.82
IPEGGVLLLENVR	1713.02	0.980465	0.981816	0.946083	0.919199	0.908706	0.977281	1.05012	0.969341	0.996545	1.30564	1.20182	1.21217	0.964877	0.994203	1.03543	1.42387	1.36698	1.4008	1.95786	1.7371	1.97249	57.81
ALHPEIEELLFSPVENK	2573.44	0.980348	0.98353	1.06838	1.01573	1.02351	1.13483	1.05934	1.02252	1.0334	4.88328	3.97663	4.36939	1.86053	1.58386	1.6626	2.46097	2.06658	2.45833	1.81741	1.81768	1.87067	57.8
FFDNAIGINVPR	1666.92	1.11252	1.17236	1.02949	1.14763	1.23001	1.09302	1.24108	1.16006	1.10166	1.07118	1.02084	0.981998	1.08736	0.975308	1.01205	1.25041	1.16475	1.09339	1.40245	1.25372	1.21807	57.79
DEMIDIIGVTK	1842.04																						57.79
DLELVHSVVYETLR	1977.09																						57.78
AIGLYGASFLQSHIK	2213.28	0.889533	0.880164	0.977977	0.786835	0.696354	0.857691	0.835351	0.639976	0.765234	0.892518	0.860181	0.853697	0.767861	0.707287	0.851685	0.665659	0.561379	0.698349	0.734279	0.54801	0.718395	57.77
SGYLLNSNIAGLEK	2087.18	1.15279	1.07237	1.10871	1.25192	1.2779	1.19533	1.43462	1.29895	1.33939	0.988799	1.0307	0.972246	0.938109	1.07946	0.946287	0.838028	1.06921	0.836331	0.934616	1.17716	0.919345	57.76
LDLGHALALEK	1788.07	1.02188	1.02416	1.03626	0.785741	0.800937	0.833102	1.13717	1.03249	0.961159	0.894048	0.890685	0.871151	0.730044	0.808009	0.728359	0.972892	1.09862	1.10529	1.06092	1.10498	1.26454	57.76
TWPEDILPLQPVGR	1925.08																						57.75
AKVPVAEANVPVVGGHAGITILPLFSQATPK	3994.34	1.04021	1.01181		0.779922	0.7022		0.889491	0.960544		0.799831	0.844819		0.672956	0.737691		0.666547	0.81786		0.79086	0.897947		57.75
KANALSTLEGYSGYGAEQGENR	2923.48	1.00561	0.969948	1.01487	0.837113	1.00394	0.890893	0.953301	0.854959	0.963638	1.15706	1.36333	1.00593	1.1029	1.03572	1.01489	1.0853	1.0988	0.928052	1.12301	1.01886	1.14826	57.74
LATTLDHVVVATDDDK	2321.28																						57.74
LDLTAQELSEEKELAYSCLS	2907.5	0.838458	0.833691	1.07224	0.845058	0.858606	1.11188	0.846638	0.776785	0.911486	0.87292	0.860469	0.947329	0.844434	0.729259	0.795651	0.922556	0.819167	0.973668	1.2342	1.1229	1.00095	57.71
EAIEHLGADYFLVSR	2024.07	0.978448	0.97966	0.980793	0.978163	0.915056	0.976808	1.30351	1.32735	1.30967	1.197	1.20579	1.33693	1.69733	1.79066	1.72754	1.31197	1.34763	1.3535	1.15693	1.26355	1.17555	57.71
ILSEEFGWDKDLAK	2563.44	0.81885	0.812384	0.798139	0.682559	0.708224	0.707894	0.944324	0.909992	0.895846	0.906759	0.860393	0.856555	0.944096	0.883723	0.88137	1.06174	1.08881	1.03242	1.22535	1.24526	1.21275	57.67
GVGVISASPLAMGLLTER	2075.18	0.859579	0.799154	0.762227	0.849662	0.859071	0.78538	0.742373	0.625785	0.620182	0.817976	0.79357	0.731802	0.716656	0.734907	0.900404	0.735279	0.649577	0.686719	0.701226	0.562035	0.623157	57.67
EEAVAGANHNK	1747.95	1.21692	1.16103	1.22856	1.13153	1.08427	1.23758	1.01307	0.888559	0.962016	1.07616	1.0406	1.04344	1.13099	0.920025	1.03465	1.10911	0.949935	0.882977	0.898971	0.703056	0.80769	57.67
ANITEVHFLPFNPVDK	2449.37																						57.64
GEYDESGPSIVHR	1749.87																						57.63
VTNTATGTQATVR	1623.89	1.02292	1.00044	1.00415	1.45188	1.25447	1.36022	0.981939	0.868061	0.845597	1.06914	1.05832	1.17924	1.28388	1.15568	1.2518	1.67483	1.45386	1.51578	3.49987	3.40713	3.59042	57.62
SPLLLEMNPVHK	2002.15																						57.61
FPDVIHAFKPNPK	2422.43	1.02408	1.02603	1.03482	0.506259	0.529207	0.511394	0.586797	0.5754	0.588677	0.490267	0.45207	0.453541	0.333079	0.309872	0.348888	0.294111	0.28694	0.290019	0.294074	0.281917	0.284449	57.6
DAVTDLSLHYLAK	2054.17	0.968118	0.97075	0.994576	0.876997	0.970092	1.01343	1.1241	1.08633	1.15561	1.15084	1.1216	1.09275	1.03867	1.03614	1.03375	1.29942	1.30725	1.23889	1.40132	1.3953	1.36821	57.58
VNLIGEHIDYEGYSVLPMAIR	2693.42	0.763532		0.922279	1.09283		1.20558	0.919036		0.872772	0.960256		1.00146	0.970932		0.91505	1.20853		0.982468	1.39131		1.17052	57.58
AVAFDEIDKAPEEK	2474.38	1.06736	1.11291	1.03004	0.834712	0.866134	0.836846	1.05542	1.05073	1.09883	1.16437	1.11566	1.13548	1.02581	1.02004	1.0499	0.96833	0.965971	0.97752	0.994825	1.02424	1.01652	57.57
SLELEDLMQLSHSK	2238.22																						57.56
GLVNNKDIEELK	2284.35	0.752764	0.801224	0.81422	0.593258	0.587168	0.599454	0.542311	0.637761	0.550216	0.986301	1.03284	1.02212	0.776514	0.818097	0.815813	1.00606	1.07077	0.992155	1.30265	1.43811	1.28779	57.53
AKEDVFVGSIDQGTTSTR	2519.34																						57.48
TVSGVAGPLVILEK	1991.23	1.04271	1.02764	1.04163	1.0721	1.11424	1.08983	1.13606	1.11054	1.10219	1.06732	1.08946	1.07862	0.949119	1.00961	1.00479	1.23871	1.21431	1.16624	1.19593	1.18713	1.19064	57.47
SLLPVEPLVEECEKR	2406.35	0.904099	0.869391	0.868066	0.949122	0.920774	0.891529	1.12668	1.06536	1.10367	0.952306	0.964669	0.967244	0.988626	0.93467	0.96982	1.08271	1.00277	0.959036	1.49181	1.2994	1.3544	57.45
IPNLAIHLDR	1465.87	0.907306	0.935301	0.937596	0.929645	0.936917	0.944132	0.971352	0.892229	0.950583	0.800259	0.833329	0.907348	0.930545	0.951712	0.892964	0.913894	0.93986	0.940299	0.958347	0.946791	0.980166	57.44
WGESPCAFVTLKPGVDR	2527.35	1.00754	0.990403	0.95683	1.06805	1.21001	1.05516	0.868532	0.90429	0.847837	1.39363	1.45575	1.28993	1.8175	1.79528	1.70118	1.54692	1.63764	1.59938	2.63366	2.60277	2.47838	57.44
SVSASESNANLAQEVHHDIPVHR	2801.41	0.945891			1.00939			0.919172			0.926489			1.04036			0.884563			0.89172			57.43
IEELVGVPIHYIGVGPGR	2209.26																						57.41
FNLQGYLVGSPTTDENINTNAK	3004.57	0.978962			1.28551			0.913044			2.51662			2.42306			1.35107			1.24342			57.41
SLHIDNPAAK	1673.97	0.915468	0.949683	0.986709	0.854961	0.835705	0.922496	0.997952	0.921244	0.959929	0.867422	0.937188	0.840984	0.861837	0.899001	0.813727	1.02848	1.10631	0.919317	1.01301	1.0684	0.957263	57.4
LLSGNAVAALSHIAGR	1854.08	1.02457	0.994459	1.09012	0.895159	0.852138	0.705285	0.911885	0.760169	0.84759	0.750979	0.684051	0.737705	0.88586	0.821169	0.738268	0.8258	0.71367	0.688744	0.789607	0.674421	0.656458	57.4
SGSAADSQILSDYVR	1872.96	1.06717	1.05683	1.03308	1.10482	1.08123	1.08647	0.935823	0.895909	0.905513	1.12811	1.12007	1.07605	0.96859	0.985346	0.960954	0.965829	0.956455	0.97651	1.06775	1.13036	1.13251	57.4
AAAMALAQHPVVNASCK	2347.28	0.99362	1.01292	0.941939	0.983119	0.940103	0.969517	0.899454	0.837672	0.838042	1.71784	1.39805	1.65521	1.26718	1.26472	1.27839	1.36652	1.19123	1.29996	1.3743	1.22629	1.35834	57.37
LNDELYEVHQIMTR	2065.07	0.967416	0.968391	0.95904	1.32297	1.00141	1.17172	1.14981	1.16336	1.0859	0.999749	1.02619	0.985094	1.12475	0.974284	1.07858	1.1663	1.08555	0.997357	1.27259	1.23956	1.04004	57.36
QHFLNTAVQNVGSILDMAK	2694.47	0.965592	0.953507	0.883314	0.94663	0.871131	0.911007	1.25427	1.57049	1.5914	0.924786	0.952004	0.866599	0.909347	0.938754	0.908073	1.0564	1.25979	1.2813	1.19258	1.43572	1.48748	57.36
APDFSLLQAALHK	2019.18	0.850279		0.875899	0.634267		0.583291	1.11421		1.17907	0.961933		1.05394	0.834476		0.758071	0.948642		0.734039	0.855255		0.507267	57.35
DLMQLLHR	1329.76	0.974448	0.999563	0.990704	1.00669	0.946458	1.04003	1.05416	0.984577	1.08113	0.927447	0.99059	1.1063	0.934528	0.990916	0.92313	1.24652	1.33367	1.4976	1.11269	1.21677	1.30926	57.34
SSGFENVLSDQTVDKK	2666.47	0.952873	0.936062	0.96224	0.755434	0.784877	0.679863	1.13826	1.01705	1.10336	0.885469	0.840257	0.728465	0.872794	0.839031	0.719398	0.868365	0.790048	0.752149	1.14805	0.944741	1.00399	57.33
ITDGALVVVDCVEGVCVQTETVLR	2936.52	1.04993	1.06321	1.14771	1.34199	1.19081	1.58279	1.02124	0.911746	1.0659	1.04833	0.994656	1.14803	1.12247	0.954151	1.14328	1.1218	1.03655	1.02645	1.2054	1.04558	1.24836	57.32
YHGLGNDFILVDNR	1937.02	1.04605	1.06993	1.08884	0.893623	0.898755	0.913168	0.863483	0.895604	0.886878	1.01657	1.04796	0.949623	0.96349	0.974558	0.982874	0.941394	0.987182	0.92724	0.971286	1.12359	1.05556	57.31
LPMFGCTDSAQVIK	2175.17																						57.29
HLAATYETDETQDDIK	2458.25	1.04163	1.02044	0.982579	0.983926	0.997991	0.937348	1.10817	1.17979	1.21169	0.771972	0.784644	0.804042	0.990343	1.04363	1.01498	0.862668	0.874834	0.837644	1.11098	1.13767	1.16841	57.25
TGSVIPTASLAGTEVSVEEIR	2420.31	1.05874	0.991632	0.936073	1.35716	1.28808	1.2729	1.14296	1.03647	1.00189	1.13882	1.12067	1.05253	1.17345	1.15775	1.03431	1.11287	1.08339	1.07963	1.17117	1.06851	1.25223	57.24
AVSNQVGDNYYRPDLK	2447.31	1.0464	1.02904	1.06435	0.839853	0.696171	0.733174	1.0029	0.991286	1.04478	1.1208	1.16605	1.09667	1.43292	1.40948	1.41597	1.24569	1.20035	1.21713	0.831597	0.827769	0.843715	57.24
NNAIVCNIGHFDNEIDMLGLETYPGVK	3641.86																						57.24
AHASTEGVTK	1608.91	1.05763	1.07532	1.08129	0.963761	0.96029	0.964969	0.743762	0.750904	0.751755	0.950138	0.948015	0.98317	0.852525	0.818264	0.821406	0.694221	0.673822	0.685578	0.620059	0.59382	0.57182	57.24
LNNAILAEDK	1709	0.955807	0.960869	1.03382	0.865604	0.936558	0.984948	1.19778	1.15872	1.40132	0.980285	0.979847	1.18558	0.989315	0.856873	1.0871	0.952764	0.972534	1.18047	1.04976	0.989153	1.25813	57.22
DHDKPIQEVIAEMTGGGVDR	2775.45	0.9672	0.968022	1.00203	1.08587	1.19291	1.16051	0.972482	1.07478	1.06856	1.33409	1.26467	1.29414	1.38754	1.38233	1.41211	2.21291	1.93708	2.02799	2.31599	2.00086	2.05891	57.21
TIDSNVSEAEGIYSALEK	2534.34	0.995453	1.09392	1.01137	1.09257	0.931363	0.86973	1.23223	0.844247	0.763318	0.939968	1.2003	1.16061	0.880508	0.909241	0.721238	0.936769	0.988578	0.833125	1.3151	0.91994	0.807188	57.19
DYVTMTAVLFVTHMFQR	2379.2																						57.19
ANVILPAAAFSEK	1939.14	0.999526	1.06371	1.098	0.888893	0.909399	0.826353	1.16987	1.16524	0.952863	0.978275	0.948894	0.83496	0.845653	0.848371	1.06518	0.966475	0.972675	0.85411	1.15842	1.08335	0.79156	57.19
SIGLIGHTFDQK	1924.1	1.03625	1.05055	1.04741	0.86952	0.825233	0.9978	0.977272	0.934535	0.989915	1.30335	1.30513	1.26686	0.975234	0.922352	0.953482	1.00519	1.02829	1.04454	1.21798	1.18128	1.18178	57.18
ILDSPGVHQGPACFDALSAQLVER	2884.49	1.05687	1.14192	1.08163	1.15167	1.10887	1.0619	0.870813	1.07487	0.947762	0.949918	0.881681	0.895253	0.972935	0.845269	1.02148	0.828564	0.794789	0.803372	0.863456	0.879528	0.930137	57.17
FTILHDVSGIIKPQR	2332.39	1.05713	1.02128	1.03232	0.917581	0.940344	0.945693	0.765799	0.796286	0.788626	0.961752	0.971173	0.83631	0.807547	0.826798	0.76376	0.749128	0.816451	0.692571	0.720692	0.836085	0.757866	57.17
EFAEAFQSFHTGR	1830.91	1.04094	1.0249	1.04853	0.991232	1.12382	1.0741	0.973842	1.01432	0.98152	0.824097	1.0035	1.00006	0.919026	0.93881	0.863068	0.956977	0.941706	0.954272	1.02513	1.00242	1.00311	57.15
AFGWAATDTSGVLSPFK	2363.28	1.03688	1.04434	0.982135	1.71455	1.35174	1.17312	1.72394	1.32586	1.14449	1.83123	1.60391	1.28853	2.58057	1.93671	1.53732	2.06821	1.52199	1.35039	1.71373	1.05287	1.2564	57.14
YFVEQVITGFDETDLHR	2373.19	1.03148	1.05139	1.00639	0.938909	1.16032	1.01789	1.03216	1.17515	1.04991	0.996533	1.10805	1.01887	0.989026	1.01316	0.890665	1.03237	1.0528	0.948377	1.0935	1.08464	1.09318	57.14
TDAEIATIIGHEIGHAVAR	2278.24	1.09454	1.15765	1.08695	1.01527	1.03227	1.23629	0.925272	0.858392	0.907019	0.893319	0.88114	1.01286	0.859721	0.8096	0.985786	1.04785	0.914629	1.05203	0.995929	0.997461	1.04865	57.13
SLLAESNEFVGDK	2017.1	1.03384	1.15702	1.04214	0.975813	1.02241	1.08389	0.792542	0.762908	0.758595	1.03397	1.03892	1.02741	0.904879	0.946146	0.922784	0.869682	0.942958	0.848314	0.901748	0.927022	0.927977	57.13
LAMQEFMILPLGASSFK	2491.38	0.992927	1.11555	1.0571	1.26377	1.35064	1.22902	1.2912	1.39325	1.26201	1.29265	1.25649	1.203	1.01697	1.05843	1.15941	1.51714	1.56318	1.57205	3.26712	3.49151	3.1522	57.12
KGDIFVADVNTQLK	2460.45	1.07471	1.03101	1.02796	0.832721	0.880257	0.865442	0.993725	0.99366	0.982641	1.13203	1.12619	1.13802	0.997049	1.07463	1.05196	0.915079	0.936842	0.911101	0.889778	0.887806	0.878137	57.11
DHAISELGIYGAYLR	1982.06	1.01617	0.902589		0.946593	0.982751		1.11718	1.20347		0.864163	0.892521		0.957686	1.11613		0.903143	0.941617		0.891158	0.912786		57.11
FEGLGWHVIWVK	2079.19	0.883762	0.865988	0.813792	0.771923	0.818802	0.705528	0.966084	1.08795	0.979609	0.909194	0.848332	0.850793	0.601028	0.626397	0.542144	0.781993	0.812046	0.726321	1.12188	1.25499	1.18898	57.08
LNLASFVTTWMEPECDK	2649.34																						57.08
GIHSDVSNVAK	1734.98	0.943846	1.00468	1.06835	1.12853	1.17407	1.18941	1.11084	1.0936	1.07128	1.99634	2.69759	2.20052	2.08942	2.85749	2.44708	2.59702	3.50611	2.80293	2.93979	4.04921	3.01493	57.08
VLQAAYEYGVHLK	2099.21	1.00044	0.999132	0.945936	1.04583	1.03319	1.01111	1.11795	1.00419	1.10822	0.929923	0.997014	0.954538	1.08905	1.23296	1.0615	1.0154	1.00511	0.9468	1.09123	1.08912	0.965625	57.07
MVVVLGELGGR	1433.84	0.860709	1.03148	1.01406	0.821376	1.07138	1.0581	0.714641	0.954329	1.03233	0.972818	1.4055	1.38972	0.955011	1.31352	1.07095	0.78132	1.40605	1.08345	0.930383	1.62319	1.28454	57.07
MDCFPALQMHTDWVR	2211.04	0.936488	0.943816	0.88897	0.78481	0.975574	0.874153	0.972802	1.10594	0.92786	1.03297	1.06854	0.892509	0.929944	0.966177	0.870014	1.19464	1.2503	1.06205	1.1453	1.38344	1.20182	57.06
FVHGQEGLDEALK	2051.13	1.01224	1.17428	1.10122	1.00376	1.06283	0.973403	1.02467	1.06287	0.911913	1.05434	1.08593	1.0638	0.928186	0.943642	0.922871	0.964005	0.975031	0.8546	0.928242	1.10103	0.79994	57.06
VSNWANVVLAYEPVWAIGTGK	2882.59	1.01414	0.747069	1.0069	1.25185	0.999467	1.16222	1.08389	0.811444	0.954961	1.10596	0.892522	0.916873	1.13945	0.723625	0.760809	1.18062	0.817992	0.84485	1.52292	0.896946	0.991436	57.05
GYLVGTPDELK	1800.02	0.832118	0.939835	1.06583	0.905195	0.945909	1.25795	0.940355	0.931142	1.1782	0.862882	1.06742	1.05591	0.844298	1.02218	1.02179	1.10777	1.10015	1.38213	1.39486	1.20284	1.79496	57.03
GNWGTETDELSGVTEEVVNEGEK	3087.51	1.16372			1.05936			0.861075			0.766627			1.19798			0.70643			0.743319			57.03
LWQVPETLPEDVLGLMGAPPK	2898.61	1.13341	0.979801	1.16033	2.1472	1.35509	1.43386	2.30337	1.14985	1.15154	1.20631	1.16024	1.20158	1.90371	1.18579	1.19775	6.0142	1.59353	1.7281	7.70594	1.87316	2.26754	57
VSHLLELQELGDLK	2202.28																						56.99
KIQEGVFDVSNESYGIK	2825.58	0.930806	0.926903	0.965429	0.70946	0.753929	0.821172	1.09585	1.12655	1.16291	0.931271	0.95879	1.01996	0.779084	0.842451	0.852901	0.983227	1.00995	1.07677	0.838468	0.889074	0.949998	56.99
MFNDDVQGTAGVAIAGLLGAVR	2479.32	1.13104			1.09968			1.09222			1.06734			1.06208			1.06328			1.17971			56.97
DLEEEIENMGGHLNAYTSR	2482.18	1.08768	1.16157	1.0641	0.944571	0.966477	0.789969	0.841749	0.867607	0.843115	0.957139	0.940162	0.837473	0.945072	0.897793	0.816452	0.718509	0.646192	0.66934	0.73153	0.640063	0.752128	56.95
QAAQEAYEEDEDIHGGAQR	2421.12	0.945351		0.901312	1.04553		1.10019	1.17985		1.17286	0.938082		0.846637	1.23494		1.09382	1.25852		1.17719	1.33727		1.2863	56.95
IVSVAAGEAHSLVLTGDGR	2156.19	0.998142	1.05844	0.95547	1.05894	1.16273	1.02878	1.09169	1.20508	0.945457	1.02704	0.976897	0.889827	1.09775	1.13296	1.00818	1.0695	1.20106	0.881941	1.16425	1.23904	0.998094	56.94
EKGGYEITIADASDGR	2290.21	1.03054	0.990234	1.03716	0.87134	0.78502	0.943705	0.763684	0.674013	0.761514	0.915887	0.803614	0.881272	1.02891	1.00356	1.00857	0.540585	0.477474	0.530332	0.566274	0.426916	0.51277	56.94
ALEAVVGHLR	1368.82	0.987723	0.992177	1.03142	0.647392	0.643212	0.672158	0.699679	0.783977	0.716052	0.789459	0.847529	0.75855	0.723688	0.849349	0.71317	0.719871	0.780246	0.729801	0.747593	0.800403	0.763773	56.93
DHDKPIQEVIAEMTGGGVDR	2791.44	0.992029	1.04083	1.44233	0.963412	0.989876	1.01168	0.78614	1.03188	0.887441	1.34936	1.34695	1.61974	1.36417	1.55277	1.65246	1.70699	1.96164	2.34972	1.72224	2.15579	2.54995	56.93
SYELPDGQVITIGAER	2052.08																						56.91
APEGTPAGGGLLVIIVHEAQEVEGK	3079.71	0.989943	0.882547	0.949799	0.975312	0.848618	1.0639	1.03577	0.923467	0.98252	3.7544	1.48027	1.25763	3.39939	1.45839	1.37326	2.26886	1.23606	1.24783	2.41738	1.44576	1.36718	56.91
VDGFEIPLDLIGEPLEK	2492.41	1.22763	1.15919	1.22211	1.28975	1.21263	1.05653	0.944826	1.04509	1.04665	1.08941	1.02505	0.944824	0.976699	0.916516	0.914845	0.920096	0.809104	0.800099	0.955391	0.832623	0.975303	56.9
VLVDHSIVEGFSQGGR	2004.08	0.77789	0.74932	0.763032	0.695215	0.704252	0.784859	0.634964	0.596012	0.672302	0.676198	0.698533	0.716935	0.855533	0.841703	0.900458	0.792587	0.835551	0.832806	0.722372	0.764663	0.818961	56.89
SSVHDVVLVGGSTR	1716.95	0.89451	0.909627	0.961205	0.782667	0.899583	0.849237	1.00846	1.12618	1.19813	0.946548	0.93971	0.940606	1.01975	1.02733	0.927324	0.912984	0.96903	0.81919	0.913488	0.981798	0.85979	56.89
AAALNIVPTSTGAAK	1993.19																						56.89
VIDLIVHMASCK	2010.12	1.04303	1.03254	1.04462	0.913672	0.910741	0.911828	0.886734	0.889356	0.897798	1.05282	1.06085	1.0207	1.14366	1.13195	1.11695	1.05114	1.06422	1.07637	1.19193	1.21598	1.22375	56.88
VGDDVTVLDATGK	1898.06	1.17442	1.24572	1.13324	1.07263	1.07091	1.04901	1.09906	1.24489	1.06586	1.16149	1.12847	1.10852	1.18898	1.2512	1.17999	1.06337	1.08561	1.0741	1.09419	1.16506	1.03023	56.85
IPLVSFTGSSK	1744.04	1.05965	1.02248	1.03672	1.08084	1.10077	1.01819	1.01346	0.968741	1.02823	1.10342	1.03294	1.11255	1.29866	1.26309	1.33491	1.15548	1.04897	1.08436	1.19702	1.13009	1.19196	56.85
ALNDHHVLLEGTLLKPNMVTPGSEAK	3697.06	0.883763	0.86279	0.938595	0.599167	0.666883	0.714145	1.10905	1.07819	1.08825	1.25618	1.16645	1.20721	1.14424	1.07299	1.07252	1.52931	1.43395	1.45179	1.98688	1.83149	1.77332	56.84
HLAIVLVGLPAR	1563	1.13002	0.912307		1.20859	1.10659		0.954248	0.888991		0.952429	0.85435		0.9524	0.887328		0.838654	0.848672		0.944814	0.868385		56.84
GLLPFFDSAYQGFASGSLDADAQSVR	3023.49																						56.83
MLLALIGHGDA	1414.8	1.12143	1.09159	1.08558	1.15707	1.19582	1.3824	0.786549	0.909373	0.895666	0.795082	0.888897	0.887742	0.921572	0.801515	0.939817	0.822358	0.833048	0.918496	0.56294	0.823985	0.852466	56.82
INPLVPVDLVIDHSVQVDVTR	2632.5	1.02382	0.990193	1.03533	1.28666	1.23771	1.26015	1.23289	1.17933	1.08208	1.1221	1.11413	1.14891	1.089	1.01859	1.10498	1.1743	1.06873	1.03232	1.29517	1.30911	1.18144	56.79
VIYGADLASFLQTLAK	2318.36	0.887239			0.848402			0.744046			1.24992			0.652071			0.841623			0.887315			56.78
ILRPGGFWVLSGPPVNYENR	2575.4	1.04361	1.03276	1.02062	1.25925	1.30388	1.18215	0.982568	1.0482	0.995734	1.11204	1.18562	1.28608	1.1019	1.10353	1.21473	1.29025	1.4147	1.35559	1.01495	1.06779	1.09899	56.76
SIVGATLEVIQK	1866.14	0.989576	0.983935	1.04973	0.987079	1.00913	0.933291	1.0307	0.927224	1.08458	0.980439	1.00913	1.04307	1.3977	1.25608	1.71115	1.27199	1.14686	1.34633	0.984192	0.954171	0.900337	56.75
QPLIHDDLLFR	1670.95	1.0747	1.04992	1.05178	1.23235	1.23982	1.09695	2.08327	1.68803	1.78502	0.884028	0.916024	0.874365	0.858383	0.92084	0.870111	1.12707	1.15348	1.10982	0.882634	1.04355	0.959883	56.75
GYLASVAQAIK	1729.04	1.2215	1.12945	0.974417	1.21266	1.09411	1.03801	1.93698	1.78484	1.39429	1.21855	1.02843	0.98378	1.12875	1.02831	0.94042	1.4628	1.2812	1.09693	1.5021	1.37858	1.20273	56.75
VVDIVDTFR	1367.78																						56.74
LLGCHGPLANR	1511.84	0.922797	0.933834	1.01886	0.887177	0.925306	0.931351	0.9262	0.897693	0.88199	1.12047	1.07923	1.09402	1.24369	1.16885	1.12709	1.3559	1.26117	1.14476	1.03347	1.01377	0.950346	56.74
VAIIGAGISGLLACK	2051.24	0.892632	0.889193	0.973199	1.1992	0.838244	0.832024	0.871539	0.753346	0.810184	0.949697	0.698021	0.761417	0.960848	0.724077	0.792771	1.47105	1.22561	1.13143	1.41563	1.21122	1.08092	56.74
GTLGGTCLNVGCIPSK	2242.21																						56.74
IVMELFADTTPR	1696.92	0.967699	0.96603	0.952169	0.874686	0.929589	0.972569	0.874797	0.860393	0.875202	1.1974	1.25592	1.17954	1.18622	1.28098	1.20877	1.17051	1.19796	1.15971	1.3257	1.3494	1.29938	56.73
VATPLQAQEVHIAVR	1936.12	1.02178	1.01889	1.00183	1.04683	1.07882	1.12566	0.838385	0.953487	0.9123	1.054	1.12186	1.08382	0.918693	0.963779	0.983919	0.905538	0.931112	0.930868	1.00171	1.01835	1.09275	56.72
VSPEVVAEYTVR	1652.91	1.01604	1.00639	0.989947	1.10602	0.903195	1.05972	1.15811	1.16531	1.08354	1.19464	1.23483	1.09995	1.16669	1.16482	1.13978	1.33101	1.52985	1.3134	1.53171	1.98077	1.53101	56.72
QLFQEFENEKETTSQLASVTMR	3224.67	1.01208	1.12902	1.09175	0.926422	0.847698	0.80946	0.804024	0.728898	0.812595	0.855453	0.865721	0.85359	0.802076	0.742687	0.736131	0.826783	0.80997	0.877487	0.786377	0.657316	0.72116	56.72
AATDTVFPPGIIDVYGILR	2322.3																						56.72
VVCEEDLINAIETATGSKK	2989.65	0.870648	0.719708	0.645512	1.02549	0.790853	0.799276	1.4957	1.48753	1.60403	1.208	1.18687	1.33012	1.31299	1.31045	1.39635	1.43606	1.48536	1.57709	1.85153	1.61639	2.02781	56.65
LVQHQPTQYPTSEELSIGK	2763.51	1.13402	1.063	1.03217	1.20711	1.20602	1.23725	1.66975	1.38137	1.40152	0.975862	1.08466	1.04557	1.07263	1.08684	1.08617	1.14734	1.10528	1.176	1.3023	1.22958	1.3198	56.65
AAENANVYHDLVR	1775.93	0.942589	0.942091	0.896929	1.04933	1.02092	0.918851	1.12958	1.19915	1.07836	1.22946	1.03699	1.41668	1.39392	1.10225	1.64939	1.29664	1.15811	1.54324	1.44572	1.25644	1.58068	56.63
NAIINAAELASYDQVK	2328.3	1.18396	1.16054	1.08124	1.12413	1.26121	1.23871	1.08672	1.30156	1.15256	0.920326	1.07185	1.12892	0.829901	1.04012	0.941628	0.91977	1.09025	0.928325	0.835751	1.23582	0.926761	56.63
EVDEQMINVQNK	2055.09																						56.62
VNVLFQHIQK	1834.11	0.924263	0.948556	0.94558	0.920247	0.977975	0.877962	1.07381	1.09764	1.08212	0.836501	0.898558	0.854383	0.916277	0.946508	0.843929	1.05567	1.08882	0.989381	1.06736	1.10461	1.01575	56.61
AQLGVEAFADALLVVPK	2349.4	0.986521	1.04518	1.16516	1.11687	1.11851	1.1592	1.05064	0.987349	0.845612	1.07623	1.03621	1.13965	1.04823	0.96995	0.913213	1.06086	1.07535	0.740444	1.14293	1.13176	0.735658	56.61
GALNVGAVLILPEGFELAPPDR	2552.44	1.11794	1.08181	1.08521	1.50041	1.42691	1.38582	1.08242	1.26239	1.18774	1.18426	1.27498	1.14206	1.14662	1.24661	1.26742	1.117	1.24251	1.29324	1.12575	1.2026	1.26474	56.59
IHYAGMLQYDGELK	2262.2																						56.58
SEYLPPILTT	1437.81	1.0755	1.03071	1.00291	1.17179	1.25724	1.21725	0.967438	0.983312	0.860375	1.13153	0.987525	0.987608	1.16257	1.14158	1.07842	1.02826	1.03465	0.936154	1.14162	1.02863	0.963458	56.57
FDLIVGDYLYTPAGDVHR	2355.23	0.934103		0.968349	1.0241		0.916297	1.00702		0.937409	0.946843		1.06286	0.94897		1.05673	0.945165		0.90666	1.01349		1.02088	56.57
VFIAGDSAGANISHTLMVR	2263.21	0.885968	0.926768	0.904214	0.920741	0.821973	0.885724	0.882639	0.830815	0.888775	0.893094	0.858671	0.890946	0.852756	0.919794	1.06968	0.714095	0.696277	0.752968	0.777623	0.771259	0.808247	56.54
IQLLDLPGIIEGASEGK	2361.37	0.965931	1.0736	0.970844	1.09696	1.25414	1.17544	1.07058	1.19738	0.999524	0.989528	1.17635	1.10148	0.836938	1.05344	0.946728	1.03318	1.21447	1.08996	1.25158	1.37172	1.21822	56.53
EAAYQIINDELMLDGNPR	2366.18																						56.52
ASIYNAMPLAGVEK	2072.15	1.0518	1.03945	0.990236	1.15569	1.2276	1.02115	0.988829	1.00714	1.03611	1.26554	1.22174	1.1859	1.74532	1.39178	1.15981	1.44594	1.3596	1.14304	1.63973	1.31406	1.32272	56.49
VVDLADIVANK	1765.06	1.08172	1.0663	1.07635	0.892774	0.854486	0.749432	0.687529	0.709341	0.692076	0.768191	0.775072	0.700109	0.648729	0.686828	0.659552	0.469371	0.509829	0.409176	0.450841	0.483146	0.458235	56.49
FALGTEAIAK	1628.98	1.04013	1.02869	0.973463	0.982072	0.962709	0.881337	0.980817	0.912492	0.876476	1.10106	1.04253	1.05604	0.903194	0.934024	0.926984	1.08684	1.11896	1.06631	1.43357	1.44328	1.38276	56.48
QSNCAAVCQTEGFHGGNCR	2457.07	0.961488	1.06116	0.994239	1.20411	1.24215	1.05608	0.994137	1.04053	0.992715	0.979092	1.09091	1.03221	1.14207	1.43638	1.23401	1.38787	1.54821	1.27478	2.18399	3.04825	1.92231	56.47
LADLVGVTLGPK	1791.11																						56.46
AAAEEAYYVVK	1822.01	1.31207	1.32172	1.19451	0.96868	1.04843	1.013	0.750769	0.800938	0.75584	1.27181	1.28064	1.20623	1.22543	1.30785	1.24017	1.17191	1.22764	1.16803	0.800856	0.92003	0.841259	56.46
RQEWLLAELR	1617.94	0.918615	0.920116	0.883301	0.929622	0.895438	0.91024	0.71797	0.777611	0.78289	0.830195	0.798639	0.830572	0.695785	0.704527	0.753394	0.819539	0.745554	0.790116	0.891249	0.852317	0.832032	56.44
SLLLQIAGHK	1688.06	1.02675	1.05859	0.982714	0.934575	0.920582	0.95858	1.22294	1.19847	1.22631	0.83474	0.913156	0.813747	0.808248	0.878819	0.788659	0.984591	1.0303	0.955691	1.10003	1.24268	1.10428	56.44
TPDVVVDETWFTDPDFCK	2779.37	0.941697	0.899572	0.927285	0.926425	0.759172	0.848086	0.753241	0.665213	0.683353	0.864502	0.764972	1.16079	0.872491	0.745837	0.895693	0.769349	0.760497	0.8059	0.891784	0.861121	0.874976	56.44
SLQALEAIEK	1710.02	1.06415	1.06038	1.09942	1.04361	1.01734	1.078	0.754196	0.717463	0.748205	1.11154	1.08345	1.16069	0.847613	0.83279	0.876062	0.670811	0.668649	0.7324	0.590388	0.56835	0.603336	56.44
SAIGIGTLLQDGLGDTIR	2104.19	0.998198	0.932634	0.955485	1.22402	1.18677	1.63865	1.00786	0.920827	1.02648	0.970516	0.954548	1.03381	0.960614	0.969505	0.915668	1.02183	0.98673	0.990284	1.09558	1.05355	1.1084	56.42
LVNHFVSEFR	1551.85	0.856534	0.897826	0.886804	0.957732	0.987749	0.893015	0.938545	1.084	1.00854	0.910423	0.964937	0.883881	1.37192	1.46114	1.30658	0.810221	0.947013	0.824274	0.755754	0.810378	0.777487	56.41
TLHGLQPPETSNLFXDK	2492.35	1.00549	0.999128	1.0053	0.870357	0.768505	0.944027	0.647648	0.624188	0.732551	0.994975	1.00936	1.01787	0.926413	0.926361	0.965801	0.790351	0.741105	0.837136	1.07023	0.979106	1.00655	56.4
NLPIHHIPGPEGVR	1840.05																						56.38
IVDDHEKDILDAIR	2260.27	1.07322		0.980182	1.01967		0.94663	1.15554		0.989319	1.0937		1.10605	1.0369		0.959671	1.35714		1.14146	1.23407		1.22258	56.38
VEFGDATTASDLSGAR	1900.95	1.1664	1.23053	1.07443	2.25192	2.09983	1.66578	1.15772	1.20203	1.13783	1.84094	2.09606	1.71874	1.45852	1.62312	1.3486	1.78093	2.0442	1.69625	1.99436	2.40162	1.87493	56.36
LDIMFNNAGILGPK	2111.21	1.07124	1.21812	1.14329	1.01334	1.13155	1.17983	0.973035	1.15421	1.13206	1.06574	1.11536	1.09926	0.940918	0.925954	0.872844	0.786932	0.944482	0.851451	0.855602	0.940173	0.967778	56.35
SIPSIIELDSLK	1923.16	1.13007	1.03194	1.10699	0.976504	0.887021	1.12559	1.71748	1.65916	1.85165	0.960108	1.01262	1.10262	0.826121	0.810564	0.93229	1.33611	1.4248	1.39256	1.46785	1.72095	1.60601	56.35
LACGVVGLTPI	1403.82	1.1772	1.32288	1.31534	1.35046	1.35117	1.24532	0.944901	0.988953	0.922307	0.923792	1.07858	0.963155	1.04605	1.10764	0.988058	0.669688	0.655399	0.665719	0.635078	0.586665	0.605571	56.34
LLAHLVEAEMNK	1976.14	0.910519	0.850454	0.911081	0.728654	0.71163	0.683141	0.861982	0.912551	0.848766	0.959692	0.94719	0.997995	0.726424	0.783346	0.698219	1.0446	1.06254	1.06021	1.08206	1.03439	1.06939	56.33
LHVAELGTGPK	1730.03																						56.32
FTFCYDALHGVGGAYAK	2485.27	1.01214	1.08656	1.0264	0.924219	1.0555	0.947644	1.15383	1.05119	1.08786	1.04413	0.993437	1.01893	1.07056	0.981715	1.06965	1.19717	1.18739	1.18812	1.45931	1.34623	1.34284	56.32
LLAMICQPAEVVGHVEIPGHIR	2743.5	0.902924	0.945828	0.905141	1.12549	1.02977	1.35387	1.09509	1.27484	1.15619	0.972686	1.05647	1.048	1.10563	1.18266	1.14413	1.27814	1.17802	1.45148	1.40937	1.4538	1.60017	56.31
MSLWYEHLGMLDESFLQPESK	3164.58	0.910072	0.929935	0.903641	0.856162	1.03073	1.02914	0.830574	0.873817	0.921306	0.900457	0.964472	1.06888	1.05207	1.08758	1.092	0.921726	0.99338	0.974415	0.965295	0.976022	1.1147	56.31
ISSQDVEENICK	2030.06	1.01131		0.949049	1.10153		1.02338	0.965986		1.23998	1.069		1.28045	1.0514		1.19153	1.128		1.26674	1.08172		1.17555	56.31
KPSVAAIDGLALGGGLEVAMGCHAR	3058.66	0.965036	0.89166	0.972056	1.08398	1.04443	1.20601	1.09412	1.0415	1.04742	1.3009	1.24617	1.25504	1.44934	1.46362	1.37995	1.50575	1.34873	1.35158	1.87028	1.67335	1.52793	56.3
MAEAFIPLLQLSDSPR	2092.13	1.18688	1.19902	1.20599	1.1171	1.34646	1.43445	0.979061	0.904692	0.97191	1.01629	1.08874	1.10615	0.940063	1.00782	0.92521	0.850822	0.85624	0.734972	0.94461	0.901513	0.816061	56.28
STEVSDALAPYVVSFSSR	2219.15	0.929666	0.911932	0.928713	1.04631	1.19726	1.03387	0.779652	0.89572	0.910489	0.55471	0.628272	0.647471	0.460269	0.65631	0.516227	0.42875	0.600794	0.635852	0.392094	0.65127	0.669696	56.28
ATVEDAQAILDSLHEFK	2495.36	0.792719	0.897025	0.757626	0.889816	0.745239	0.719383	0.795547	0.747477	0.772517	0.799078	0.511699	0.609783	0.867469	0.751626	0.853206	0.833473	0.450476	0.523035	0.766708	0.463681	0.571888	56.27
LLANEFYIGLK	1889.13	1.00848	1.03942	1.01599	1.07424	0.970387	0.952767	1.15449	1.11464	1.0413	1.10446	1.11106	1.02102	1.19602	1.0913	1.03596	1.2078	1.10581	0.997905	1.37497	1.28144	1.19669	56.27
MAAFYAGFPETVPVR	1960.03	0.924553	1.06107	1.01096	1.15906	1.30888	1.25417	0.950173	0.890753	0.884262	1.05428	1.11636	1.11816	1.07347	1.15118	1.06033	0.981418	1.06062	1.02491	1.04837	1.20855	1.11487	56.26
HIQELGEYAVEEQNK	2395.26	1.08093	1.09725	1.08145	1.24405	1.06201	1.29012	2.8651	1.98141	2.85405	1.19255	1.15887	1.13571	1.17078	1.1648	1.10416	1.13203	1.14508	1.22454	1.12135	1.06361	1.27018	56.26
QGFQDLGASSLQSAHDLLR	2347.22	1.04624		1.01037	0.801042		0.924863	0.780657		0.807242	1.8083		1.84565	1.11562		1.22356	1.24067		1.08121	1.16163		1.0311	56.25
DIQAWEYVPLGPFLGK	2441.36	0.935992	0.883853	0.843739	1.08819	0.941562	0.91149	1.01106	1.00433	0.97851	0.989496	0.960265	1.03075	1.00014	0.917655	0.919625	0.972103	0.908291	0.926596	1.09817	1.03304	1.11544	56.23
VPTPNVSVVDLVVNVEK	2416.43	0.934711	1.00624	1.03558	1.81463	1.09376	0.817779	0.867392	0.853277	0.765494	0.833253	0.914823	0.976524	0.795121	0.926741	0.880309	0.513865	0.753147	0.613522	0.716562	0.815061	0.77792	56.23
AKPTISPALETAIDYQLK	2871.68	0.840376	0.961791	0.945582	0.852255	0.957914	0.852931	1.1707	1.1731	1.17705	1.01404	1.53437	1.22758	0.923372	1.73461	1.23021	1.07392	1.35313	1.22297	1.16027	1.21347	1.18776	56.23
EILMEESNVQPVK	2124.18	0.970745		1.01148	1.31772		1.31509	1.14346		1.19615	1.22115		1.22081	1.11641		1.04933	0.968342		1.02493	1.1201		1.17291	56.22
EATEAAPTAAEEIIEVTSAASQEATPAAK	3465.8	1.02498	0.865153	1.13703	1.72666	1.39278	1.83969	2.21609	1.46756	1.74845	1.29006	0.916544	1.32064	2.36637	0.942506	2.0481	1.16911	1.10263	0.778477	1.2654	1.13632	0.861955	56.21
TLDTAHHDDFHQPNFEGASIQK	3116.57	0.968507	0.96202	0.955911	0.808495	0.780363	0.653362	0.901822	0.880227	0.742675	0.974199	0.871921	0.85909	0.988702	0.945887	0.925309	0.872781	0.796239	0.759273	0.939927	0.81939	0.764022	56.2
SGDVTDLQIGVK	1840.06	1.04784		1.11392	0.950738		1.04021	1.26154		1.22542	1.29437		1.15554	1.0891		1.1944	1.1915		1.27024	1.21387		1.16331	56.2
AVAGAGVLAGYDKLQLLVLGK	2968.83	0.671682	0.817088	0.831593	0.998734	0.946027	0.965839	1.36341	1.26562	1.29826	1.13138	1.09897	1.03509	0.871522	0.906591	0.889661	1.02948	1.01821	1.05258	1.23034	1.12616	1.01938	56.18
VETGILKPGMVVTFGPTGLTTEVK	3402.96	1.07503	1.18908	1.07882	0.924851	0.984146	0.91398	1.24342	1.30845	1.03161	0.902702	0.980274	0.901134	1.0989	1.25423	1.0713	0.887479	1.06466	0.853846	1.36907	1.85416	1.10548	56.14
FITHEVPFAEINK	2153.21																						56.13
GAPEQILNLCQEKEEIAGK	3039.69	0.953242	0.947838	0.95587	0.685826	0.80863	0.699652	0.916375	0.908257	0.918437	0.841995	0.828238	0.891361	0.870794	0.889178	0.887785	0.831644	0.834848	0.863633	0.91559	0.899835	0.947397	56.12
GALDGGLDIPHSDKR	2159.19	0.994695	0.970326	1.0324	0.970445	1.01858	0.977479	1.3812	1.50647	1.456	0.868252	0.911098	0.905358	1.41136	1.46362	1.51219	0.803453	0.953468	0.947355	0.850089	0.927525	0.983848	56.1
LANQLDGLQIK	1821.1	1.04139	1.05594		1.06314	1.03406		0.887241	0.87359		1.06832	1.18638		1.07576	1.10474		0.907402	0.949012		0.891739	0.902058		56.08
AMGIMNSFINDIFEK	2338.23																						56.06
GRDTIADIITSIR	1735	1.19829	1.06809	1.12172	1.13497	0.836808	0.95511	0.838309	1.06091	0.91767	1.13333	0.966955	1.04171	0.942619	0.931283	0.934303	0.744864	0.768344	0.710934	0.63691	0.664697	0.567107	56.06
GLPIQEVIHDILK	2083.27	1.00077	0.945696	0.771235	0.91393	0.913619	0.676813	1.21577	1.00569	1.02426	1.63267	1.30303	1.45152	1.17459	1.019	0.958656	1.6527	1.49344	1.45369	1.42694	1.32061	1.41467	56.05
LLHEAGLPPGVLNVVSGYGPTAGAALASHMDVDK	3965.14	0.892448			0.979813			1.23078			0.980854			1.02379			1.2204			1.44719			56.05
TNDSAGDGTTTASVLAR	1940.98	1.28631	1.24301		1.25923	1.3605		0.789019	0.843036		1.19251	1.04843		0.918608	0.86941		0.757034	0.806239		0.711311	0.754862		56.04
EFLWQEGHTAFATK	2273.21	1.06652	1.04244	0.868486	0.959115	1.00268	0.816726	0.866858	1.00753	0.795364	0.695336	0.980706	0.818604	0.793305	1.1431	0.994202	0.739109	1.04213	0.924523	0.670241	0.989358	0.839358	56.04
DLEEEIENMGGHLNAYTSR	2498.17	1.12291		1.10798	1.18894		1.20177	1.2937		1.23697	1.13448		1.25614	1.12481		1.25588	1.14455		1.21298	1.26723		1.1991	56.04
GQSWSLTVNPGTTGAR	1936.01	1.17992	1.38938	1.37166	2.76027	3.42723	3.45162	1.64775	1.89793	2.16268	0.958057	1.04609	1.04781	2.93405	3.63218	3.63192	1.03692	0.900163	0.910227	0.804648	0.714761	0.796715	56.02
MPSAVGYQPTLSTEMGSLQER	2586.28	1.08005	1.13415	1.22697	0.85298	1.15757	1.106	0.843785	0.849734	0.761692	0.407923	0.406984	0.513432	0.402224	0.420927	0.482002	0.348032	0.3429	0.451776	0.329782	0.320098	0.50477	56.01
TAEQTPLSALYASK	2088.17																						56.01
SLEYEDFDKFDR	2172.09																						55.99
GSPNIEMDEHTFMVNR	2197.02	1.0191	0.981119	1.06206	1.1112	1.02412	1.19627	1.40509	1.38592	1.5323	1.09182	1.13385	1.26073	1.09818	1.17068	1.09404	1.604	1.56811	1.76113	1.6256	1.57522	1.80223	55.99
HVVFGHVIDGMDVVR	2000.06	1.06985	1.01622	1.05952	1.15909	1.08385	1.09612	0.914194	0.933494	0.956278	1.05714	1.07426	0.97356	1.01389	1.09105	0.993899	0.915726	0.948552	0.951697	1.03873	0.984791	0.980795	55.98
EAEGNLNAHEISR	1743.89	1.05883	0.977939	1.03838	1.31075	1.29221	1.25589	1.0163	0.966295	1.02192	0.983385	1.14577	1.071	1.29517	1.48345	1.2203	1.25989	1.30587	1.17572	1.21123	1.27781	1.25976	55.98
TVEEIYLHSLPIK	2150.27	1.13728	1.13695	1.08334	0.781503	0.763882	0.860626	0.800089	0.833919	0.82267	1.10917	1.13125	1.14569	1.09463	1.09007	1.03776	0.974324	1.00359	0.965112	0.688781	0.756041	0.738261	55.97
LLAVEGCAALGK	1810.07	0.992447	0.958486		1.01314	1.20002		1.02563	1.00284		1.0362	1.06494		0.998482	0.901383		1.09857	1.13879		1.05005	1.09388		55.97
NEELAANYLLDHMHEFEE	2508.16	1.04065		0.887028	1.10152		0.989551	1.10595		0.972418	1.0619		1.05402	1.01569		0.964586	1.09893		0.992804	1.3091		1.30573	55.97
VLIIGATGNLGHQLAK	2213.35	0.996353	1.00296	1.07459	0.859909	0.856605	0.937366	0.859877	0.905251	0.94799	0.922909	0.933499	0.983858	0.753196	0.755365	0.8576	0.937743	0.964155	0.929814	0.996225	1.00838	1.02768	55.95
VHELGGPEVLK	1786.07	1.10287	1.07375	1.07681	1.06646	1.03764	1.09774	0.981253	0.94312	1.0256	1.06427	1.03258	1.03493	0.974549	0.961404	0.961957	0.959344	0.93002	0.954473	1.06838	1.017	1.06908	55.95
EFHLPAGDFPNVDHFR	2202.09	1.10487	0.911641	0.96939	1.20422	1.10736	1.14608	1.00894	1.03598	1.05391	0.983352	1.16908	1.11857	1.05926	1.07641	1.15199	1.14038	1.08491	1.34636	1.22066	1.10919	1.48832	55.94
IVSFVGGIDLCDGR	1811.96	1.03727	1.00159	1.0396	1.24177	1.18329	1.29923	0.853885	0.862307	0.874091	1.01011	0.931873	0.96567	1.02405	1.05096	0.984016	0.945614	0.907339	0.876557	0.959971	0.968482	0.96819	55.93
ACPTDVLEMIPWDGCK	2500.24	1.03615	1.01274	1.10371	0.877025	0.919215	0.894419	1.06884	1.10995	1.05813	0.762896	0.764454	0.859652	0.903163	0.969955	0.953892	0.600702	0.621539	0.657741	0.685635	0.566419	0.718604	55.93
RDHADVSNQLYANYAIGK	2643.4	1.18537	1.0922	1.12582	0.937515	0.830142	0.856283	1.11943	1.02946	1.15184	1.02727	0.90775	1.01187	0.90538	0.823521	0.978396	1.05783	1.0354	1.10185	1.17692	0.984879	1.20394	55.93
FSLAPLVPR	1303.8	1.20178	1.27177	1.2423	1.01586	1.05895	1.03551	0.52997	0.595632	0.599418	0.90649	0.878953	0.89891	0.641423	0.673947	0.716499	0.349186	0.430733	0.40731	0.323413	0.46562	0.395845	55.91
GRDTVGQQINVTCEVQQLLGNNR	2903.49	1.08868	0.933855	1.1006	1.16935	1.18428	1.30793	1.13229	0.900887	0.954004	1.03195	1.08187	1.03971	1.0082	1.15695	1.07218	1.02706	1.01329	1.06424	1.0432	1.06789	1.20954	55.9
KIYVANVPVDMPADR	2296.28	1.07038	1.04456	1.09005	0.94648	0.964972	0.970731	0.989529	1.22272	1.01025	1.08875	1.01343	1.15535	1.11529	1.06528	1.14978	1.09692	1.03274	1.15457	1.01932	0.910666	1.05125	55.9
SDYIQSAVLLHPSR	1890.02	1.09555	1.00369	1.10085	1.20593	1.06193	1.21408	0.976131	0.93402	0.967712	1.08888	0.941841	1.16608	1.08363	1.00123	1.09388	1.10748	0.913382	1.03938	1.09076	0.980891	1.01955	55.9
NEPPEFGAASDGDADR	1951.89	1.10563	1.18442	1.09572	1.39584	1.16355	1.34415	1.05221	1.02075	0.969629	1.09362	0.948976	1.10684	1.30744	1.1498	1.32105	1.24437	1.15049	1.23505	1.48511	1.3667	1.47377	55.89
VGYIAYPSNVEGLGAQLLK	2600.48	1.03985	0.952318	0.959754	1.06832	1.07102	0.962312	1.35515	1.00091	1.13092	1.19416	1.21595	1.0566	0.948445	0.996447	0.944238	1.44955	1.24731	1.16362	2.4716	2.06732	2.07	55.89
LNHSLPLPSVLK	1926.2	0.951463	0.870771	0.916909	0.892387	0.904004	0.904991	0.819189	0.724164	0.742644	1.12535	1.08908	1.15741	1.06265	1.00798	1.1286	1.11939	0.950392	1.18735	1.47973	1.08894	1.50997	55.89
VGMSCEGCVGAVK	1962	1.06054	1.0312		0.758432	0.794707		1.47299	1.38239		0.751907	0.840498		0.767988	0.773135		1.51579	1.40194		1.03299	0.917446		55.85
GLTAYEFVEDMK	2011.06	1.04001	1.05663	1.0189	1.04778	1.05732	1.10639	1.0353	1.0931	1.02667	1.29911	1.36888	1.13895	0.939586	0.930006	0.965679	1.09922	1.0833	1.10604	1.28991	1.31902	1.28041	55.82
VDVDELETVAK	1826.03	1.07882	1.10766	1.03592	1.14398	1.26042	1.1452	1.156	0.788241	0.962254	1.79593	1.56537	1.62622	1.42982	1.19625	1.40989	1.92051	1.66703	2.00699	3.30639	2.47701	3.26728	55.82
LGHGLEEIAEQEK	2061.15	1.08394	1.05915	1.08524	1.06362	1.02489	1.05903	2.63204	2.16244	3.12026	1.15161	1.22493	1.20877	0.97504	0.970181	0.92485	1.56952	1.33336	1.65453	1.61896	1.45316	1.74482	55.81
GLTAYEFVEDMKK	2443.36	0.876141	0.927963	0.942593	0.817547	0.713613	0.992488	1.01696	1.07279	0.950832	1.37228	1.41155	1.13945	0.782963	0.868575	0.93381	0.912549	0.939977	0.943146	1.30524	1.30827	1.27339	55.81
VQWMHIDMAGPVWNDK	2535.3	0.943072	0.945002	1.00219	0.922969	0.940241	0.88694	0.931148	0.835038	0.902576	0.89778	0.936767	0.909519	0.84977	0.909807	0.956612	0.988687	0.960112	0.86823	1.08789	1.18482	1.00255	55.78
SLASFPQGCFFSTAVGELR	2378.2	1.15404	1.05613	1.08069	1.35492	1.23762	1.27162	1.02163	0.969808	1.09427	1.06096	1.00523	1.14021	1.06831	1.04973	1.14532	1.12843	1.05945	1.10622	1.25532	1.13272	1.3497	55.77
VLSTEEIDEHLTAISERD	2361.21	1.0467	0.929264	0.972046	1.26236	0.994595	1.16537	1.08351	1.03931	1.03132	0.998587	0.745749	1.0288	1.02886	0.751573	0.84709	1.1827	0.835032	0.982387	1.27205	0.907262	1.12171	55.75
VLEQLSGQSPVFSK	2127.23	1.07923	1.05286	1.07409	1.01358	1.15503	1.07443	0.85614	1.05608	1.00293	1.12905	1.19473	1.33075	0.945381	1.17513	1.16323	0.859636	1.11923	1.17559	0.862605	1.2718	1.07625	55.74
KVAIIGAGISGLLACK	2483.53	0.913271	0.831932	0.898743	0.845418	0.837226	0.969393	0.971994	1.05614	0.904823	1.05731	1.0827	1.04928	0.87794	0.94478	0.817012	4.25355	1.98289	3.23565	4.6756	2.16483	3.25765	55.73
QLNAPLEVVDPEIADIIELEK	2956.66	0.839941	0.918213	0.977058	0.862623	0.924584	0.97443	0.8293	0.606878	0.733464	1.59882	1.41817	1.71142	1.24968	0.980908	1.01597	1.05778	0.874235	0.977308	1.10728	0.860022	0.965035	55.73
ETGEASDDGSHIDIHPAVNHR	2561.22	1.07016	1.04513	0.9835	1.00137	0.962193	0.905777	0.894823	0.930631	0.807922	1.13505	1.07237	0.951015	1.02589	1.15397	0.990891	1.09599	1.19375	0.978344	0.932816	1.03511	0.889288	55.73
RHDGQAVTCEDFFAAMR	2315.1	1.11058	1.0712	1.06422	0.942175	0.952608	1.03203	0.885859	0.901509	1.00221	1.10821	0.953356	1.03363	1.29276	1.11622	1.14377	1.09533	1.04039	1.11385	1.45501	1.23983	1.19908	55.72
LNLQPHPEGGFFSETLR	2246.18	1.10541	1.11575	1.03749	1.17949	1.36247	1.17667	1.25149	1.49588	1.27478	0.954787	1.06263	1.03838	0.976311	1.07391	1.09041	0.951433	0.935587	0.977835	1.06126	1.19751	1.08145	55.72
VAEYAFHYAK	1806.99	1.05523	1.07234	1.05812	0.924354	0.799659	0.917835	1.15062	1.17748	1.14468	1.02315	0.978135	1.05527	0.944831	0.950323	0.984681	1.12138	0.98072	1.10666	1.22041	1.07394	1.20159	55.7
VTFPLVWTNTCCSHPLYR	2555.28	0.97966	1.15385		1.38189	1.69026		1.55724	2.06864		0.997507	1.11913		1.04625	1.24219		1.11211	1.4516		1.17762	1.28584		55.7
DTVLSGLSEEDMLKK	2577.44	0.78036	0.733034	0.755532	0.77215	0.707348	0.636323	0.87528	1.01675	0.884229	1.0259	1.18269	1.03544	0.82505	0.907292	0.806719	1.08204	1.17254	1.1052	2.01009	2.3474	2.19258	55.68
LFALFGHPAESVR	1747.98	0.990624	0.897337	0.920937	1.13014	1.1594	1.00617	1.12222	1.05115	1.05065	0.909334	0.95539	0.832858	1.41201	1.07345	0.982932	1.00663	1.09669	0.920708	1.17696	1.11563	1.03667	55.67
IYTASAIASGAVLGIHEDNR	2362.27	1.07233	1.07649	1.07393	0.974461	1.02646	1.13091	0.923345	0.923428	0.951319	1.01157	0.981643	1.04386	1.02766	1.01126	1.06283	0.905425	0.97107	0.979926	0.900372	0.993028	1.03805	55.66
GQGHPIGNSPYFGPSR	1975	0.995088	0.970573	0.844727	1.0592	1.05395	0.537444	1.07883	1.17131	0.701127	1.35435	1.04179	0.814371	1.56644	1.25924	0.989495	1.39565	1.13937	0.839203	1.74558	1.25834	0.682511	55.66
AAEDPEFETFYTK	2156.09	1.11416	1.14795	1.13951	1.04863	1.03606	1.04819	1.02797	0.976023	1.02177	1.05828	1.00017	1.05417	1.06385	1.05197	1.08869	0.707179	0.679739	0.806754	0.660258	0.627063	0.75178	55.65
KTDDDEGGELVFGGVDPDHFK	3189.64	1.19268	1.2091	1.10893	0.823549	0.870463	0.955917	0.874336	0.940179	0.911138	0.753036	0.845538	0.884276	0.803416	0.874316	0.879292	0.587671	0.713052	0.80016	0.728307	0.809562	0.826189	55.65
ESLLEALTEHVK	1977.15	1.32971	1.15632	1.28646	0.982102	0.96167	1.04529	1.18372	1.15394	1.24169	0.823635	0.878969	0.93671	1.15488	1.14025	1.12158	0.726647	0.765591	0.705626	0.698767	0.662599	0.636456	55.62
APVVISHGEGCK	1862.03	1.05538	1.01412	0.974022	0.962124	0.889839	1.01105	1.429	1.46719	1.43414	1.01739	0.923701	1.00563	1.06714	0.996375	1.03283	1.08546	0.938744	1.08439	1.29795	1.04948	1.20085	55.62
HGVDTAGITELYR	1735.93	1.08188	1.12739	1.10477	1.09794	1.20785	1.16052	1.02102	1.03912	0.973164	1.00465	1.06648	1.02755	1.02228	1.03793	1.06572	0.96374	0.99431	1.00292	1.23377	1.19182	1.1764	55.6
KDLYGNIVLSGGSTMFPGIADR	2919.59																						55.59
SLGVAYQEVPEQTK	2157.19																						55.58
AQTIDELHSLQK	1991.13	0.978292	0.981017	1.001	0.973795	0.907368	0.93204	1.82212	2.00833	1.65614	0.961881	0.988461	0.973112	0.954043	0.961655	0.961614	1.71439	1.80516	1.6607	1.50682	1.6467	1.53401	55.57
VLEAQMVAAAAADDHQVR	2199.14	1.04369	0.987382		1.23255	1.40621		1.08853	1.09028		0.92087	0.91262		0.946636	1.03771		1.08426	1.07797		1.07533	1.06677		55.56
FQPHLVWTLEQVNQNIENK	2945.61	1.01014	0.975019	1.04878	1.0617	1.13848	0.976173	0.972273	0.980931	0.947852	1.06599	1.09079	1.00421	0.973358	1.0297	0.977666	1.05437	1.04943	1.02066	0.978665	1.09531	1.02342	55.56
ILLENDVIELPKPK	2533.56	0.985161	0.974031	1.0084	0.942028	0.786008	0.913924	1.17249	1.18506	1.14888	0.889611	0.83236	0.951133	1.14299	1.0858	1.11705	1.04046	0.998223	1.04863	0.917414	0.77923	0.964077	55.53
VSGVSLLALFK	1742.1	0.966687	0.965796	1.00266	0.842756	0.833037	0.777346	0.89968	0.933155	0.8667	0.94535	1.00815	0.984455	1.07932	1.06891	1.028	0.975925	1.05379	0.981587	0.918489	0.861127	0.827437	55.53
YAEDVCSGVIFGK	2053.08	1.00533	1.02812	1.08616	0.799852	0.936306	0.908728	1.01748	0.977022	1.01707	1.01745	1.14564	1.09348	0.993913	1.34573	1.06183	1.06303	1.25555	1.09957	1.11985	1.74989	1.22619	55.53
VCQPVAEVLTTAGSVSSR	2165.15	1.04228	1.03522	1.05018	1.5697	1.40154	1.62396	1.11543	1.04286	1.14475	1.00877	1.08419	1.10494	0.930622	1.04793	1.10368	1.11542	1.0946	1.16486	1.13337	1.15743	1.18287	55.52
YTIDDIHYVADSDR	1986.96	1.03676	1.21039	1.0229	1.13731	1.0699	1.02849	1.57054	1.2099	1.63085	0.974247	0.744172	0.880911	0.979684	0.857769	0.874711	1.3016	0.874331	1.34188	1.27074	0.822213	1.29868	55.52
HVPEGAALEAEWNAQFAEYER	2721.33	1.06909	0.936084	0.984202	1.14869	1.01367	1.01494	0.971117	0.789029	0.874436	1.12756	1.00016	0.921222	0.9414	0.993485	0.90393	0.928598	0.865307	0.874235	0.971456	0.954939	0.948973	55.49
GLEIDPNNQALK	1920.1	1.10296			0.804132			0.960133			0.787248			1.39661			0.976996			0.891238			55.49
DGASVLDLDPK	1737.97	1.06231	1.09322	1.01892	1.15836	0.906019	1.09339	1.14869	1.17531	1.14941	0.914609	0.919342	0.914021	1.19298	1.12315	1.10921	0.946846	0.867377	0.969109	1.11441	1.09944	1.21761	55.47
MLSPHILGEEHYNTAR	2172.11																						55.47
KAEPEASFEILTNPAR	2381.33	0.964358	1.03332		1.0723	0.852542		1.0772	0.824549		0.829646	0.859983		0.898357	1.02344		0.869768	0.841707		1.0258	0.955412		55.46
LVCPIGNIGGVIGK	2005.2	1.07859			1.21967			0.777787			1.12411			1.03347			0.888181			0.809722			55.46
GLQEFDQAMQHLEEK	2411.24	0.99625	0.952282	0.991249	1.1939	0.964837	1.12245	0.932512	0.955549	0.887249	0.976064	1.01502	0.950107	1.10968	1.21949	1.04352	1.01159	0.967856	0.9225	1.04449	1.02609	0.973914	55.45
EGNVVDKVVGAK	2127.27	0.798312	0.811444	0.801884	0.740305	0.778335	0.720943	2.50041	2.20165	2.13511	1.84454	1.59469	1.62613	1.04373	0.904422	1.00085	2.59187	2.23541	2.30243	4.29229	3.71399	3.62293	55.44
ILHHTIGLPDFSQEFR	2214.19	0.979723	0.871527	0.908591	1.14188	1.10979	0.991635	1.04554	1.03955	1.00726	1.03614	0.967972	0.916258	1.00083	0.992318	0.86648	1.08762	1.17475	0.990486	1.14887	1.14809	1.1174	55.44
NPGPLQFDGPGADAK	2092.13	0.955327			0.837754			0.882446			1.0706			0.871101			0.907225			1.15057			55.43
SKPETGEVIGVFESIQPSDTDLGAK	3516.92	1.14812	1.19881	1.09934	0.898114	0.862823	0.893697	0.845756	0.759942	0.782521	0.871653	0.841624	0.840474	0.944009	0.926374	0.958498	0.607141	0.650266	0.584221	0.678607	0.744547	0.596878	55.41
AHAESVNLQFENPLDEDK	2664.37	1.09041	1.1039	1.06534	0.921618	1.01971	1.20877	0.969427	0.985736	1.07826	1.15187	1.17712	1.17567	1.00264	1.10727	1.0201	1.09125	1.07329	1.1647	1.07927	1.04693	1.17858	55.4
THVDIFPDFTXDFGSK	2431.27	0.890005	0.886291	0.914991	1.05331	0.982111	1.00814	1.01682	0.916508	0.862851	0.983867	0.93025	0.901602	0.810947	0.760798	0.736163	0.928801	0.849244	0.828492	1.09648	1.12251	0.995763	55.4
DDCYLNEPAIDTVK	2261.15	0.905207	0.924452	1.04253	0.75693	0.765531	0.916638	0.860752	0.894811	0.904609	0.778512	0.787244	0.868479	0.731272	0.752084	0.874263	0.777909	0.815014	0.808586	0.786149	0.801319	0.832253	55.39
MLIQMVETELEK	2072.15	0.917564	1.05623	0.86405	0.880129	1.08825	0.916377	0.905217	0.946481	0.899908	1.03682	1.16612	1.21428	0.960099	1.0481	1.05815	1.06122	1.2124	1.15148	1.37307	1.45125	1.43665	55.38
GTMTTTHSYTGDQR	1875.88																						55.37
VITVGVVGGSDLVK	1951.2	1.02696	1.03662	1.02522	0.853042	0.957052	0.941405	0.693405	0.718645	0.72883	1.03191	1.04104	1.04122	0.831165	0.83164	0.85313	0.717007	0.726938	0.744799	0.646422	0.663612	0.660189	55.37
HMEGFGVHTFTLLNK	2355.27	1.00747	1.01328	0.968882	0.906795	0.89234	0.885628	0.82349	0.849414	0.768035	0.507829	0.47894	0.446943	0.431642	0.457806	0.46456	0.438512	0.411678	0.390588	0.421115	0.415103	0.377076	55.36
VLNQLLTEMDGMSAK	2258.23	0.700107	0.947302	0.765961	0.669441	0.957427	0.844387	0.75466	1.03401	0.851743	0.762769	0.863697	0.84098	0.651148	0.866338	0.772206	0.678578	0.870888	0.761944	0.710448	1.00458	0.938882	55.33
GYISPYFVTDSEK	2114.12																						55.32
DALAVVAEVAHQVKPK	2587.55	1.00283	1.0275	1.07426	0.819873	0.625632	0.914903	0.980779	0.883205	0.946001	1.0368	1.11586	1.17373	0.967884	0.933557	1.02439	0.992079	0.967058	1.02981	1.08749	1.01892	1.08999	55.29
VVCEEDLINAIETATGSK	2557.35	1.00091	0.931873	0.978706	1.06039	1.00954	1.00697	1.36475	1.25689	1.20939	1.06074	0.980733	1.05559	1.17454	1.07066	1.19712	1.35106	1.25297	1.19201	1.25107	1.22773	1.19329	55.28
RPEFEQPSSEYGSGYGR	2250.07	1.02513	0.970277	0.903986	0.952699	0.873991	0.973191	1.52002	1.32782	1.55334	0.779767	0.755869	0.843318	0.865859	0.81359	0.877487	0.768464	0.773169	0.749566	0.829076	0.835376	0.888155	55.27
VIILGDGNPK	1634																						55.27
ALTSTDKFEMWGDGLQTR	2680.39																						55.27
GNNILVMCDTYTPAGEPIPTNK	3013.55																						55.26
GIQYEYIEEDLSNK	2309.21	1.35254	1.24413	1.26075	1.33158	1.1917	1.26685	0.908301	0.857393	1.04953	0.941551	1.07672	1.11291	0.928073	0.979956	0.963794	0.853425	0.929542	0.968001	0.760702	0.777552	0.926745	55.25
VVDALGVPIDGR	1514.88																						55.24
TAIDTGCGVASWGGDLLDR	2268.12	0.99433	0.969136	0.952675	1.01301	1.21713	1.19247	1.16455	1.00039	1.06502	1.49505	1.20456	1.45491	2.14303	1.61016	1.64367	2.32467	1.63948	1.68548	1.07413	1.04207	0.969151	55.24
RAEQLLVNDPSR	1701.95	1.02123	1.03111	0.965846	1.16767	1.1227	1.27817	1.0608	0.995893	1.06262	0.961793	0.94516	0.99881	1.05462	0.981085	1.06462	1.12364	1.09111	1.10316	1.20674	1.17111	1.18978	55.24
APQAAGTIHSDFER	1803.93																						55.24
LSTDPTTASQLVVEQPAIFTGSEVR	2950.57	1.03734	1.38921	1.17335	1.16607	1.40998	1.18732	0.950213	1.19158	1.16231	1.00523	1.2662	1.34159	0.92088	1.08523	1.104	0.917438	1.18342	1.24696	1.0078	1.40175	1.36351	55.22
LAEISHLFVLK	1878.16	0.997871	0.980282	0.987711	0.888073	0.775783	0.825278	0.829181	0.831415	0.858192	1.21174	1.18017	1.2708	1.04979	1.01862	1.10485	0.874608	0.855177	0.890449	0.807042	0.773975	0.829524	55.21
EAYPGDVFYLHSR	1857.94	1.16579	1.13793	1.19168	1.18243	1.10208	1.14333	0.974854	0.882231	0.95513	0.993635	0.945182	0.965521	0.980012	0.942391	0.94716	0.859408	0.817561	0.876242	0.897583	0.845171	0.878685	55.19
LVGVSEETTTGVK	1928.11																						55.18
AVLNPMAAMFGGIVGQEVVK	2639.48	0.789229	0.818324	0.753756	0.831392	0.941831	0.815905	0.916686	0.903242	0.825796	0.959025	0.940634	0.918242	0.816311	0.803673	0.802842	0.984688	0.968612	0.994555	1.04988	0.976857	0.942873	55.18
VLPGQVVVPAVVDQVQGQALAALQVLK	3348.01	1.25139			1.27366			2.03141			1.07755			1.11182			0.974849			1.12987			55.18
VIACVGETLEQR	1678.91																						55.17
ANTFVAEVLGLDPR	1806.01																						55.17
LLALSEADKPYVLK	2472.5																						55.15
VTDTMALDYTDLPHSQIR	2380.2	1.06037	1.04453	1.02139	1.07861	1.14865	1.11492	1.12237	1.08203	1.03989	0.93957	0.901413	1.02132	1.00145	0.930367	0.947604	0.943844	0.898721	0.969453	1.05265	1.04439	0.999313	55.13
SIITGELPAGWDK	1995.12	1.11412	1.06251	1.10574	1.16742	1.29507	1.22075	1.17239	1.16097	1.12405	0.851275	0.889466	0.950037	0.807735	0.75968	0.897358	0.802284	0.823747	0.875108	1.06105	1.08218	1.07161	55.13
KTTQTDPPPEGEGPQDTK	2838.51	1.2624	1.32978	1.20641	0.886589	0.881771	0.921162	1.23324	1.2624	1.17612	0.93578	0.899831	0.870211	0.946999	0.898209	0.870393	0.860934	0.755865	0.719791	0.622911	0.646546	0.604501	55.13
VLHDLGIQEGDLWSTR	2143.14	1.0921	0.907087	0.991364	0.908218	0.891669	0.869977	1.02491	1.01799	0.968655	0.892392	0.847359	0.764996	0.834315	0.778126	0.765504	0.809183	0.840437	0.794972	0.966125	0.916696	0.89057	55.11
FEGVTMAPPDPILGVSEAFR	2437.27																						55.1
APEPEDEIKDEK	2312.26	1.06589	1.11689	1.21768	0.529448	0.653282	0.459827	1.09857	1.11078	0.981841	0.988874	0.896994	0.81075	0.730508	0.790853	0.608589	0.894062	0.853691	0.631879	0.754026	0.772202	0.578995	55.1
MAIDLEAMGIGGK	1914.05	1.08234			1.3463			1.09298			1.11651			1.04538			0.965653			1.02055			55.09
KNLQYYEISAK	2269.33	0.989902	0.918817	0.863154	0.68015	0.727222	0.722633	1.96487	1.52175	1.61176	1.21692	1.104	1.09606	1.20102	1.07154	1.00953	1.5996	1.32726	1.42889	1.64922	1.38719	1.49862	55.08
SVGGQPILFDSVK	1955.14	1.05922	1.11669	1.03782	0.9003	0.943651	1.01439	0.897661	0.859607	0.93104	1.02579	1.04927	1.04223	0.877285	0.859979	0.952503	0.819856	0.801517	0.944553	0.788967	0.703587	0.853752	55.08
TFTEEAETLLK	1890.07	1.36445	1.35996	1.39137	1.11427	1.08995	1.1061	0.914851	0.914492	0.895873	0.86522	0.876789	0.824784	0.779531	0.823996	0.807081	0.590309	0.611731	0.538681	0.600057	0.641162	0.531941	55.08
DAPMFVMGVNEK	1946.03	1.13933	1.07845	0.984909	1.29844	1.37473	1.27812	2.2062	2.37515	3.26057	0.966809	1.01865	1.00217	1.10273	1.10361	1.19943	1.12416	1.22216	1.19528	1.48604	1.86679	1.98892	55.07
FTATLTHVALFHGR	1875.03	1.18039	1.09648	1.12925	1.5539	1.23286	1.44499	1.05918	0.910228	1.00577	1.2253	0.967231	1.14948	1.16689	1.10763	1.1528	0.738523	0.731011	0.792093	0.673437	0.669955	0.713085	55.07
EEQDAYAIHSFER	1898.92	1.05048	1.06804	1.04384	1.0502	1.02996	1.06015	1.02837	1.07001	1.05101	0.915018	0.950424	0.980632	0.85082	0.817315	0.865434	1.03056	1.052	1.04778	1.14433	1.27555	1.30624	55.06
VDFGSFDILSDDEVR	2018	1.0082		0.996854	1.12135		0.963481	1.29176		1.69885	1.10753		0.957798	1.17333		0.922783	1.07072		0.878217	1.0481		0.902885	55.06
VNQMIEDQEPFEGEALLDAK	2884.47																						55.05
EGINVEEAFQCIAK	2216.18	0.976899	0.96751	0.990088	0.9553	1.00788	0.961917	1.25949	1.15211	1.21237	1.17257	1.10908	1.24179	0.987152	1.00073	0.985696	1.28397	1.2122	1.29348	1.25204	1.17413	1.20416	55.04
LVEGLVLDHGSR	1598.91	0.966721	0.92361	0.899251	0.838988	0.78245	0.805611	0.813966	0.845512	0.834623	0.965921	0.96963	0.983968	0.986389	0.970443	0.897019	0.903961	0.908915	1.00055	0.827888	0.820693	0.895218	55.04
IPVINPATEQTIGLIPAATGEDVELAVDAAR	3448.87	1.01071	0.908805	0.792633	1.50437	1.50301	1.44448	1.4067	1.14828	1.14956	1.13265	1.22298	1.17196	0.994189	1.0174	1.25162	0.994812	0.976459	0.982462	1.64961	1.33893	1.33927	55.02
ALMELADASGYPIAVMPSGK	2629.4	1.01086	0.987154		1.35956	1.29263		1.02448	1.01425		1.91715	1.44086		1.5703	1.3004		1.93523	1.56256		2.01421	1.71396		55.01
ASHVALECTLQSHPNMVILGEEVAASK	3499.84	0.8596	0.812098	0.769515	0.776142	0.829667	0.698291	1.04004	1.06583	0.882652	0.979789	0.989651	1.04846	0.954328	0.788027	0.889129	1.22576	1.15249	1.20815	1.38294	1.2096	1.32618	55.01
MGINPIMMSAGELESGNAGEPAK	2912.47																						54.97
YYPVMPSTVEQEMVEVAGA	2404.16	1.04038		1.08502	1.25181		1.34522	1.12619		1.09538	1.11986		1.12601	1.13612		1.0661	1.26663		1.14114	1.48047		1.38986	54.96
VLALHGVHVIMAVR	1835.1	0.884978		0.937695	1.06365		1.24105	0.808905		0.84926	1.00057		1.02334	0.886094		0.864728	0.892545		0.954853	0.735261		0.850973	54.95
GILGYTDEDVVSNDFVGDSR	2462.22	1.08693			1.15131			1.20731			1.10761			0.951194			1.06683			1.24264			54.95
AVVVDFAGDISEGVLK	2227.28	0.92145		0.972749	1.11168		1.25544	1.04097		1.05436	1.10962		1.29394	0.916519		1.17038	0.9389		1.3595	1.07672		1.68355	54.92
YVGVVDVVNKK	2132.32	0.868376	0.89884	0.884478	0.681876	0.848936	0.746737	0.892272	0.988627	0.945192	1.30256	1.29661	1.39325	1.006	1.06395	1.11561	1.30621	1.34152	1.38822	1.37698	1.46285	1.46684	54.91
GNHEAADINALFGFR	1935.99																						54.9
IVIGLFGEVVPK	1879.18	1.05041	1.04791	1.10444	0.964681	0.98053	0.970696	0.926009	0.931798	0.870576	0.922804	0.953334	0.952784	0.939007	0.930409	0.904494	0.681569	0.690991	0.623748	0.635104	0.590765	0.604237	54.89
VIVAECILPVAPDTSLATK	2605.51	0.906108	1.06805	0.860607	1.01173	1.04193	1.04444	0.772755	0.965819	0.881776	0.861232	1.02372	0.946043	1.10998	1.10608	1.05571	0.963194	1.0075	0.96394	0.938773	1.07638	1.02494	54.89
SGEGVTHVAPSEK	1906.04	1.19301	1.20162	1.09578	0.922798	0.903564	0.911362	1.23124	1.20976	1.17331	0.997975	0.994205	0.98545	0.944076	0.998121	0.937974	1.05755	1.03427	1.06281	1.05755	1.02908	1.08776	54.86
NIVNAICDDEDIR	1850.91	1.08625	1.05856	1.04928	1.08133	0.960775	0.986749	1.06571	0.8854	0.894943	1.03026	1.0653	1.01574	1.00891	0.911461	0.949532	1.008	0.803177	0.867065	1.09482	0.820357	0.924154	54.86
VVIXDSGELPL	1432.81																						54.85
MVNHFVQEFK	1887.03																						54.84
DCEYCNDGLEVHCAR	2201.93	1.02642	1.07756	1.00013	0.876103	1.00361	1.00654	0.843584	0.932859	0.997422	0.762656	0.912216	0.921679	0.849384	0.906461	0.95663	0.731228	0.847304	0.938829	0.826517	0.793227	0.951195	54.82
AVDGIFHVLR	1430.84	0.974539	0.929775	0.912489	0.970268	0.932163	0.914431	1.09696	1.01577	1.04166	0.957484	0.905225	0.919075	0.909144	0.907665	0.945364	1.19345	1.11759	1.07569	1.28575	1.24541	1.28345	54.82
TVTAMDVVYALK	1919.11	1.07156	1.11279	1.11919	1.10918	1.01421	1.08826	1.1038	1.06461	1.07215	1.3455	1.42151	1.25712	1.45288	1.50458	1.42334	1.14776	1.1281	1.10388	1.05034	0.953105	0.929314	54.82
EELFGPVLYVMK	2033.16	1.08804	1.09835	1.12195	1.05127	1.04515	1.04228	1.12631	1.08789	1.12398	1.08618	1.06463	1.03576	1.17712	1.18161	1.4715	1.21089	1.11277	1.17693	1.39874	1.29157	1.28154	54.82
VGGTNHSHATQDLYDSIK	2551.35	1.17346	1.02647	1.01343	0.795869	0.9651	0.839913	0.739227	0.770887	0.72045	0.666706	0.77661	0.730278	0.561015	0.674172	0.630861	0.464403	0.629575	0.493723	0.478914	0.662185	0.504508	54.81
LIALDMGALVAGAK	1951.18																						54.77
DNHEAQVQFALER	1860.94	0.978399	0.987377	0.805706	1.09012	0.991336	0.974039	0.910899	0.868749	0.854644	0.918257	0.887453	0.797039	1.01017	0.878941	0.872558	1.58052	1.63953	1.56214	1.08946	1.1136	0.952715	54.76
VDKGTVVLTGTDGETTTQGLDGLGER	3227.71	1.00193	0.912633	0.803876	1.16998	0.990028	0.957962	1.00002	1.06862	1.0274	1.12483	1.17285	1.1086	1.12196	1.12112	1.03294	1.26504	1.4819	1.46371	1.41259	2.20223	2.05871	54.75
HLLSDNTDPFNR	1732.89	0.97973	1.06083	0.998587	1.07456	1.09063	1.12274	1.07266	1.11968	0.993566	1.01791	1.03941	1.09212	1.02138	1.07693	1.05665	1.10378	1.1973	1.04159	1.14806	1.17512	1.03514	54.75
EIVEAIDKENK	2200.27	1.06814	1.05203	1.07833	0.658202	0.663356	0.648782	0.628282	0.592778	0.548855	3.95528	4.33495	3.95179	3.34129	3.47163	3.5834	2.1342	2.15799	2.23967	0.908682	0.871263	0.904774	54.75
DITPMGGFPHYGVVK	2226.2																						54.73
RMPTFFETFPVVLVDGDGIVR	2699.45	1.0106	1.03897	1.03864	1.12203	1.12196	1.06832	1.11185	1.10128	1.00507	0.986387	1.00907	0.999244	1.03237	1.02584	0.98526	0.980322	0.986043	0.92738	1.08824	1.03766	1.03904	54.72
AHQVVEDGYEFFADR	2087	0.939553	1.04882		1.12853	1.09145		1.01195	1.19431		0.997799	1.04473		0.963901	0.947276		1.11706	1.12518		1.25033	1.30883		54.7
VVISECGELPMV	1636.86	1.14424	1.01581	1.0271	1.33819	1.33955	1.44014	1.02261	0.967988	0.999541	1.19923	1.02545	1.09914	1.00891	0.925456	0.999838	1.01688	0.938927	0.987833	1.23518	1.17273	1.20976	54.68
AIFVDLEPTVIDEVR	2020.13	0.928863	0.964219	0.930372	1.01095	1.0252	1.0892	1.65585	1.90321	1.41845	0.943112	1.0348	0.966399	1.85745	2.15654	1.39832	0.932438	0.912648	0.996243	1.06206	0.955644	1.06179	54.66
ILVDHSIIESFAQGGR	2046.12	0.986758	1.04722	1.03613	1.32759	1.24774	1.09375	1.37304	1.27909	1.06606	1.3761	1.26879	0.697451	1.19123	1.15924	0.67429	1.6831	1.73773	0.531767	1.2303	1.27487	0.622187	54.66
DSLCFIEVFVHKDDTSK	2952.58	0.892855	0.934583	0.880584	0.784967	0.829302	0.842023	0.955414	0.983692	0.950784	0.734926	0.751962	0.756392	0.802185	0.745192	0.740703	0.817615	0.809831	0.819632	0.929826	0.906685	0.976185	54.65
GGILGLGGVGHMGVK	1960.16	0.823163	0.799403	0.827365	0.780114	0.689375	0.737488	0.630677	0.632689	0.661449	1.04592	0.897363	1.01271	1.18941	1.10218	1.2216	0.950485	0.914831	0.912614	0.915812	0.934375	0.948253	54.64
KGVVYTSAGPTFATESTK	2756.54	1.1409	1.15599	1.16612	0.924107	1.02528	0.844852	0.962512	1.00071	0.873732	0.697613	0.783976	0.676058	0.839843	1.01487	0.787689	0.656912	0.691098	0.634766	0.825117	0.931503	0.758772	54.64
GAALNAIQIAEMLL	1731.99	1.03192			2.42587			1.08544			1.35406			1.28866			1.2079			1.1626			54.64
LANLGLAGLTLAPLVMK	2303.43	0.92799	1.104	1.03574	1.06912	1.44549	1.18268	1.47772	1.55738	1.37005	1.13137	1.39836	1.09431	1.02164	1.27889	1.0964	1.27026	1.54102	1.29588	1.52882	1.60577	1.3485	54.63
IIAVSDVTGAVK	1781.09	1.12948	1.14675	1.17846	1.09912	1.11836	1.16721	1.26681	1.36118	1.55819	1.18913	1.33589	1.37675	1.17463	1.36175	1.38563	1.36643	1.5237	1.66776	1.45584	1.69037	1.62531	54.63
SNIEIHTFNQSQYPR	2138.09	1.03852	0.985798	1.11735	1.01535	1.0122	1.05313	1.41	1.22964	1.46639	1.07213	1.04443	0.992299	0.984482	0.927098	0.976476	1.1968	1.12691	1.14999	1.24171	1.21933	1.20772	54.6
LPMFGCTDSAQVIK	2191.17																						54.57
IFVGGLPSTLTEEGFR	2027.11	1.0485	0.936178	1.08754	1.1862	1.17158	1.33805	0.939015	1.05097	0.988409	0.99065	1.15232	1.11363	1.01581	1.07087	1.22698	0.990181	0.919468	1.04686	0.943824	0.795321	1.01368	54.56
LMPPTLTVVAEHDWMR	2200.15	0.914161		0.895989	0.910036		1.06947	0.984628		1.06969	1.06397		1.04973	1.07448		1.09113	1.16998		1.20104	1.22613		1.22889	54.55
GGLELDESATVVDLQEAIHR	2456.28	1.00573		0.921431	1.25911		1.01949	1.1615		1.05472	1.15915		1.06223	1.09484		1.05499	1.19886		1.12006	1.63343		1.4644	54.55
AFGADLILTDPTK	1970.14	1.09207	1.04109	1.02297	1.14657	1.13892	1.16035	1.87545	1.63851	1.46776	1.32131	1.26526	1.14913	1.21499	1.1168	1.06886	1.30334	1.18217	1.16253	1.30075	1.07263	1.17065	54.54
AITLAPNATLYAVGSR	1922.09																						54.53
NPFAPTLHFNYR	1780.94	0.99042	0.960835	0.888466	1.00767	0.929041	0.951596	0.896072	1.00581	0.819531	0.993662	0.8974	0.841406	0.920881	0.991265	0.817192	0.77899	0.779986	0.81842	0.827194	0.742273	0.726618	54.53
ASDKITQLTDNVYICR	2505.36																						54.52
EGLLQAETAKH	1805.03	1.11108	1.09649	1.12664	1.12555	1.08725	1.12384	1.17155	1.02929	1.09908	0.954712	0.944766	0.940206	0.891944	0.94195	0.924854	0.862773	0.890283	0.894044	0.762884	0.758877	0.805405	54.48
RIDNDEAYGETR	1742.86																						54.47
SNQYPNTSLIQIEGVNTK	2614.43	1.22131		1.29283	0.869659		1.06449	0.909414		1.043	1.26388		1.20627	1.35382		1.35621	1.17701		1.00568	0.75713		0.807943	54.46
STIHDVVLVGGSTR	1744.98	0.941417	0.933897	0.960325	0.993308	1.02081	1.06072	1.02029	0.962114	1.03264	0.891583	0.852795	0.858	0.958084	0.952856	1.00016	0.925054	0.938818	1.00035	1.28624	1.24352	1.21515	54.45
LPAAHVIHTVGPIYDVDSNPEASLK	3251.78	1.14116	1.15334		1.0473	0.907679		1.03397	0.854284		0.859258	0.717038		0.977059	1.00083		0.849546	0.719659		0.669869	0.520124		54.44
IVTVCLEGLENILK	2209.31																						54.44
HGETFEDHVR	1530.76	1.16041	1.17158	1.19959	1.0522	1.06322	1.0924	0.856124	0.865475	0.902036	0.991848	0.966162	1.00203	0.849617	0.946116	0.877539	0.806058	0.834471	0.824977	0.730341	0.804147	0.771107	54.43
MLSSETAVIAETGDSWFNCQK	2982.46	1.05196	0.978071	0.972079	1.14978	1.29839	1.1774	1.09693	1.09615	1.17615	0.960741	1.11136	1.16268	1.04603	1.12906	1.17426	1.1387	1.2456	1.32714	1.21881	1.33438	1.42397	54.43
VQEVVAEIFGK	1827.08	0.918923	1.2482	0.946714	0.858016	0.835514	0.876066	1.3173	1.29389	1.2161	0.793411	1.01179	0.793457	0.91122	1.15963	0.883553	0.963954	1.01771	0.879762	1.24329	1.13701	1.13786	54.43
DIVALSGGHTLGR	1599.91																						54.42
TILSSETMDIPDDVK	2272.21	1.02964	1.06507	1.10722	1.12002	1.06345	1.07203	0.962898	0.98242	1.01573	1.10434	1.29795	1.21948	1.18251	1.14133	1.20817	1.08435	1.2127	1.21677	0.939499	0.778269	0.909187	54.41
LSQYELASEGVNQAHSAGILFQK	3098.65	1.20518	1.14757	1.07682	1.21491	0.981692	1.17633	1.45422	1.36654	1.32742	1.24961	1.17714	1.25436	1.21719	0.994091	1.16967	1.23957	1.11545	1.28575	1.27983	1.23184	1.31207	54.41
TDLNTLHPILAECR	1957.04	1.08295	0.940868	1.04989	1.00737	0.977975	1.14341	1.00827	0.974833	1.01604	1.19475	0.913689	0.975747	1.07501	0.947181	1.08086	1.15482	1.17214	1.19574	1.28356	1.36541	1.59069	54.4
KKLDLTAQELSEEK	2848.68	0.750335	0.706733	0.653025	0.450856	0.356528	0.33431	0.841209	0.830133	0.815101	0.995511	0.931863	0.906142	0.747553	0.66183	0.689785	0.758615	0.747672	0.746316	0.991045	1.00447	1.02667	54.39
VITSLDAGDSIVVAK	2096.24	0.996522	0.93012	0.971019	1.04343	1.03734	0.981335	0.92286	0.878391	0.877995	0.79476	0.766472	0.750151	0.775228	0.69741	0.695897	0.789732	0.754814	0.761315	0.920231	0.862841	0.929406	54.38
IGEVDDDRLK	1768	0.93324	0.988854	0.93906	0.860781	1.00843	0.842679	1.01211	1.06392	1.07784	1.02584	1.01104	0.912727	0.985957	1.03705	0.945776	1.02366	1.07076	1.05666	0.984538	1.02094	0.982225	54.37
KGXEAVISSDLQGLTEYEEK	3107.71	1.03878	1.06414	1.02711	0.677768	0.772161	0.705247	0.804438	0.871473	0.900528	0.536229	0.544859	0.543602	0.487223	0.44074	0.399642	0.569608	0.600873	0.567666	0.5924	0.572335	0.547056	54.36
IMETFFVHR	1483.8	1.16817	1.18944	1.12521	0.910325	0.797938	0.832767	0.885491	0.881154	0.641313	1.21925	1.27773	1.3929	0.910746	1.05938	0.799889	0.858178	0.840446	0.643718	0.853689	0.845327	0.719474	54.36
GFLYAMEGIYDKEGALEK	2946.6	0.93956	0.928367	0.867727	0.899426	0.90886	0.809875	0.868124	0.839738	0.8606	0.753007	0.68263	0.65115	0.872615	0.805312	0.817266	0.806727	0.794838	0.820784	1.14668	1.09558	0.976502	54.34
AIPAALGVSSSK	1709.03	1.02102	1.05416	1.08962	0.981281	1.0215	1.0637	1.42642	1.41309	1.48538	0.977248	1.08463	1.00977	1.13946	1.22112	1.15829	1.32208	1.4318	1.39425	1.59074	1.72261	1.76572	54.34
AAWEIFTPLLHR	1758	0.926101	0.907756	0.94796	0.94513	0.952637	0.905385	0.916565	0.930975	0.865803	1.40979	1.26132	1.29422	1.1373	0.984008	1.00393	1.06406	1.02616	1.0642	1.22766	1.15455	1.19616	54.34
DYVIHEDFMK	1905	0.962192	1.09777	1.03724	0.988499	1.00843	0.995906	1.03078	1.08528	0.943117	0.943141	1.06651	0.976413	0.914706	0.960962	0.939723	0.986364	1.05073	0.944824	0.939959	0.973909	0.902492	54.33
YEDLMAAGIIDPTK	2145.17																						54.32
NSDGIVEEATEEELMDATAK	2760.36	1.0444	1.11621		0.993131	1.05119		0.998671	1.07807		1.21432	1.26197		1.0388	1.2336		1.14559	1.26813		1.03783	1.17344		54.32
FLVDHSVLPLFER	1876.06	1.02313	0.940565	1.07623	0.928512	0.853266	0.91366	0.858166	0.861471	0.866537	0.811454	0.811009	0.936385	0.811604	0.789268	0.857582	0.769267	0.777372	0.769939	0.783037	0.803833	0.822259	54.3
IETGHQDTVHDVAMDYYGK	2787.39	0.955697	0.93504	0.837487	0.831844	0.747981	0.734186	1.02026	0.976428	0.932505	1.05873	1.01345	1.04991	0.890996	0.888318	0.900965	1.06624	1.00768	1.02273	1.11109	1.02768	1.04129	54.28
IIEHNILVVSK	1873.17	1.02114	1.04381	1.0471	0.988638	0.910843	0.878155	1.08774	1.08296	1.09302	1.00244	0.926011	0.976651	1.02049	0.937467	0.99731	1.04577	1.05858	1.06814	0.997839	1.00458	0.949984	54.28
IQTLETHIDER	1658.9	0.940966	0.972226	0.955642	0.941764	0.905334	1.08313	1.03586	0.98623	1.0385	0.928366	0.954992	0.991319	1.05332	1.09964	1.13955	1.01025	0.923547	1.01041	0.963693	0.998849	1.01833	54.26
NESGVIPDAPPTVAAVK	2273.29	1.21557	1.11845	1.13987	1.26022	1.23673	1.02723	1.25589	1.17372	1.11691	1.12059	1.19678	1.20318	1.03884	1.17034	1.16564	1.07012	1.17576	1.25235	1.15461	1.32321	1.41319	54.26
VLDAMLPYYLSSFGNPHSR	2471.26																						54.26
GGSPYGAGVFAGDGTR	1772.88	0.991314			1.11896			0.965804			1.09006			1.3625			1.08926			0.925872			54.26
ASSETTAAAAAQQPK	2040.12	0.947501	1.08238	0.983604	1.21207	1.18249	1.45766	1.36083	1.54457	1.58251	1.23	1.36516	1.26544	1.58538	1.99872	1.8578	1.42683	1.84434	1.63115	1.83228	2.22715	1.77214	54.24
ELQLVSFHTVSK	1996.16	0.98312	1.02023		0.782513	0.814748		0.817483	0.894722		1.07234	1.11429		0.85089	0.963074		0.658565	0.81816		0.732412	0.771622		54.23
RIETAVLDTLDR	1705.96	1.01198	1.01055	0.951339	1.15772	1.18632	1.00197	0.899988	0.901547	0.855924	0.974609	0.953271	0.881207	0.952901	0.988728	0.894609	0.887448	0.968307	0.844146	0.907549	0.960073	0.864015	54.22
VSDEVPFLADLKPSGK	2614.52	0.995963	0.990715	0.990284	0.903594	0.879803	0.779605	1.01401	1.02398	0.987178	1.21177	1.17227	1.10707	1.01498	1.05394	0.990545	1.01911	1.05278	1.01808	0.961303	1.00986	0.934482	54.21
DHGIETSDLNEAK	2037.07	1.09319	0.946103	1.04062	0.733079	0.820037	0.840558	0.928506	1.00973	1.00063	0.984481	0.935492	0.989024	0.33313	0.815364	0.598965	0.896211	0.950534	0.953164	0.656889	0.882371	0.802008	54.21
DIIMVHHMK	1731.98	0.909479	0.968112	0.892081	0.667908	0.749553	0.705485	0.811276	0.834536	0.81739	0.759523	0.774003	0.755034	0.574036	0.609342	0.58883	0.758256	0.81477	0.770715	0.719847	0.712225	0.708785	54.2
EATEHLGADSFLVSR	1936																						54.2
KNPENPVIELGPEFK	2623.51	1.05565	1.03636	1.06791	0.772954	0.882045	0.832349	1.41638	1.35017	1.42774	0.957039	0.9498	0.946773	0.795253	0.852157	0.785334	1.13889	1.13765	1.15402	1.25409	1.23259	1.3122	54.2
GLAAIEDDLQKADAAAK	2612.49	1.07633	1.08161	1.16798	1.03835	1.08128	1.3588	1.04133	1.07863	1.11958	1.06019	1.03457	1.0712	1.04002	1.04778	1.0494	0.70157	0.698106	0.80615	0.712449	0.667312	0.851329	54.2
VCENIPIVLCGNK	2124.17	1.11551	1.00137	1.01944	0.866587	0.922339	0.961922	1.3688	1.38156	1.20624	0.843372	0.938947	0.90464	1.18123	1.10106	1.11205	1.30054	1.22191	1.0982	1.33839	1.2252	1.16981	54.2
GIEMLYEDPVTGIDIEK	2530.35	1.05474	1.02611	1.00817	1.11268	1.02532	1.06679	1.02552	1.03305	1.05243	1.14142	1.10628	1.22515	1.04386	1.09497	1.17834	1.02924	1.00014	1.03834	1.12811	1.21684	1.20944	54.2
WLHDNAGDEVAASTR	1945.96	1.12366	1.2201	1.14401	1.17479	1.21966	1.10107	0.862579	0.87607	0.864462	1.21901	1.17598	1.15457	0.952926	1.0296	1.00606	1.06466	1.07216	1.03783	1.25547	1.29327	1.20169	54.19
NTVECITGIISK	1943.1	1.07881	1.02861	1.03132	0.967809	0.927585	1.04779	0.9686	0.992036	1.01149	0.818913	0.8405	0.927252	0.74247	0.773417	0.836981	0.804936	0.850247	0.865954	0.744344	0.778427	0.781566	54.18
EKSPCIIFIDEIDAIGTK	2961.66																						54.16
QVAAGGTHSVVLTR	1699.97	0.978409	0.987866	0.958032	1.08402	1.09983	1.13815	1.1138	1.097	1.04173	0.924235	0.839675	0.999672	1.06515	1.08926	1.12119	0.945622	0.989649	1.13547	1.38977	1.41048	1.3561	54.14
IDQSALTGESLPVTK	2167.23																						54.13
VGLDVAEAQHLMDGLDWQGAVK	2960.57	0.90696	1.00889	1.21892	1.07396	0.927894	1.02037	0.947861	1.04725	1.10334	0.884395	1.02957	1.06679	0.772546	0.986019	0.922925	0.904474	1.16861	1.19877	1.03519	1.24842	1.23247	54.09
GMELLVAQSYSK	1934.09																						54.09
LVQTSTNLVDEVWK	2240.27	0.931527	1.00695	1.00206	1.08205	1.10893	1.07326	1.3911	1.10191	1.17798	0.995505	0.950516	0.953421	0.89689	0.944691	0.973066	1.05716	1.02414	1.07025	1.41848	1.25301	1.41525	54.08
ALGVDEDMAHTSIR	1818.93	0.955939	1.01303	0.954256	1.20437	1.08907	1.17545	1.05	1.14103	1.00903	0.927542	1.01407	1.02478	0.936769	0.982257	0.914303	1.17819	1.20973	1.1538	1.44416	1.52292	1.5952	54.05
VETGVLKPGMVVTFGPSGLTTEVK	3374.93	0.942142	0.947176	0.931743	0.944732	0.839297	0.750423	0.858792	0.816571	0.775773	0.975111	0.933152	0.902796	0.922126	0.985304	0.912232	0.925703	0.745887	0.827238	0.858376	0.654956	0.753973	54.05
GFVEEDFVK	1677.92																						54.04
SPITADIVSGADKR	2038.17	0.939376	0.92578	0.942135	0.841559	0.780808	0.886982	0.939451	0.901125	0.954582	1.4862	1.43722	1.58428	1.18063	1.16656	1.26214	1.06273	1.12386	1.12279	1.38077	1.27587	1.42186	54.03
LHFFMVGFAPLTSR	1927.06																						54.03
LGCGQVEELIEEAQDELK	2668.39	0.860653	0.906958		0.9583	0.778226		1.17773	1.12466		0.645	0.614682		0.889904	0.870886		0.546824	0.657646		0.636441	0.775824		54.02
YYGGNEFIDELETLCQK	2687.33	0.827578	0.984967	1.05978	1.00609	0.938062	1.15396	1.06634	1.10106	1.0529	1.48361	1.21388	1.29686	1.27935	1.20266	1.21618	1.22512	1.12306	0.967114	1.40927	1.34132	1.12792	54.02
IRDLFEQIVASR	1751.01	1.7072	1.64769	1.57732	1.37532	1.26745	1.24862	0.560202	0.595513	0.651195	0.647712	0.800674	0.682111	0.7496	0.782808	0.681802	0.648903	0.632713	0.593226	0.590589	0.56894	0.56543	54.01
SNDLDQPSHMLTCATR	2150.01	0.922255	1.02015	0.979098	0.998648	1.0813	1.06432	1.00849	1.12192	0.936255	1.13224	1.10087	1.02865	1.15029	1.22247	1.11394	1.12792	1.31325	1.0437	1.2906	1.55408	1.14806	54
IVQAMTEIIPGLQGDLPAGSK	2746.54	1.19713	1.02077	1.01339	1.4547	1.47224	1.47943	1.36756	1.1696	1.12426	1.03056	1.08831	1.17623	0.967812	1.10114	1.06003	1.15084	1.11534	1.14754	1.60196	1.50625	1.49581	53.99
DSINVEQAFLTMAGEIKK	2906.63	0.823006		0.981506	0.736333		1.09067	0.861978		0.997723	1.14922		1.1956	1.08825		1.06359	1.1749		1.11787	1.03108		1.16136	53.99
RVDAVLLTDSNALLSGIVTDKDIATR	3364.92	0.961861	0.962006	0.930573	1.00559	0.908935	1.02058	0.983162	0.974638	0.928173	0.889747	0.918526	1.09369	0.926037	0.899872	0.900423	0.876138	1.08778	1.00435	1.02417	1.09518	0.977573	53.97
IVQGLHIDEFSR	1717.95	0.979167	0.960197	0.961274	1.00533	0.95105	0.999248	0.936305	0.893049	0.886839	1.21295	1.26223	1.33802	1.15596	1.20297	1.24134	1.20828	1.22436	1.22423	1.42029	1.49361	1.40419	53.94
MDASGPPSGQPLHVLGQVR	2250.19	1.07916	1.01427	0.890302	1.14425	1.13546	1.17535	1.30312	1.2339	0.9314	0.963129	0.933587	0.838232	1.01066	0.999742	0.878124	1.34506	1.28361	0.952786	1.19809	1.20084	0.940007	53.93
VHGVEEDIAEER	1686.86	1.00296	0.938625	1.04658	0.825924	0.823571	0.755294	0.90881	0.957272	0.997047	0.704197	0.91692	0.981734	0.89748	0.963305	0.989834	0.857324	1.01588	1.05624	0.730197	0.904269	0.951758	53.92
SLPLSTLIEILK	1935.23	0.885358	1.00094	0.971926	0.723525	0.716513	0.879548	0.813096	0.875146	0.818337	0.55266	0.755676	0.668397	0.672704	0.775128	0.765893	0.65156	0.686314	0.706816	0.678494	0.650912	0.740132	53.91
QGDMLLVVPEGAFAVR	2006.1	0.995626	0.97429	0.942937	1.20309	1.22141	1.12989	1.53685	1.48638	1.10346	1.06756	1.05388	1.00716	1.0604	1.00625	1.05205	1.35461	1.28593	1.00894	1.77535	1.77126	1.27261	53.89
AYNISNEEAEK	1875.98	1.37347	1.19698	1.31787	1.28795	0.993485	2.06591	1.75691	1.54654	1.63831	0.831155	0.853753	0.877798	0.687767	0.857428	0.738755	1.01558	1.02071	0.90616	1.04596	1.01062	0.920388	53.88
LNVTSIDTYDDHR	1852.93																						53.86
SLKDSEQMEQGDISR	2331.21	0.955544	0.950622	0.987552	0.753122	0.853125	0.938853	1.08508	1.06193	1.12912	0.946725	1.02772	0.995334	0.807119	0.803541	0.842052	1.11838	1.24339	1.12647	1.21516	1.24964	1.21426	53.85
VAEAAEEEEAPKPKPK	2939.7	0.825634	0.814261	0.834688	0.512258	0.48752	0.482247	0.766733	0.74488	0.799928	0.500567	0.497745	0.471184	0.714758	0.791892	0.693817	0.829825	0.804866	0.799804	0.63635	0.622903	0.61642	53.84
QLDEAEIDAIVAEIEAEK	2594.42	1.30126	0.982958		1.31562	1.22775		1.31963	1.14306		1.45718	1.14622		1.26286	1.15466		1.28947	1.06778		1.38283	1.32886		53.82
LTITDDDVIEK	1870.05	0.792275	0.905683	0.833238	0.719437	0.963118	0.856968	0.704136	0.774857	0.739511	0.998021	1.11454	1.01391	0.911577	1.0515	0.979989	0.993873	0.926622	0.965699	0.906714	0.918928	0.839171	53.82
NIIHFYNLANQAVER	2106.14																						53.81
FDDSFSLASFK	1871.99	1.57363	1.47645	1.51248	1.46271	1.32171	1.46967	1.24981	1.2202	1.2775	1.23096	1.27897	1.25624	1.21019	1.20138	1.25711	0.898092	0.894834	0.899706	0.714156	0.727942	0.757806	53.8
SYSTNLAYTPPEYLR	2079.07																						53.8
VNSVSPGAVATPLLCDK	2336.29	1.08224	1.03401	1.07683	1.3701	1.45241	1.28126	1.01486	1.03696	1.01112	1.15649	1.11525	1.22669	1.27473	1.36303	1.46278	1.40585	1.22088	1.51947	2.33645	1.55475	2.87279	53.8
LTVNFVLPYASELSAK	2360.37	1.12736	1.12424	1.21987	1.14519	1.05596	1.04796	1.12381	1.09393	1.32484	0.95385	0.833994	0.902759	0.868241	0.894021	0.79548	0.871715	0.708357	0.759141	0.91134	0.743112	0.912208	53.79
YDSILGTFEADVK	2066.12	1.10647	1.05696	1.07265	0.969766	0.997746	0.948518	0.639313	0.698741	0.695916	0.778621	0.846222	0.781266	0.737287	0.798128	0.762308	0.497263	0.574515	0.529756	0.513406	0.634823	0.553098	53.78
SSPWSELDGLQPESK	2268.18	0.862513	0.903322	0.852856	0.895476	0.931171	0.818218	0.785386	0.805154	0.725469	1.2933	1.20754	1.15093	0.940628	0.9756	0.854713	1.04683	1.05469	1.0011	1.10843	1.126	1.06434	53.78
ELAENDDFFEALISAPGEK	2703.39	0.990819	1.01018	1.01691	1.12918	1.18332	1.06513	0.922745	0.98337	0.997277	1.44907	1.59421	1.39624	0.910326	0.978234	1.11465	1.20171	1.22847	1.30632	1.29606	1.34255	1.4929	53.76
LTYYTPEYETKPTDILAAFR	3000.61																						53.74
VVPASCIPDGWMGLDIGPDSIK	2951.51	1.18867	1.02638	1.10514	1.23482	1.1179	1.13438	1.06111	0.975326	1.01495	1.24801	1.12572	1.18172	1.18713	0.906814	1.08465	1.21096	1.13824	1.06744	1.40274	1.26328	1.31804	53.72
NQLTQTVDSLLALR	1876.08	1.01976	1.08454	0.851033	1.12538	1.13673	0.99937	0.965057	0.903002	0.893406	1.32797	1.41441	0.946625	1.38249	1.3156	0.949497	1.41716	1.46148	1.06337	1.48887	1.57417	1.08362	53.72
HGDVGSNVIVTEAR	1757.94	0.848032	0.913574	0.940314	0.894988	0.99649	0.867414	0.663823	0.717181	0.680776	1.21523	0.990154	0.998386	1.03805	0.946003	0.961221	0.8386	0.765133	0.753166	0.887662	0.832555	0.787132	53.64
ILDEALAGDNVGILLR	1986.15																						53.62
RDPTLAVVAYR	1564.91																						53.62
SSQYCTDVAK	1766.91	0.829185	0.899669	0.954762	0.68824	0.817451	0.850797	0.939811	0.785682	1.0124	0.765755	0.862404	0.906764	0.760762	0.84782	0.852319	0.750349	0.763711	0.818461	0.996666	0.81824	1.07705	53.62
VVPVPPSIDPTVGASIMLK	2528.49	1.05586	1.07499	0.991493	1.0091	1.03672	0.99429	1.10772	1.08296	1.03237	1.20607	1.03765	1.00485	0.966225	0.892284	0.962672	1.01507	0.960619	0.958977	1.12779	0.988049	1.08386	53.61
GSTVAVFGLGAVGLAAAEGAR	2178.23	0.934221	0.992825	0.981934	1.32964	1.29478	1.38754	1.04538	0.976513	1.19351	1.12228	1.0097	1.25748	0.844228	1.02059	1.23683	1.08691	0.919569	1.2075	1.1101	1.06777	1.30765	53.6
AIEAYVLAHPDAY	1736.91																						53.6
GIDRDFEPVLSMTPLN	2108.1	1.09866	1.14574	1.12574	1.13906	1.21394	1.24643	1.04382	0.925595	0.993	0.988187	0.952093	0.950138	0.94482	0.966574	0.988845	0.65196	0.698525	0.730134	0.663105	0.685748	0.689647	53.6
DVEVAEHGSFSAK	1984.05	0.993037	0.977669	1.04751	0.807772	0.83643	0.831456	1.59693	1.53365	1.56111	1.03905	1.02574	1.04462	0.904889	0.980231	0.979152	1.3988	1.28244	1.38136	1.30593	1.17679	1.21983	53.6
VRTEDELTEAIATATGAHK	2621.43	0.923497	0.972981	0.948627	0.980825	1.12143	1.06506	1.07428	1.05442	1.03229	1.06812	0.985669	1.05232	0.950509	0.930619	0.937758	0.996791	0.993884	0.979018	1.33692	1.11527	1.21752	53.59
NVLLVNTGADHLK	2002.18	0.90923	0.856822	1.1049	0.866111	0.722413	0.957034	0.916739	0.781481	0.905826	1.10148	1.07929	1.08603	0.95852	0.823404	1.144	1.01021	0.905602	1.1091	0.834114	0.709949	0.878347	53.58
HPEMMAQAQQELDAVVGR	2314.15	1.05132	1.00242	0.999594	1.12154	1.17442	1.036	1.22146	0.898848	0.890583	0.86849	0.893785	0.974807	1.0646	0.839059	0.818472	0.918512	0.954415	1.01256	1.03725	1.11658	1.09368	53.56
EAVELPLTHHELYK	2287.27	0.9552	1.00986	1.01855	0.797513	0.902121	0.89646	1.01861	1.09014	1.10187	1.08258	1.11661	1.16393	0.874543	0.943401	1.12815	1.05916	1.10277	1.1038	1.10019	1.09493	1.06333	53.56
VEFPQSLTSLDLSHNK	2423.33	1.15237	1.09046	1.05833	1.35276	1.1606	1.12975	1.7247	1.33441	1.20792	0.904079	0.82754	0.748399	1.43446	0.973153	0.808415	0.997741	0.8136	0.660191	1.19297	0.967139	0.75563	53.56
YSNSDTVVYVGCGER	2009.96																						53.55
SFDVNKPGFEVDEIR	2360.26	1.04546	0.972464	0.985461	0.988691	0.977989	0.928416	1.04268	1.0465	1.09621	1.13754	1.13653	1.10316	1.11479	1.10544	1.18988	1.22946	1.18331	1.217	1.05117	1.12314	1.0808	53.54
AQISYAQPDDLIDFYHLK	2745.46	0.837408	0.911618	0.799308	0.662518	0.900142	0.912615	0.838052	0.959906	0.886571	0.811318	1.01383	1.00608	0.951432	0.927957	0.859406	0.889237	1.08763	1.01019	0.853131	1.08536	1.07458	53.52
LVQLVQEMQHNK	2075.18	0.816589	0.801142	0.932733	0.932226	0.85639	0.997041	0.935029	0.900413	0.947468	0.681303	0.757848	0.898493	0.839656	0.806848	0.929137	0.730076	0.753354	0.896187	0.854655	0.86172	0.993008	53.51
LRDELNTVLGPGVQVTEPDIQK	3029.7	0.992657	1.00835	0.993376	0.867185	1.09195	1.12402	0.741563	0.825422	1.00986	1.24377	1.04832	1.15267	0.865504	0.826416	1.07418	1.23265	1.28763	1.3865	1.60637	3.37923	1.95449	53.51
ELGVPFHTDAAQALGK	2262.26																						53.49
KLDLTAQELSEEKELAYSCLS	3339.79	0.802395	0.81306	0.742959	0.691151	0.687032	0.648931	0.801918	0.762805	0.806155	0.959741	0.952882	0.970503	0.744819	0.822194	0.853651	0.873554	0.896815	0.872102	1.17267	1.15153	1.25964	53.47
QCSSGLQAVADVAAAIK	2297.26	1.07507	1.06438	1.02143	1.17564	1.26421	1.22412	1.0119	0.834709	1.21975	0.942478	0.920536	0.972264	0.999332	0.973358	0.946381	0.954077	0.960729	1.00837	1.12376	1.03142	1.07232	53.47
DANDADFANFLLWYSQAGTPLVK	3164.65	1.03642		1.033	1.14074		1.07322	1.08262		1.09064	1.00418		1.07879	0.856266		1.03754	1.13577		1.11057	1.44657		1.39672	53.47
IQEGVFDVSNESYGIK	2393.27	1.07686	1.00161	1.0111	1.08337	0.975084	1.00493	1.19023	1.1393	1.25303	1.14679	1.04261	1.03576	0.951165	0.901427	0.998405	1.10184	1.06688	1.0273	1.06407	1.17448	1.02673	53.46
NLDFVQAAGLPLAIETAYEGLER	2794.51	1.20217	0.973978	1.04098	2.08292	1.98869	2.33416	1.30235	0.905312	1.16253	1.39916	1.22301	1.51182	1.50505	1.13788	1.40584	1.25514	1.07395	1.19515	1.31673	1.05982	1.22988	53.44
VIIFGVPGAFTPTCSVK	2401.37	1.03148	0.993267	0.984005	1.15973	0.8658	0.945186	1.54833	1.4425	1.31903	1.00483	0.954857	0.943532	1.00268	0.930708	0.896664	1.10916	1.05036	0.970195	1.20722	1.12803	1.07357	53.43
GLTFDSGGYNIK	1880.03	0.938548	0.977144	0.950974	0.835333	0.944627	0.868722	0.997322	1.01344	1.02767	1.04861	1.08751	1.0821	0.885701	0.933591	0.953904	1.10605	1.08421	1.09689	1.16599	1.09962	1.13267	53.43
LQAETLIVAPADK	1977.17	1.00856	1.02818	0.982752	1.14053	1.05761	1.10419	1.02657	0.935685	0.938786	1.88351	1.79193	1.83829	1.95546	2.01444	2.10036	2.26988	2.21365	2.25294	1.15754	1.09387	1.21189	53.43
CVEVIQGDGGPGTIK	2138.16	1.49891	1.43489	1.38759	1.63855	1.69759	1.63251	0.986695	1.29145	1.22083	0.774542	1.20114	1.00479	2.42498	2.42369	2.13529	1.22735	1.50493	1.38353	1.59974	1.94309	1.81198	53.42
TLYNELEVVEGMK	2133.17	1.06938	1.10327	1.10074	1.14321	1.11565	1.2444	0.972715	1.01456	0.987212	0.925049	0.975279	0.98623	0.91869	0.908802	0.979851	0.920277	0.907479	0.991196	1.03038	0.969922	1.11371	53.42
QLDKPFLMPIEDVFSIQGR	2841.57	1.12454	1.12498		1.25922	1.30425		1.08227	1.107		1.13304	1.20799		1.05498	1.18412		0.988452	1.0156		1.18087	1.1679		53.42
NIHVHNEQVSLVR	1849.03	1.02289	1.07347	1.02213	1.24779	1.2777	1.26917	1.08958	1.14012	1.11474	1.07477	1.0998	0.999913	1.10592	1.13335	1.14524	1.04817	1.02882	0.974981	1.18308	1.12436	1.02616	53.4
AEEHAVNDELK	1862.99	1.11254	0.843201	0.901033	1.10874	0.766095	0.880798	1.79215	1.0307	1.22579	0.889906	0.760374	1.00614	1.52489	0.880071	1.08977	1.40319	0.800173	1.12263	1.781	0.922438	1.18947	53.4
NEELAANYLLDHMHEFED	2510.17	0.962791	0.994687	0.970763	1.09039	1.09428	1.13492	1.14493	1.06846	1.16275	1.09707	1.00077	1.08422	0.953681	1.02072	1.07451	1.07264	1.12189	1.08606	1.333	1.33216	1.36193	53.37
IGGGVFPHIR	1356.8	0.951385		0.940695	1.09814		0.948458	1.19906		1.34559	0.899186		0.933911	1.06965		1.00562	1.2491		1.24554	1.13965		1.20805	53.37
LYKELGVTAEAVIAAAK	2659.61	0.496366	0.535443	0.578822	0.536186	0.572834	0.572302	0.432707	0.503688	0.491055	0.990934	0.921726	0.99224	0.362915	0.451227	0.489659	0.372464	0.448267	0.482866	0.411549	0.495128	0.491922	53.36
LAAEDFAGIALLTLHGAEMK	2679.49	0.729751			0.812036			0.736601			0.83867			0.77794			0.818076			0.71586			53.36
KLIQETYNQSYGEDLLK	2954.65	1.16731	1.16997	1.27851	0.926814	0.965291	1.16577	1.81345	1.77672	1.60322	0.777844	0.772601	0.966456	0.859796	0.797432	1.00583	0.91738	0.816015	1.0396	0.657792	0.526579	0.976277	53.35
VFVGLPTTGGVTPAPAATVPAK	2659.56	1.12981	1.10889	1.35291	1.28683	1.25147	1.37267	1.45041	1.36611	1.72257	1.15541	1.2537	1.1284	1.04242	1.14058	1.02036	1.1003	1.10275	1.16039	1.27014	1.28476	1.23885	53.35
SEAFLALNPFGQVPAFEDGDLK	2973.58	1.04112	0.883646	1.2108	0.96083	0.978658	1.35843	0.819122	0.919139	0.935835	1.35318	1.21364	1.47497	1.2218	0.992361	1.41435	0.989863	1.18758	1.112	0.970252	1.30804	1.21111	53.35
LDEGAISAEIAPLHYK	2335.3	1.08544			1.15382			0.8864			1.56003			1.15588			1.06811			1.0038			53.34
SAFSLLNQVIDEYQK	2363.3	0.945935	1.04477	1.03964	0.804921	0.800537	0.988886	0.968046	0.859554	1.12901	0.905355	0.980362	1.02241	0.895525	0.853213	0.942221	1.03753	0.914232	1.10983	1.03227	0.983617	1.07498	53.32
IGDSASDLQSLPQGLAALLQK	2733.55	1.23806		0.97848	1.03538		1.08951	0.691498		0.986221	0.874071		1.26441	0.792993		1.11255	0.790818		1.20936	1.04569		1.51857	53.3
FSPNNLQPTIVSASWDR	2236.17	1.09145	1.00223	1.03904	1.31927	1.38868	1.24244	0.963238	0.918219	0.971965	1.19348	1.07694	1.20861	1.17878	1.07937	1.235	1.12997	1.03442	1.18096	1.18416	1.10111	1.17836	53.28
SADEAVHIGPPPAR	1720.92	1.02672	1.01043	1.02089	1.17852	1.18385	1.10789	1.07214	1.11066	1.05527	1.18775	1.18591	1.14435	1.15246	1.11961	1.15177	1.10366	1.20014	1.06819	1.31872	1.28111	1.18318	53.24
AGMTHIVR	1188.68																						53.24
DGTEFSDGDVLIFPEMIK	2621.39	0.979176	0.908311	0.969168	1.01857	1.0451	1.09497	1.22152	1.34125	1.40189	1.00358	0.883745	0.999652	0.918388	0.949112	0.91179	1.14966	1.09143	1.16838	1.15811	1.16413	1.22866	53.24
YVLETPFALTGSHNLAK	2469.39	1.249	1.28068	1.2556	1.01798	1.12339	1.04486	0.975281	1.08819	1.09195	0.63612	0.697366	0.631811	0.741929	0.807324	0.72671	0.504324	0.602985	0.634704	0.497454	0.601575	0.556393	53.22
ALIAAVEHK	1559.97	0.96817	0.940717	0.98197	0.885996	0.90336	0.914999	0.975549	0.968925	0.99461	0.820961	0.771265	0.788058	0.929604	0.90689	0.971074	0.808964	0.787666	0.836564	0.998105	1.00746	1.03654	53.21
FEELNMDLFR	1617.82																						53.21
VCVLSCGISTGLGAAINVAKPK	3127.79	0.921642	0.990208	0.922917	0.744107	0.736171	0.715507	1.08639	1.06444	1.04396	0.591197	0.72751	0.612394	0.616985	0.780772	0.680262	0.710768	0.727406	0.704761	0.876689	0.891203	0.886632	53.21
VVLVMESVADALVEK	2210.28	0.907179	1.02499	0.903949	0.859649	0.974448	1.07905	0.953475	0.875004	0.848259	1.25763	1.10454	1.47209	1.38001	1.14165	1.55396	1.28313	1.01935	1.33292	1.4201	1.08695	1.5265	53.21
HSGMAVAGLAADGR	1616.84	1.03034	1.00247	1.01244	1.05517	1.12565	1.1513	1.37274	1.13427	1.02435	1.12027	0.986052	1.01129	1.05301	1.00284	0.972599	1.0798	0.871783	0.897366	1.80063	1.48991	1.22058	53.19
GLQLLEHFVK	1792.08	0.99753	1.03621	1.04584	0.803828	0.853273	0.777046	1.02405	1.2286	1.19392	1.2209	1.2516	1.22536	1.1608	1.17783	1.1257	1.25284	1.39688	1.29136	1.7003	1.61967	1.76608	53.19
FADENFIHK	1728.94	0.992325	0.969429	0.97928	0.823229	0.784072	0.790072	0.889905	0.874199	0.850218	1.21348	1.20737	1.22944	1.22926	1.21104	1.24624	1.08704	1.07868	1.10496	1.22474	1.13803	1.13748	53.18
DEHFNPLLEQISK	2178.2	1.11008	1.02991	1.14715	0.779182	0.836484	0.827389	0.643799	0.729741	0.659307	0.876986	0.904239	0.864026	0.790086	0.744048	0.832593	0.938553	0.898561	0.928042	0.869272	0.869487	0.839754	53.18
GELSATAVNAPMVPPEVISELSPYVVLAEK	3719.05																						53.18
LKDDQIPSFLINVNER	2509.41	1.05134	1.03628	1.02274	0.905694	0.902578	0.85129	0.875524	0.878265	0.8884	1.01177	0.942931	0.966298	0.833244	0.825844	0.817967	0.894926	0.862419	0.908845	0.956488	0.939621	0.978829	53.17
IQHIICTGNLCIK	2178.22																						53.17
TWDGPKPLSVVGSTGSIGTQTLDIVAENPDKFR	4398.4	0.826787		0.908181	0.747024		0.762386	0.885006		0.820892	1.00483		1.05928	0.698681		0.687479	0.830225		0.922115	0.712079		0.812108	53.17
QLGLEQVEILSGTDPDALAK	2705.5																						53.17
ALGFGEVSLLNPILVHCK	2575.47	0.958499	0.939038	0.908154	1.08569	0.945551	0.940446	0.949158	0.993182	0.989817	0.980311	0.983479	0.851824	1.00655	1.05576	0.890052	1.16603	1.1375	1.03657	1.33375	1.57197	1.26752	53.15
GDALHAMELALSLEK	2206.23	0.950948	1.0002	1.01642	0.991223	0.924287	0.929721	1.23037	1.20379	1.24295	1.10314	1.04026	1.03431	1.16483	1.11437	1.06759	1.69761	1.48509	1.51577	1.46385	1.32953	1.31681	53.15
LADFGVLHR	1331.77	0.872393	0.913778	0.924954	0.759353	0.852432	0.866947	0.956115	0.990451	1.04997	0.773244	0.834606	0.929781	0.864936	0.918019	0.955787	1.08032	1.03795	1.05145	1.13628	1.01579	1.04686	53.11
LEAASLNPVDWK	1951.1	1.19132	1.12453	1.18379	0.934524	0.939617	0.9924	0.722887	0.721881	0.669116	1.21206	1.10346	1.2634	1.33679	1.27368	1.29588	0.78365	0.727332	0.712308	0.732381	0.693376	0.698351	53.11
HSLGMTFYEPTVIGDIK	2516.37	0.871172	0.914685	0.942296	0.831357	0.889194	0.923486	0.749426	0.814964	0.776032	0.928145	1.07079	1.11009	0.737857	0.793532	0.771028	0.731404	0.80593	0.776234	0.626357	0.786081	0.743264	53.1
RPSVLALGR	1272.8	0.656859	0.698406	0.637608	0.831407	0.772694	0.794688	0.50797	0.5065	0.463557	0.831323	0.862293	0.882053	0.496861	0.556968	0.47783	0.478256	0.540411	0.432602	0.444493	0.571379	0.503728	53.1
ADIGIAVADATDAAR	1733.93																						53.09
YYCTVIDAPGHR	1755.87																						53.09
AALNEPYLGIFK	1944.13	1.18913	1.08789	1.16165	1.37636	1.28783	1.23486	1.37264	1.49175	1.3784	1.07579	1.05234	1.03611	1.19003	1.11615	1.04777	2.31897	2.70321	2.3678	1.62423	1.73134	1.52912	53.08
LEMIFPHR	1346.75	1.04363	1.26745	1.00484	1.54019	1.6776	1.22298	1.14174	1.11854	1.05268	0.711787	0.477934	0.606065	0.554001	0.713726	0.610294	1.05282	0.941636	0.884554	0.73035	0.697114	0.609709	53.08
GDFEITEDQIK	1903.03	0.812401	0.845063	0.943789	0.73142	0.778251	0.857446	2.06756	2.12395	1.82547	1.60455	1.68291	1.66842	0.889551	0.949274	0.942861	0.777232	0.806337	0.982342	0.780112	0.80631	0.990804	53.06
IFVEELGAQESSLLNCVPK	2741.5	1.03695	1.05362	1.03135	1.05656	1.09512	1.24032	1.19288	1.07701	1.03604	1.01524	1.04955	1.07171	1.19745	1.03391	1.12941	1.22607	1.26896	1.20831	1.40292	1.52692	1.53873	53.05
GAGFPEPEIVHYNPK	2263.22	1.15964	1.16702	1.15988	1	0.95409	1.03148	0.901632	0.903216	0.86648	0.960265	0.990996	0.941091	0.809667	0.837143	0.849986	0.688109	0.6687	0.679081	0.651429	0.720224	0.676302	53.01
LLLLHSVADR	1440.88	0.982579	1.02032	0.939294	1.0361	1.01609	0.996277	1.26129	1.34606	1.31994	0.922529	0.86928	0.895895	1.05979	1.05404	0.986457	1.00219	1.06744	1.04803	1.93498	1.68335	1.83214	53.01
GMAVEDPTAEHGLK	2063.09	0.992786	0.977449	0.99008	0.765553	0.714971	0.765808	0.608241	0.405356	0.399037	0.566521	0.415878	0.402912	0.611369	0.435823	0.448193	0.627109	0.371486	0.364596	0.677516	0.414803	0.388891	52.98
VVATAVVADDVSK	1882.1	1.04517	1.02951	0.997175	1.16719	1.10513	1.20027	0.980522	1.05663	1.01518	1.05775	1.08145	1.08269	1.08703	1.15852	1.11678	1.05558	1.13121	1.12071	1.29266	1.34811	1.33188	52.98
AMHAVIDR	1216.68																						52.96
QATINIGTIGHVAHGK	2225.29	0.969351	0.91958	0.936826	0.960184	0.899923	0.921805	0.905239	0.89747	0.956489	0.950023	1.01826	1.02452	0.969341	1.01959	1.05153	0.938528	0.986764	1.021	0.884992	0.992671	0.983799	52.95
IEAEELALDASEIVITSTR	2364.27	0.935352			0.979395			0.975618			0.921788			0.915472			0.891268			1.00917			52.95
EYLPIVGLAEFNK	2101.2																						52.94
GVTMTALLAK	1612.98																						52.94
AGKDLVSSLVSGLLTIGPR	2491.5	0.849043	0.864441	0.87229	0.915316	0.939284	1.01498	1.23701	1.15319	1.16065	1.19855	1.21514	1.18557	0.911315	0.967374	0.922554	1.19738	1.14688	1.22199	1.53867	1.44768	1.41993	52.93
DNGLLLHIHR	1491.86																						52.91
LEPLVAKPHSPDNR	2181.25	0.926551		0.84478	0.8185		0.878517	0.914996		0.774189	1.17854		1.12129	1.1317		1.03907	1.12392		1.06309	1.14992		1.08844	52.91
VLEFEVFHFCPLK	2273.25	0.98214	0.963341	0.954711	1.03125	1.06643	0.956768	1.58134	1.45329	1.17767	1.01316	1.05274	0.856585	0.895618	0.977772	0.887735	2.56982	1.91694	1.68796	2.96471	2.35631	2.12187	52.89
EATEAVAAAAEPAKP	2034.12	1.16883	1.11161	1.14404	1.14467	1.07611	1.16832	1.703	1.68075	1.89188	0.869525	0.808824	0.771027	0.928768	0.938465	0.942003	0.712922	0.673523	0.634906	0.663352	0.731595	0.586978	52.88
ANLGMEVMHER	1606.79	1.1222	1.13514	1.13081	1.2593	1.30073	1.2995	0.886507	0.902797	0.995465	1.0602	1.04178	1.06307	1.09944	1.09048	1.08392	0.784807	0.81664	0.933765	0.71255	0.734557	0.820528	52.87
FADIETLIESHK	2011.12	1.03568	1.04682	1.02462	0.765474	0.911398	1.10892	0.993329	0.992848	1.15915	0.993352	1.13011	1.02912	0.856098	0.835342	1.10136	1.01035	1.1753	1.05722	0.763099	0.845474	1.16408	52.87
AHGLAPEIPEDLYHLIK	2524.43	1.00432	1.0142	0.939862	0.848668	0.994037	0.95012	0.854259	0.903087	0.899175	1.01943	1.07835	1.00191	1.00168	1.03934	1.11204	0.957569	1.00506	1.03489	0.766259	0.907885	0.95808	52.87
KALEDADLGGADISK	2415.38	0.880129	0.93519	0.92474	0.711342	0.784369	0.67611	0.858387	0.960931	0.943263	0.958826	0.990252	0.908732	0.74976	0.794058	0.824247	0.755984	0.838298	0.838866	0.855832	0.884383	0.87753	52.85
GFSIEDAVGQDVVGELTK	2472.33																						52.84
IVIGLFGDDVPQTAENFR	2295.23	1.15773	1.15053	1.13522	1.24766	1.48238	1.31246	0.995536	0.895058	1.04763	1.06154	1.0566	1.08714	0.972465	0.893677	1.06333	0.965569	0.8588	0.926821	1.19703	1.01573	1.19813	52.84
LFPEFPVHR	1445.82	1.16485	1.14027	1.15676	1.26114	1.35466	1.22807	1.53791	1.46378	1.69895	0.839074	0.910061	0.75768	1.14882	1.20711	0.90569	1.0723	1.03897	0.846212	0.914451	0.875351	0.665441	52.84
DDTVILDGAGDKK	2259.29	1.12643	1.08471	1.11703	0.701981	0.70381	0.678556	0.999447	0.926023	0.949634	1.03639	0.941478	1.05649	0.809883	0.72908	0.783393	0.811562	0.77174	0.808693	0.804351	0.746001	0.832382	52.84
SSAASTAVSIVDAMK	2046.11	1.03045	1.12305	1.08841	1.03804	1.09535	1.11733	0.985404	1.03794	0.976499	0.935524	0.982221	0.986675	1.02243	1.03503	1.0147	0.840879	0.834252	0.871152	0.849009	0.854396	0.842363	52.83
NAVVTVPAYFNDSQR	1985.03																						52.83
IGLCQLSVTADKER	2198.23	0.951794	0.998805	0.96068	0.866895	0.916527	0.859675	1.13101	1.05003	1.01449	1.04275	1.20257	1.06408	1.04599	1.06312	0.952497	0.956541	1.04365	0.943534	0.949348	0.963217	0.951019	52.83
VIFITGTDEHGEK	2054.11	0.946523	0.954386	0.920717	1.06018	1.27429	1.215	0.817855	0.77663	0.825363	0.898972	0.865763	0.901216	0.932863	0.875272	0.897283	0.89555	0.871195	0.916966	0.915043	0.894014	0.93487	52.82
RVIYASQLTAKPR	2111.28	0.897298	1.00375	0.917375	0.756585	0.729119	0.757841	1.0124	0.974293	0.938089	0.837417	0.851608	0.81665	0.867585	0.784378	0.771784	0.99239	0.911234	0.918027	1.19827	0.999698	1.0063	52.81
AGWGVMASHR	1375.72																						52.78
DIPGTHEFLLLDEGK	2292.27	1.23467	1.2044	1.24565	0.962681	0.920009	0.933363	0.759271	0.784002	0.760992	0.907302	0.881057	0.859439	0.807076	0.808399	0.801448	0.559147	0.614396	0.521981	0.522142	0.568169	0.503744	52.77
VVEGAVAETTALLEQK	2266.31	1.1085	1.17393	1.20813	1.22041	1.2079	1.22297	1.182	1.25025	1.36251	0.992496	0.988948	0.884033	0.912437	1.03749	0.908801	0.96003	0.854748	0.786101	1.17535	1.17855	1.19515	52.77
GAGGTVQLVQHK	1803.06	1.05497	1.00979	1.03512	0.904503	0.794896	0.881884	0.992704	0.769964	0.924951	1.18993	1.02839	1.09938	1.02277	1.06708	1.06401	0.960196	1.0434	1.05935	0.903931	0.845738	0.981464	52.77
NDHGEELLFVSSK	2083.12	1.0553	1.07393	1.06167	0.883589	0.910569	0.91269	1.53406	1.30171	1.39031	0.972386	1.02937	1.0234	1.03871	1.03355	1.11625	1.10092	1.07531	1.09389	1.26457	1.14133	1.21855	52.76
VQQTHVQSPLMGK	2061.16	0.995518	0.955548	1.01855	0.996229	0.917171	1.05106	1.14896	0.98924	1.09577	0.836597	0.839007	0.89724	1.18226	1.12773	1.16037	0.979287	1.04409	0.980204	1.20227	1.22627	1.12209	52.76
FITHEVSFSDINK	2145.17	0.988202	1.00189	1.0251	0.850457	0.90625	0.864879	1.1441	1.20003	1.18253	0.698391	0.766942	0.726466	0.936247	0.953153	0.984035	0.837442	0.804384	0.848011	0.886505	0.918064	0.895891	52.75
IPLEEVFEQLR	1676.95																						52.74
GEYDESGPAIVHR	1733.87	1.29138	1.16407	1.13454	1.16031	1.10827	1.05232	1.49109	1.35474	1.36903	1.0107	0.973528	0.954772	1.36306	1.24967	1.20304	1.22266	1.17318	1.17127	1.78497	1.38062	1.47255	52.74
LVQHENVTVTPHLGASTK	2539.44																						52.72
ATIIDWPGLGYSDRPK	2397.34	1.04356	1.03652	1.01649	0.879042	1.01044	0.891029	1.6322	1.7166	2.0064	0.964809	1.03403	0.9645	0.86635	0.969134	0.870068	1.14476	1.15367	1.24701	1.20018	1.3111	1.39653	52.71
VIDGAIGAEWLK	1880.1																						52.71
HVETIFASFFR	1657.9	0.879414	0.879448	0.855239	0.802243	0.897429	0.801102	0.690984	0.660453	0.756672	0.892129	0.89094	0.925553	0.744755	0.74253	0.777091	0.739106	0.706393	0.739547	0.707012	0.709006	0.729254	52.71
GALMINDELLLEGLKK	2669.59	1.08098	1.0209	1.19478	0.93888	0.934858	0.841726	1.31247	1.17984	1.32309	1.011	0.956541	0.98483	1.21162	1.13658	1.33703	1.10908	0.986537	1.11741	1.41112	1.26703	1.33738	52.7
TWQGHPENVEAAQK	2203.17	1.02127	1.04049	1.05965	1.04225	0.985632	1.06603	0.973983	1.05123	1.03707	1.02002	0.985599	1.02824	0.945124	1.00704	0.944656	1.0755	1.09581	1.05131	0.986744	1.00375	1.03998	52.69
VENQEGVINFDEILR	2079.09																						52.68
GVVTEIIHDPGR	1596.9																						52.67
GALSDHER	1188.62	1.00773	1.06667	1.05695	1.25223	1.35196	1.49776	0.965052	0.964212	0.954425	1.03902	0.988796	0.961099	0.903243	0.980572	0.883351	0.975636	0.945338	0.840768	1.0697	0.956647	0.853481	52.67
MSLGLPVAATVNCADNTGAK	2598.38	1.02944	0.940925	0.972842	1.08684	1.01463	1.09216	1.12142	0.92022	0.92079	1.23823	1.21245	1.23642	1.10349	1.28125	1.17692	1.26097	1.12791	1.12665	1.2602	1.00942	1.12282	52.66
EIVGIAGQLSDAESMMALK	2571.4	1.06849	1.11737	0.929999	1.22634	1.15242	0.958313	1.12401	1.08594	1.11958	1.2204	1.19836	1.05529	1.03138	1.07648	0.918277	0.968308	1.03585	0.928428	1.13776	1.08913	1.1069	52.66
SNLVGMGIIPLCFK	2157.23	0.936342	0.943814	0.973687	0.986625	0.927827	0.916745	1.21685	1.25682	1.20343	0.940756	0.931195	0.909877	0.866364	0.893905	0.915428	0.855522	0.922625	0.891582	1.24103	1.49296	1.40321	52.66
GASHLELENEKER	2120.16	0.880847	0.914929	0.904829	0.867007	0.809774	0.837882	0.980978	1.04528	0.998625	0.922312	0.91424	0.938105	0.973888	1.08422	1.00612	1.14988	1.18642	1.16606	1.05601	1.02088	1.0522	52.65
KTVLQLSAPSQLVQELK	2794.7	0.996153	0.9886	1.01652	1.03536	0.97578	1.12803	1.09978	0.972932	1.08886	1.26375	0.995248	1.16994	1.20785	1.14209	1.06265	1.56635	1.31434	1.2404	1.25124	1.1619	1.22484	52.64
VVTIDGYEDVPENDEK	2430.25	1.11731	1.12726	1.04314	1.14032	1.23154	1.2808	1.16059	1.18428	1.19004	1.07527	1.08811	1.06422	1.2022	1.22003	1.32831	1.09804	1.11982	1.1598	1.32905	1.36114	1.52705	52.64
IVIIPDHYIFTNDER	2149.15	1.00155		1.01785	1.03319		1.49146	0.957177		1.06719	0.992436		1.14856	1.00471		1.20384	0.986706		1.10513	1.02116		1.22192	52.63
LTPEEMAELESIASADGVK	2598.37	0.950339	1.00886	1.03171	1.00783	0.965943	0.95449	0.881547	1.00715	1.07526	0.936262	0.89493	0.876462	0.807054	0.758857	0.827786	0.853371	0.84229	0.87295	1.01499	1.11417	1.14005	52.62
VPFATFMEHSR	1625.84	0.750614	0.773679	0.793552	0.632227	0.654725	0.681211	0.486236	0.493752	0.46966	0.729617	0.716902	0.72346	0.497177	0.499811	0.484682	0.472633	0.465083	0.420788	0.515828	0.423004	0.408963	52.62
SVNSLGDLVPFSNK	2085.17	1.1466	1.17821	1.13261	0.899119	0.807393	1.04783	0.851829	0.858271	0.888463	0.848481	0.838644	0.858609	0.775221	0.703769	0.783228	0.546953	0.534077	0.575127	0.531176	0.441177	0.607435	52.62
DDGTLASFVGFR	1588.82																						52.6
NQPPIVSFSGMTFLPGHIER	2531.33	1.01176	1.01989	1.00844	1.08419	1.09749	0.979933	1.01973	1.04136	1.04641	1.03707	0.990872	0.989972	0.986573	1.02578	0.982392	0.980365	0.980575	1.03439	1.21249	1.13932	1.17579	52.55
VGQAVDVVGQAGRPK	2089.22	0.876152	0.911713	0.865956	0.840643	0.94127	0.818921	1.01867	1.0802	1.05998	0.800738	0.769123	0.778275	0.892149	0.834984	0.825308	0.974402	0.99052	1.00215	1.13976	1.14732	1.15408	52.55
AVAGDGVALPK	1605.98	0.878984	0.907568	0.979956	0.93592	0.929311	0.951624	0.79151	0.803302	0.974159	0.795059	0.796888	0.859985	0.707614	0.686174	0.821317	0.647773	0.654582	0.784064	0.574438	0.601809	0.692886	52.55
AMADAAHPALILETR	1884.03	1.00225	1.02915	1.03794	1.18543	1.10642	1.21286	1.04125	0.990056	1.06992	1.12736	1.00974	1.00929	1.05172	0.987256	1.07837	1.16846	1.07558	1.05	1.25605	0.973653	1.14371	52.53
EHGAPEDENR	1457.69	1.07724	1.11636	1.0944	1.17855	1.1682	1.17095	1.28755	1.33688	1.20472	1.31742	1.37316	1.26711	1.30607	1.32327	1.27647	1.2461	1.28067	1.23225	1.04054	1.07268	1.05299	52.51
CPGRDEPFSDEAIALMR	2268.1	1.02972	1.03034	0.943839	1.24954	1.18191	1.12683	1.30284	1.21217	1.09735	1.12384	1.05849	1.03389	1.11472	1.14759	1.0861	1.63257	1.41718	1.2437	1.57509	1.51503	1.31904	52.51
ATDVQLPAGGSFVIAHSLAESQK	2934.58	0.927442	0.822063	0.964766	0.987731	0.763993	1.01503	0.954775	0.772461	0.876312	1.09836	0.993001	1.10342	1.00929	0.820913	0.937171	1.0179	1.10171	1.07665	1.27493	1.3479	1.46052	52.5
IGEIPAVEEFVFLK	2199.28	0.950477	0.988353	0.980921	0.948657	0.974253	0.936386	0.822197	0.725745	0.674054	1.51871	1.66372	1.67685	1.02624	1.12553	1.03696	0.905272	0.902384	0.909443	0.951074	0.880074	0.807644	52.5
LPAETGEDDDTGYDECIVPTDMNLITDDDFR	3836.68	0.874581			0.971242			0.955376			0.993257			0.992979			0.944995			1.16373			52.49
NTYTCSPPITSSTPAVLTNNNFEK	3264.66	1.03269	0.9588	1.07222	0.992689	1.0371	1.24583	2.20472	2.43204	1.89647	1.0709	0.955325	1.24658	1.0437	0.974261	1.21802	1.4756	1.76703	1.58334	1.73495	1.64991	1.73381	52.47
RQETVEDVPCGNTVAMVGLDQFITK	3415.76	0.850291	0.927998	0.923878	0.96593	0.996444	0.989011	1.02175	1.01056	1.08909	0.96608	1.05146	0.99124	0.957439	1.0184	1.08087	1.23376	1.13424	1.24364	1.41783	1.23291	1.45398	52.46
VSQGSLQALASAAVLSGDHFK	2694.49	0.858455	0.894854	0.948073	0.933955	1.09138	1.08901	0.951926	0.972961	1.01713	0.923728	1.00713	1.13139	0.999208	1.07038	1.06978	1.01854	1.00256	1.06596	0.984557	1.02626	1.03752	52.46
LGDDATAQLLDIR	1704.94	1.34827	1.16458	1.43416	1.40779	1.34926	1.3252	0.892346	0.929162	0.867366	0.913992	0.998013	0.877072	1.3005	1.27129	1.11233	0.697188	0.790933	0.635433	0.623342	0.774828	0.598317	52.45
KIDEEILQEVVK	2355.41	1.0047	0.958697		0.777288	0.780936		1.28931	1.14957		1.18931	1.17176		1.02548	0.989738		1.31285	1.23831		1.34877	1.16544		52.45
AMLLAAAVQQHCK	2049.15	1.02977	0.930563	1.0063	1.05573	0.992046	0.942359	1.08034	0.95738	0.965743	1.06578	0.996758	1.07582	1.28451	1.10032	1.20995	1.41778	1.20999	1.20453	1.85891	1.43144	1.47978	52.45
VDLNVPLDESLK	1950.13	0.956612	0.976171	0.973512	0.923989	0.859774	0.932696	0.979751	1.00057	1.00561	1.18211	1.19317	1.30646	0.959353	0.959911	1.03222	1.17206	1.29894	1.39399	1.52219	1.89047	1.9905	52.44
YTELVEVPWEGATTIAALFEQSCGK	3407.75	1.03793			2.07118			1.35329			1.48074			1.27407			1.36288			1.69004			52.44
MFVLDEADEMLSR	1859.92																						52.43
GHGEGEDLFEFK	1973.02	0.923104	0.98164	0.970849	0.989517	1.08789	1.08846	1.56329	1.29484	1.64697	0.810794	0.920343	0.938809	1.54482	1.4232	1.8655	0.875293	0.84316	1.16166	0.836951	0.822527	1.23751	52.43
NITGLVECYAK	1876.04	1.02857	1.07088	1.00236	1.03713	1.05367	1.02321	1.37092	1.50928	1.39255	0.861175	0.894516	0.784243	0.827635	0.798995	0.768237	1.08079	1.07353	0.999345	1.24084	1.12552	1.20921	52.42
ANSGHPGLPMGCAPMGHILYDEVMR	3014.43	0.940469	0.913477	0.953877	1.08844	1.2035	1.23701	1.20223	1.06587	1.19174	1.02461	1.02369	1.07315	0.99514	1.00744	1.12873	1.07578	1.13293	1.17764	1.27855	1.16944	1.39928	52.41
SEVQFGHAGAK	1738.96	1.03047	1.08162	1.04722	0.928828	0.895862	0.891988	0.944795	1.17614	1.02166	1.08291	1.10389	1.15333	0.937551	0.932754	0.924917	0.878567	0.808893	0.902031	1.05732	0.966411	1.06851	52.41
SAQDIALAELAPTHPIR	2107.18	0.957411	1.16171	1.10809	0.9243	1.2485	1.21547	0.999051	1.30032	1.21717	0.879231	0.855116	0.956283	1.17632	1.37825	1.34685	1.04712	0.920463	0.926145	1.12971	0.897889	0.999897	52.38
FVFQGVHDIFQGSPDR	2153.1	0.962178	0.969987	1.00531	0.999506	1.02728	1.08792	0.902097	0.901403	0.845944	0.669023	0.584164	0.750154	0.846469	0.872917	0.846314	0.763636	0.686825	0.803539	0.872769	0.869337	0.903321	52.38
EKELLQAVNQLGDANEVLNER	2990.62	1.02231	0.869298	1.00825	1.16895	0.953062	1.11369	0.913795	0.974597	1.13618	0.838196	0.914339	1.01331	0.795763	0.94962	0.99392	0.925644	1.06705	1.31307	0.903031	1.19062	1.37792	52.38
SFPHTYGQPLAHFLR	2075.11	0.847681	0.790618	0.84192	1.08873	1.01937	0.944435	0.93122	0.832803	0.872531	0.963578	0.941479	0.981786	0.958336	0.884891	0.813468	1.02014	0.952255	0.979215	1.1496	1.03403	1.04889	52.38
QLQVDACHGVK	1863.04	1.01804		1.01715	0.865031		1.00693	1.75205		1.37489	0.40498		0.66107	0.350682		0.71448	0.38017		0.72368	0.409518		0.750955	52.37
VVHGIDVFDPK	1834.06																						52.36
NADGMNFADIEK	1948.98	1.22464		1.19681	1.17894		1.1229	1.25994		1.18997	1.23198		1.11932	1.12733		1.0803	0.999612		0.931908	1.19131		1.09106	52.36
GMTALVTGGTK	1643.95	1.02955	1.10198	1.07289	1.35421	1.47036	1.3509	1.0238	0.992016	0.910188	1.61893	2.11185	1.81359	1.74817	2.43903	2.27694	1.90625	2.54946	2.39064	1.24885	1.68959	1.38766	52.35
FGDAVHEDVGSR	1592.79	1.13267	1.08439	1.08337	0.852161	0.888124	0.934119	0.774841	0.766723	0.913346	0.902954	1.04923	1.09691	0.981219	1.02855	1.08308	0.773043	0.786887	1.1042	0.777673	0.607599	0.848489	52.35
ALAAFNHLLGVR	1585.94	0.800657	0.794763	0.946241	0.851498	0.926422	0.975848	0.800316	0.774072	0.882023	0.794684	0.750727	0.797265	1.08043	1.33907	1.10056	0.822002	1.06672	1.03397	0.939983	1.11729	1.16538	52.35
LGLPVLPTTTIGSFPQTMDLR	2561.42	1.05521		0.951103	1.38277		1.17709	1.13227		1.04674	1.12231		1.07547	1.07834		1.11572	1.19104		1.1372	1.35347		1.2711	52.35
EDNNLSLVEYELVNVVEE	2411.22	1.17532			1.70371			1.2068			1.25133			1.31173			1.32874			1.70059			52.34
VREPKEENVTLGPTVR	2432.39																						52.33
GPDGDVIDADFTDSK	2160.09	1.14461	1.08884	1.06358	1.01002	1.02852	0.989608	0.972791	0.966576	0.998154	1.1415	1.08082	1.04874	0.943805	0.929063	0.713242	0.834857	0.835762	0.732543	0.885973	0.859017	0.845652	52.33
DFDEVLFNHFAAK	2161.15	0.990202	0.993373	1.01039	1.02936	0.903598	1.01887	1.75995	2.20001	1.90439	0.94574	0.891273	0.961536	1.33235	1.41296	1.38263	0.898858	0.891728	0.912191	0.893215	0.957395	1.03805	52.32
EHALLAFTLGVK	1907.15	0.954225	0.949063	0.958375	0.864037	0.918388	0.907158	0.849548	0.894295	0.909058	0.950196	0.925032	0.956062	0.948958	0.945297	0.952473	0.917138	0.939631	0.946741	0.948569	0.943608	1.00608	52.32
APTHALLNEEGVDLPR	2036.11	1.05383	1.04258	1.09034	0.839506	0.881097	0.917266	0.850389	0.95576	0.90356	0.820865	0.830453	0.883187	0.755759	0.765311	0.813586	0.756391	0.823838	0.773856	0.738768	0.860184	0.770431	52.32
AAHVDYDMVPGVVYTHPEVASVGK	3149.64																						52.28
HFDTAASYGSEESLGQAVAESIER	2858.37	0.967663			1.15772			1.06936			0.757373			0.902576			0.881984			1.07935			52.28
ALSASPAAYSANPK	1956.09	0.965381	0.974658	0.947192	0.831114	0.772809	0.840603	1.09983	1.04287	1.14071	0.90893	0.883954	0.956713	0.97172	0.892064	0.921741	0.949256	0.853005	0.898286	0.841244	0.80204	0.903508	52.27
ALLPFWSSALPTLPVTAPSRK	2860.69	0.826183	0.839289	0.816254	1.02556	0.942794	0.86221	0.987743	1.13241	1.10807	0.9607	0.962021	0.982611	0.937505	0.927248	1.0192	1.25791	1.41328	1.29791	0.999653	1.18376	1.19787	52.27
LVGVSEETTTGVKR	2084.21																						52.26
VIVHPLVLLSIVDNYNR	2268.33	0.757189	0.866346	0.819573	1.01485	0.86839	0.845152	0.741972	0.711563	0.672523	0.811955	0.770898	0.743286	0.79363	0.71916	0.703968	0.858275	0.794524	0.709496	0.920966	0.754982	0.794813	52.26
DLGLDYTVISVGK	1988.14	1.39556	1.16032		1.28346	1.01092		1.07728	0.832094		0.645712	0.656771		0.789123	0.730113		0.770851	0.684096		0.879431	0.747254		52.26
IPDAHLLAQAEQSAK	2200.25	0.893464	0.953192	0.916181	0.854671	0.920014	0.637616	1.13303	1.02669	1.07224	1.02016	0.961288	1.02475	0.904	0.901768	0.93118	1.33292	1.24023	1.31508	1.22928	1.15039	1.27876	52.25
VNQIGTVTESIQAALDSK	2482.38	1.05046	1.09839	1.02583	1.21271	1.20757	1.38864	1.19445	1.14746	1.31255	1.32708	1.35037	1.3852	1.05339	1.17917	1.08928	1.119	1.2456	1.13421	1.27331	1.38403	1.27861	52.25
DYHDPPPAPLFDSVELTK	2649.4	1.03734	1.14587	1.02295	0.689156	0.86071	0.740162	1.12344	1.10543	1.11047	1.11437	1.26563	1.10333	0.965952	0.742713	0.814515	1.26277	1.41255	1.19121	1.17512	1.33487	1.11839	52.24
IAVEHLEHIAQK	1996.17																						52.23
NVSVPQISVVPPLPLLVSR	2318.41	0.990955	0.960209		1.44455	1.28829		1.06043	1.13796		1.01858	0.887183		1.11193	0.98831		1.03316	0.940667		1.20073	1.18442		52.23
LLELGQATQEDIDR	1905.01	1.02032	1.016	1.06585	1.11762	1.10129	1.11884	0.979146	1.01204	1.02064	1.01473	1.012	1.02315	0.953348	0.958896	0.963868	0.981589	0.913967	0.926782	1.02945	1.14458	1.09466	52.22
KPSVAAIDGLALGGGLEVAMGCHAR	3074.69	1.03468	0.956117	0.976319	0.876466	1.05507	0.904123	1.51669	1.09207	1.2943	1.03567	1.09103	1.05919	1.06298	1.03567	1.00701	1.09468	1.11312	1.11989	1.13254	0.965228	1.00635	52.22
HIEFQVLADK	1808.05	0.92437	0.87338	0.83022	0.852075	0.787514	0.654127	0.943395	0.8319	0.717557	0.900685	0.914876	0.87217	0.76635	0.742172	0.619146	0.882768	0.96834	0.756064	0.949453	0.944644	0.800043	52.21
EIMESSKPAAELVK	2444.42	0.872276	0.868035	0.845737	0.623699	0.61843	0.563367	0.568058	0.568709	0.543915	0.490935	0.49356	0.453954	0.474393	0.449102	0.429727	0.479949	0.518493	0.468493	0.586524	0.609593	0.620421	52.21
AAFLQNXCDELHFDPK	2527.32	0.972401	0.963353		1.11982	1.03726		2.37076	1.62045		0.722842	0.84167		1.32128	1.17158		0.610614	0.875231		0.688395	0.893442		52.18
IPFEEGHAVETLEEAK	2407.29	1.02859	1.09766	1.00416	0.776121	1.0035	0.88769	0.886763	1.35536	0.910752	1.3424	1.19081	1.32369	1.12962	1.44564	1.1184	1.14892	1.25139	1.14669	1.20561	1.31349	1.1733	52.16
VGEVIAITVEEEEDIAK	2452.35	0.997257	0.984369	1.02516	1.17352	1.2461	1.24573	1.0092	1.13924	1.2514	1.19035	1.22134	1.41287	1.12318	1.20974	1.24354	1.35145	1.23903	1.24528	1.45137	1.59908	1.75825	52.14
GSEGAFATISDEER	1772.85	1.07758	1.10018	1.00696	0.921493	0.962685	0.954852	1.65494	1.55715	1.58906	1.25396	1.27182	1.25659	1.01527	0.930505	1.04504	1.476	1.43384	1.53564	1.71774	1.82709	1.61876	52.11
AELTHLQDLLDELK	2246.29	0.994094			0.75444			0.95624			0.770789			0.608312			1.22751			1.01936			52.11
EYSEFLQEFMSAVK	2316.19	0.962001	1.07163	1.00439	0.937504	0.992853	1.08198	1.02271	0.984554	0.999852	1.0333	0.948169	1.03374	0.984077	1.0548	1.03091	1.12041	1.10313	1.131	1.37068	1.34261	1.42663	52.1
FQMSATEVENNFEQYMSLK	2904.42	0.973841	1.00858	0.958506	1.24707	1.15587	1.20095	1.08003	0.963823	0.984615	0.976964	0.980387	0.974426	1.04912	1.08606	1.00373	1.57816	1.31805	1.28669	2.22973	2.14779	2.19215	52.1
VGDVIESIQVVSGLDNLVNPSYK	3053.7	1.30089	1.18895	1.164	1.47106	1.31412	1.15721	1.17144	1.11605	1.06829	1.05703	0.982847	0.985855	1.12279	1.14878	1.08768	0.98327	0.894398	0.814428	0.998616	0.913327	0.896318	52.09
RDVLDIASIFR	1608.93	1.02181	1.03047	1.06342	1.025	1.02053	1.06163	0.836227	0.882564	0.852763	1.04031	1.08337	0.968193	0.832716	0.853363	0.894573	0.934303	1.06442	0.919378	0.984985	0.9781	0.992249	52.08
TLSPFDEDNLIPCFGFGDASTHDK	3291.61	0.912758	0.805495	0.91081	1.17803	1.03033	0.96065	1.17171	1.14472	1.15795	0.94792	1.01413	1.04454	0.97356	0.958745	0.995907	1.12231	1.03368	1.11594	1.00275	1.04533	1.00412	52.07
GGHELSLTTGNAGGR	1730.9	1.19008	1.05794	1.3038	0.99599	1.27107	1.13515	0.923604	0.923815	0.880704	1.02805	1.01305	0.988246	1.0584	1.24821	1.12499	0.779175	0.779719	0.784806	0.700522	0.683835	0.671673	52.06
TESGQQEYAEFLHLPK	2485.31	1.03784	0.994184	1.06778	0.927154	1.00716	1.07208	1.21098	1.0762	1.13288	1.07185	1.03563	1.11166	0.962015	0.986957	0.931558	1.14133	1.11437	1.09952	1.13846	1.14371	1.10687	52.06
GELDDTAAFK	1674.91																						52.05
QDALQALHDLITSK	2161.24	0.977856	0.976952	0.991	0.729584	0.715924	0.804705	0.87688	0.880122	0.868698	0.80505	0.842742	0.831129	0.887444	0.881484	0.924344	1.01232	0.961534	1.02935	0.858347	0.8294	0.860526	52.02
GTLQVQDFVIPFKEDR	2500.41	1.04578	1.0593	1.11928	0.973761	0.948653	1.00174	0.872554	0.820445	0.887403	0.897612	0.779606	0.828569	0.908257	0.807414	0.82694	0.779847	0.69168	0.669659	0.6909	0.598227	0.644585	52.01
MLEAVLNHVNLHAR	1921.07	0.962554	0.883038	0.994207	0.670541	0.735269	0.736957	0.356619	0.540461	0.352283	0.414223	0.462064	0.415047	0.369566	0.418887	0.380084	0.301195	0.431685	0.352914	0.330028	0.417868	0.339048	52.01
[truncated: 16,443 more rows]
