# Supplementary material for: Resveratrol accumulation and its involvement in stilbene synthetic pathway of Chinese wild grapes during berry development using quantitative proteome analysis
Source: Sci Rep. 2017 Aug 24;7:9295. doi: 10.1038/s41598-017-10171-x (PMC5571159; doi:10.1038/s41598-017-10171-x)
Supplement: Supplementary file 3 — Supplementary Table s3 [file 41598_2017_10171_MOESM3_ESM.xls]

## Sheet: Expression database
Supplementary Table s3 List of proteins identified and quantified for the iTRAQ experiment
Accession	ΣCoverage	Σ# Unique Peptides	a: 114/113	b: 114/113	c: 114/113	a: 115/113	b: 115/113	c: 115/113	a: 116/113	b: 116/113	c: 116/113	a: 117/113	b: 117/113	c: 117/113	a: 118/113	b: 118/113	c: 118/113	a: 119/113	b: 119/113	c: 119/113	a: 121/113	b: 121/113	c: 121/113	# AAs	MW [kDa]	calc. pI
A0T2X7	16.82	1	1.04112	0.883646	1.2108	0.96083	0.978658	1.35843	0.819122	0.919139	0.935835	1.35318	1.21364	1.47497	1.2218	0.992361	1.41435	0.989863	1.18758	1.112	0.970252	1.30804	1.21111	214	23.6601	6.60986
A1XIT3	43.97	1	1.15966	1.02016	1.08792	1.44627	1.34578	1.3884	1.18566	1.06172	1.14331	1.15068	1.09698	1.20735	0.982249	0.957744	0.958578	1.03017	1.02304	1.01084	1.40108	1.32923	1.34772	398	42.7334	7.6792
A1YW90	43.84	1	1.03186	1.07379	1.12567	1.01649	1.05369	1.163	0.804978	0.829794	0.77982	1.0947	1.16869	1.3385	1.99983	1.95342	2.18942	1.90783	1.82054	2.20965	1.82717	1.8362	2.16666	219	25.5329	5.71924
A2ICC7	71.3	1	1.1075		0.957782	0.855975		1.05601	1.06937		1.06692	1.02857		1.18755	1.09291		1.35565	1.09637		1.30772	1.20888		1.39075	115	12.8205	7.04932
A2ICC9	37.46	10	0.951734	0.959279	1.00282	0.992211	1.07162	1.05677	1.00477	0.974155	0.998693	1.72706	1.88353	2.32093	0.941976	0.968112	0.927092	1.75845	1.87582	2.28377	1.611	1.68644	1.97601	355	40.1678	5.87158
A2SXS2	17.15	4	0.919147	0.989136	0.969736	0.998271	1.026	0.989024	0.895916	0.935467	0.840836	1.64263	1.56615	1.56076	1.41123	1.44282	1.40135	1.28911	1.20304	1.21035	1.55011	1.39068	1.46286	309	34.6799	8.32373
A2T3Z9	9.01	1		0.940434			1.39609			1.06			1.04511			1.05353			1.12533			1.15972		222	24.4445	6.78564
A3FA64	26.57	5	1.21947	1.27448	1.3359	1.02223	0.988038	0.985522	0.891073	0.897767	0.864161	1.18587	1.10529	1.16482	0.973454	0.953271	0.885245	0.922934	0.870459	0.826026	0.840968	0.817532	0.752786	286	30.649	8.42627
A3FA65	24.74	1	0.851822	0.88073	0.889702	0.543053	0.584824	0.637445	0.614587	0.759278	0.685605	0.917284	0.959842	0.902358	0.620606	0.834912	1.00067	0.80917	1.03392	1.13777	0.488732	0.625959	0.918667	287	30.721	8.41162
A3FA68	12.54	4	0.922384	0.889933	0.906875	0.984773	0.824038	0.880713	1.90824	2.02028	1.57043	0.976405	1.0162	1.0069	1.10234	1.0202	0.974163	2.59703	2.44574	1.8549	2.54757	2.68085	2.0394	287	30.6738	7.54736
A3FA69	23.94	5	1.00808	0.990893	1.01664	0.845758	0.845055	0.846399	1.35507	1.32798	1.26492	1.12161	1.07372	1.10333	0.910994	0.946649	0.870334	1.43753	1.35403	1.29372	1.28578	1.21493	1.20032	284	30.2137	8.14795
A3QRB5	26.67	3	1.17728	1.11612	1.15914	1.48268	1.46024	1.27496	1.23891	1.23487	1.08434	1.14414	1.00322	1.07972	1.23436	1.2877	1.12943	1.29179	1.24915	1.03569	1.97964	2.06415	1.52122	225	23.9188	4.70361
A5ACP0	36.8	16	0.911572	0.926333	0.937273	0.886435	0.875683	0.917626	1.03096	1.06783	1.03689	0.985291	0.975291	1.01602	0.957257	0.945998	0.959999	1.1086	1.109	1.16204	1.15227	1.11719	1.16406	1704	192.845	5.46533
A5ACR7	23.93	7	0.999419	1.0065	1.00766	1.32625	1.09088	1.17443	1.29062	1.39038	1.21218	1.11185	1.04942	1.02908	1.07999	1.07342	1.09709	1.23684	1.13968	1.15974	1.46069	1.24911	1.24441	351	40.6449	5.0083
A5ACR9	2.11	1	1.0053			1.13841			1.41252			1.04156			1.01926			1.0181			1.2118			615	69.0211	8.11865
A5ACV0	26.96	1	0.978502		0.98546	0.982488		0.792087	0.941948		0.875808	1.06416		1.03119	1.0433		0.934823	1.13938		1.07431	1.01662		1.00465	204	24.1772	11.3267
A5ACX0	32.85	12	0.931223	0.984646	0.947516	0.942055	0.941038	1.00925	0.826324	0.914998	0.851571	0.987278	0.995674	0.979976	0.872909	0.89789	0.903755	0.715454	0.816057	0.727476	0.777352	0.881847	0.869907	481	53.2341	6.93213
A5ACX2	2.12	1		0.907148			0.887473			1.01616			0.85382			0.850964			0.858182			0.832983		706	79.4021	7.29834
A5AD03	39.07	4	1.04983	1.0347	1.0074	0.876176	0.839781	0.834018	0.760636	0.684286	0.730396	1.16078	1.23286	1.15831	1.14825	1.22276	1.14142	0.890137	0.907183	0.852938	0.765601	0.755738	0.80234	151	17.0584	10.7993
A5AD05	5.83	2	0.843941	0.904106	0.97529	1.04942	1.09183	1.04979	1.10261	1.10389	1.33366	0.939611	0.960609	0.888212	1.09815	1.06501	1.12158	1.07235	1.14623	1.09235	1.17984	1.19542	1.1574	549	58.3185	5.19873
A5AD21	2.4	1		0.966732			0.938312			0.808714			1.21803			1.12089			0.725482			0.949584		459	51.9416	9.30518
A5AD40	31.2	7	1.00894	1.00416	1.01937	1.07985	0.96608	1.15507	0.933117	0.878402	1.0329	1.09808	1.02005	1.1166	1.11448	1.03328	1.13289	1.03909	0.962881	1.04668	1.05529	0.948753	1.08241	375	43.245	6.90283
A5AD75	7.63	1		0.991418			1.00417			1.00457			0.976678			0.995769			1.19138			0.930489		262	29.0576	6.78564
A5ADC4	4.4	2	0.941785	1.04255	0.996157	1.08654	1.05572	1.14455	1.05139	1.1168	1.20172	0.986491	1.0733	1.09602	1.06577	1.23481	1.31478	1.00726	1.06872	1.09095	0.930227	0.984341	1.04533	728	82.6455	7.48877
A5ADC8	15.73	5	0.890707	0.933179	0.871825	0.911846	0.961557	0.805135	0.912972	0.900545	0.873105	0.964719	1.07988	0.961628	0.843123	0.961646	0.838194	1.05395	1.10595	1.05635	1.0041	1.06102	1.02161	445	48.5153	6.25244
A5ADJ5	22.27	12	1.07364	1.05276	1.00726	1.06997	0.961172	0.941363	1.01622	0.997992	0.976887	1.1195	1.06376	1.11032	1.15327	1.09095	1.09316	1.08349	1.03677	1.05425	0.998765	0.942436	0.959185	449	45.392	7.69385
A5ADM7	3.83	1	0.976006		1.01642	1.03139		1.03299	0.843121		0.899262	1.25881		1.24169	1.20192		1.12543	1.34458		0.939655	1.22758		0.975087	313	35.1525	6.63916
A5ADQ3	2.91	1	1.01198			1.09313			0.916696			0.798195			0.778315			0.739714			0.822501			344	39.1234	8.77783
A5AE53	14.93	3	0.904965	0.911095	0.892674	0.890039	0.620922	0.792742	0.984622	0.975158	0.983976	1.23645	0.789363	0.983477	1.00968	0.978574	1.04305	1.41891	0.615463	1.27077	1.05358	0.495801	0.952865	288	32.3063	8.47021
A5AE87	6.48	3	0.962554	0.883038	0.919681	0.670541	0.735269	0.62684	0.356619	0.540461	0.35606	0.414223	0.462064	0.395945	0.369566	0.418887	0.338202	0.301195	0.431685	0.355113	0.330028	0.417868	0.354093	463	50.2335	6.37939
A5AEA1	14.29	2		1.01159	0.959849		1.05229	0.990495		0.613479	0.560115		0.775787	0.739245		0.649927	0.619695		0.648709	0.587436		0.68958	0.606472	392	43.4822	8.26514
A5AEB0	29.15	1			1.07332			1.4296			1.26991			1.17917			1.03055			1.18891			1.39475	422	46.9529	6.22705
A5AEB4	51.47	8	1.12461	1.09886	1.15111	0.98963	0.921327	0.936592	0.783236	0.800292	0.765704	0.898924	0.904265	0.927577	0.995964	1.00668	0.992032	0.661588	0.670635	0.688302	0.748125	0.746539	0.748639	204	22.4667	9.72998
A5AEB9	32.91	9	1.04494	1.05929	1.02419	1.00965	1.02579	0.995906	1.12665	1.15405	1.0991	1.00444	1.02237	0.995101	0.830735	0.957067	0.867432	1.01802	1.03521	1.04837	0.957827	0.904469	1.06533	398	44.5074	8.19189
A5AEG0	2.6	1	0.90311	0.987247		1.1125	1.18797		0.86027	0.880921		0.916333	1.08982		0.869234	0.929685		0.904547	0.935403		0.870734	0.935679		578	65.1377	6.82959
A5AEH1	40.39	3	1.01468	1.04027	1.05318	1.24706	1.14123	1.15975	2.6087	2.09366	3.33003	1.10546	1.24026	1.16456	1.50369	1.43945	1.47733	1.03592	1.09742	1.06176	1.03362	1.0516	1.03333	255	28.7633	4.83057
A5AEM5	11.94	3	0.888588	1.01801		0.990731	0.970978		1.01172	1.07041		0.943997	0.970564		0.937973	1.01284		0.969221	0.944796		1.05744	1.0576		310	33.0804	9.51025
A5AEP0	35.58	13	1.06594	1.07151	1.05811	1.12799	1.13307	1.16946	1.65844	1.7011	1.73316	1.0542	1.09674	1.1218	1.05934	1.08243	1.11859	1.13927	1.15429	1.14848	1.12296	1.14571	1.15144	371	40.4723	8.92432
A5AEP7	12.76	6	0.920575	0.954148	0.856023	0.797781	0.836497	0.710119	0.899579	0.857107	0.795596	0.806756	0.732677	0.641232	0.862388	0.872188	0.694966	0.86113	0.794641	0.683994	0.839116	0.794492	0.734608	784	88.6198	5.51611
A5AEQ0	25.58	6	0.936497	0.964993	0.920669	0.951218	0.975574	0.874105	0.94996	1.01233	0.953618	1.06283	1.04918	1.00309	0.978561	0.951889	0.955454	1.1073	1.00768	1.01889	1.07424	1.03255	1.02865	301	32.7002	6.21436
A5AEQ5	19.66	2	1.09905	1.06082	1.11295	1.05414	1.0922	1.05348	0.697974	0.742357	0.703861	1.13513	1.20765	1.20556	1.46797	1.42181	1.44675	0.865058	0.79891	0.790095	0.639922	0.639504	0.543754	117	12.0245	9.99365
A5AER1	4.44	2		0.99249	0.893709		0.700983	0.798435		0.712176	0.729193		7.07981	4.73899		0.600423	0.629521		0.681496	0.7482		0.719823	0.754819	338	37.1356	6.23975
A5AER7	40.92	22	1.13252	1.12752	1.17408	1.10843	1.0998	1.08905	1.03153	1.0566	1.01452	0.939698	0.928485	0.938091	0.885386	0.874246	0.88536	0.718729	0.676002	0.692266	0.700309	0.702356	0.731069	694	74.3105	6.11279
A5AEV0	10.01	9	0.865269	0.817769	0.870967	0.847303	0.859815	0.822647	0.796654	0.692614	0.78523	0.802656	0.794007	0.784776	0.849801	0.875433	0.854763	0.807558	0.74998	0.806012	0.723652	0.581581	0.717058	1069	120.168	6.82959
A5AEX6	41.15	7	1.07648	1.05607	1.06216	0.971891	0.982286	0.978103	1.05305	1.11283	1.01369	1.00345	1.05705	1.00806	0.949651	0.983147	1.01327	0.964496	1.07595	1.05067	1.03209	1.08062	1.02021	243	26.2671	5.22412
A5AEY1	16.18	3	1.115	1.10649	1.09243	0.99159	0.885694	0.880224	0.82141	0.871688	0.861354	1.22205	1.34151	1.25785	1.39056	1.51115	1.50267	0.879031	0.852942	0.901836	0.616502	0.59305	0.605361	136	15.2585	11.2974
A5AF09	19.58	2	1.11142		1.04765	1.04875		1.04688	1.21654		1.02937	0.797616		0.977454	1.00989		0.971385	1.07408		1.11644	1.10019		1.39604	143	15.1127	9.68604
A5AF26	4.82	1	1.17457			1.01159			1.22319			1.39153			1.3737			1.21419			1.32985			519	58.9293	8.60205
A5AF37	4.53	2	1.04392	0.936657	1.00185	1.0951	0.858905	1.04814	1.09782	1.02061	1.00192	1.10938	1.0629	1.08389	1.04489	1.03307	1.0009	1.39354	1.22683	1.22767	1.4361	1.19257	1.2795	618	67.1568	6.84424
A5AF64	4.57	2	0.946608	0.923364		1.35124	1.14774		0.777514	0.988914		0.953571	0.83252		1.13908	0.85253		1.10892	0.963379		0.836574	0.99078		481	51.7545	9.64209
A5AFA0	12.12	1	0.817855		0.879726	0.783014		0.794039	0.828928		0.845206	0.968225		1.05785	0.781678		0.846841	0.930105		0.903407	1.15984		1.08021	264	29.3587	9.12939
A5AFA5	20.36	1	1.03613	1.06625	1.06222	1.25265	1.55888	1.25984	0.974232	1.02027	1.01388	0.84974	0.981677	0.992121	0.958634	1.16886	1.03931	0.930639	0.993548	1.03866	0.948699	1.03937	1.05639	167	18.5406	7.60596
A5AFH3	25.97	2	0.973995	1.12661		0.976022	1.24862		0.978909	0.822429		1.01487	1.14688		0.98805	1.08406		0.972875	0.853761		1.02549	0.959679		154	16.6754	4.90674
A5AFH5	63.69	14	1.05911	1.05682	1.04643	1.03181	1.08547	1.10188	1.045	0.985577	1.05363	0.970445	0.977809	0.973115	1.06066	1.03207	1.0023	0.947549	1.0258	1.0109	1.01221	1.00002	1.0209	325	34.3481	5.45264
A5AFI4	0.7	1	0.782723			0.858562			0.677917			0.898876			1.12841			0.937543			0.789111			1135	125.944	6.7417
A5AFL9	2.09	1	0.749312			1.13829			0.912551			0.744861			0.684524			0.644717			0.637104			574	66.146	7.89893
A5AFM1	12.42	4	1.09688	1.14175	1.07393	1.02916	1.13489	0.987773	0.922597	1.18312	0.885883	0.914435	0.969781	0.811826	0.915817	1.02083	0.921191	0.83818	1.07026	0.848534	0.879667	1.13955	0.840252	330	35.7333	6.44287
A5AFM3	24.15	2	1.04252	0.96664	0.905648	1.0163	1.2537	0.98628	0.852844	1.1834	1.02195	0.973272	1.29735	1.02133	2.56699	4.60733	3.01652	1.00585	1.56002	1.47378	1.94263	3.66427	2.58676	1085	122.588	5.87158
A5AFM5	15.23	2	0.972436	0.886649	0.994194	0.902888	0.679217	1.01489	1.05733	0.98936	1.08731	1.05204	0.923824	1.03737	1.27602	1.0315	1.20743	0.884922	0.858803	0.961336	0.854046	0.74567	0.919624	151	16.5567	4.95752
A5AFQ8	47.12	6	1.0122	0.997824	1.01269	0.978167	0.996406	1.02208	0.914827	0.844895	0.808873	1.2809	1.17901	1.09086	1.16759	1.05943	1.0922	1.14446	1.10114	1.09125	0.894201	0.879577	0.849161	191	21.95	9.77393
A5AFR3	34.9	1	1.0441	0.994716	0.972991	0.988902	0.964956	1.11554	0.838726	0.730086	0.722768	1.06499	0.940688	0.985222	1.38978	1.31077	1.23826	0.916791	0.805155	0.762439	0.847862	0.722809	0.722797	149	15.802	10.5796
A5AFS1	51.45	3	0.937953	0.94553	0.950728	0.863257	0.903109	0.881491	0.854794	0.884389	0.88775	0.938384	0.91913	0.948113	0.938966	0.937291	0.940684	0.917138	0.931298	0.936364	0.909208	0.935747	0.954972	447	49.3057	9.0708
A5AFS2	3.87	2	0.88765	1.01118	0.986545	0.970634	0.95513	1.09694	0.976296	1.0222	0.943494	0.948592	0.962175	1.02719	0.939426	0.953473	0.927922	1.03973	1.06962	1.07593	1.12418	1.11711	1.29157	775	87.9142	5.35107
A5AFX4	27.4	6	1.0358	1.07872	0.972734	1.35266	1.37689	1.28222	1.20674	1.20569	1.09266	1.09869	1.14799	1.09035	1.2112	1.25375	1.16884	1.18307	1.16385	1.18549	1.12742	1.13067	1.27783	208	23.721	5.8208
A5AFY6	44.51	1	0.944793			0.766585			0.761244			1.63699			1.69219			1.21371			0.620957			164	18.8512	10.4038
A5AG24	3.43	1	0.902964		0.908523	0.888079		0.885021	0.996811		1.05361	1.15636		1.0642	1.22053		1.07464	0.975696		0.944428	0.961683		1.02595	321	35.5956	8.19189
A5AG33	5.02	1			1.11735			1.33871			1.30373			1.12313			0.847056			1.0714			1.27664	319	34.2533	8.20654
A5AG38	20.48	4	1.16485	1.14027	1.13568	1.23403	1.30305	1.14895	1.48752	1.42115	1.29756	0.877273	0.953235	0.892496	1.03514	1.0443	1.02074	0.927529	1.025	0.874125	0.914451	0.921704	0.871419	293	31.7232	5.51611
A5AG54	42.92	2		1.06984			1.17355			0.703862			0.81411			0.69653			0.543589			0.470396		219	25.4099	6.41748
A5AG64	3.77	1	1.05364			1.20038			1.18369			0.995128			1.06054			0.991426			1.15381			318	34.8089	8.95361
A5AGC1	5.39	1	0.977929	1.0462	1.02249	1.20638	1.30207	1.25828	1.1187	1.18712	1.14763	1.03404	0.99592	1.04423	1.14025	1.11268	1.21209	1.48442	1.26945	1.51174	1.12762	1.20362	1.14516	167	19.1928	8.77783
A5AGD5	6.32	1	0.932056	1.024	0.994368	0.993092	0.998787	1.10913	1.41279	1.4752	1.45775	0.92102	0.945224	0.974405	1.014	1.03975	1.05777	1.06915	1.07763	1.08024	1.1835	1.15326	1.14415	174	19.6077	7.31299
A5AGD9	9.71	1	0.961222	0.96884	0.943272	0.976262	1.12671	0.848211	1.03823	0.978791	1.13311	0.832537	0.788588	0.863822	1.01773	1.00518	1.07802	0.936858	0.880744	0.955664	0.997521	1.30294	1.10144	649	70.9914	5.24951
A5AGG0	11.29	4	0.892138	0.920114	0.841177	1.24149	1.09997	0.862828	1.41293	1.18936	0.929367	0.937697	0.922186	0.850132	1.36317	1.08344	0.985378	1.32433	1.12969	1.15894	2.51537	2.2599	2.62272	558	62.536	7.69385
A5AGJ5	56.01	1	1.0766	1.10619		1.30815	1.47069		1.10557	1.07824		1.59153	1.65598		1.10742	1.10455		1.38424	1.32268		1.32248	1.31016		341	37.4653	6.99072
A5AGM9	49.89	1	1.04136	1.01264	1.07179	0.891919	0.774326	0.920029	1.01373	0.962923	0.998066	0.826108	0.846106	0.845185	1.03385	1.04068	1.06385	0.805413	0.837151	0.781577	1.13596	1.19145	1.1181	447	49.3448	9.0708
A5AGN5	32.65	19	0.978852	0.998157	0.988999	0.791592	0.80559	0.78777	0.841115	0.845725	0.836097	0.696961	0.716831	0.708763	0.628055	0.657175	0.640507	0.704471	0.728591	0.715111	0.648959	0.649175	0.665214	588	63.4465	6.85889
A5AGQ2	10.62	1	0.927414	0.894306		1.14758	1.2092		2.94606	2.4277		0.651306	0.80231		2.87436	2.25898		0.654072	0.778896		0.696902	0.821348		113	11.3647	4.37354
A5AGU2	5.96	2	1.04532	1.06658		1.10973	1.13675		0.964476	1.01544		1.00309	1.11726		0.991413	1.11706		0.885733	1.09111		0.912734	1.19202		369	40.4682	6.02393
A5AGU7	3.69	2	1.09883	1.06049	1.05944	0.97047	1.08339	1.01712	0.845377	0.93422	0.867845	0.735397	0.820734	0.672388	0.652586	0.731904	0.606331	0.682602	0.801854	0.634274	0.724952	0.837256	0.646495	677	75.7762	6.56592
A5AGY5	4.19	2	0.795903		0.843172	0.757394		0.669013	0.492135		0.615792	1.27277		1.12739	1.04522		1.04545	0.590478		0.678547	0.578458		0.605751	334	37.7693	8.07471
A5AGY6	26.55	4	1.22854	1.14285	0.991132	1.07778	1.01014	1.32535	1.40119	1.28017	1.32626	1.02756	0.941329	1.0529	1.25611	1.2458	1.27328	1.23179	1.04971	1.18124	1.272	1.08774	1.45658	467	53.0437	6.07471
A5AGZ1	19.62	4	1.05458	0.949207	1.12826	1.08768	0.963064	1.88663	1.23043	1.41488	1.3079	1.23019	1.24763	1.22957	1.14915	1.10651	1.0076	1.07229	0.95821	1.00572	1.20092	1.22772	1.17807	367	39.2038	7.00537
A5AGZ9	16.76	1	1.0921	0.820287		1.26016	1.07181		1.25818	1.08553		1.04574	0.954507		0.95077	1.1631		1.15713	0.958051		2.44602	1.65002		340	37.436	8.98291
A5AH29	5.13	1	0.922642	0.929358		1.09853	1.2918		0.921331	0.769665		0.990749	0.895712		1.06206	0.934719		0.82669	0.918351		1.0096	0.960879		234	26.5623	5.51611
A5AH47	2.68	1	1.05583		0.762063	0.872287		0.849677	1.46662		1.03315	2.87063		1.2989	2.1352		1.53353	2.16078		1.64631	2.2316		1.31285	596	65.6793	4.98291
A5AH66	6.31	3	0.92361	0.918353	0.940048	1.08597	1.2004	1.02038	0.963766	0.930753	1.02461	0.993867	1.03067	1.03902	1.06451	1.04411	0.934776	1.13346	1.17002	1.10559	1.08422	1.15705	1.11956	666	70.8336	9.5542
A5AH72	55.13	22	0.967037	0.964043	0.971321	0.82081	0.796863	0.758519	0.624139	0.603701	0.613484	0.657833	0.66377	0.672335	0.645286	0.622136	0.633832	0.614436	0.60961	0.592738	0.696946	0.693427	0.687727	965	110.253	6.40479
A5AHA8	41.77	5	0.881698	0.928421	1.00063	0.816304	0.949524	0.968423	2.23708	1.78809	1.57342	0.775224	0.813037	0.651626	1.60159	1.34927	1.06999	0.687993	0.649588	0.572688	0.733776	0.683994	0.601924	699	79.9597	5.08447
A5AHG5	30.67	11	0.999586	0.999344	1.00107	0.946158	0.981521	0.957207	1.20428	1.20725	1.25844	1.01676	1.08071	1.08983	1.01939	1.04275	0.980798	1.24468	1.23847	1.28581	1.63477	1.62991	1.69835	401	43.7579	5.78271
A5AHI1	42	12	0.900412	0.895866	0.866403	0.891261	0.868334	0.875522	0.913046	0.951874	0.941205	0.956204	0.947798	0.921411	0.904935	0.895103	0.909098	0.90265	0.894582	0.891048	1.0351	1.10894	1.0797	419	45.4088	6.15088
A5AHN8	5.05	2	1.02551		1.07828	0.854347		0.866219	1.03159		1.12784	0.824304		0.812257	0.855303		0.904233	0.977012		0.984403	0.824394		0.990694	297	31.765	9.42236
A5AHP0	36.6	34	0.877758	0.901166	0.860286	0.844633	0.895556	0.856462	0.942094	0.959542	0.956854	1.04659	1.05408	1.02003	0.911143	0.930891	0.938849	1.03296	1.05677	1.03955	0.999694	1.02159	1.02026	948	105.851	5.87158
A5AHP2	11.68	1		1.05827			1.10002			1.25355			0.930377			0.96391			0.901617			0.93609		291	31.9312	9.61279
A5AHT6	23.7	4	0.900866	1.07796	1.10959	0.909823	1.00423	1.1174	0.900143	1.1676	0.967066	1.25611	1.27495	1.30951	0.892855	0.858018	1.0258	0.933371	0.961401	0.92042	1.09943	1.2969	1.01691	346	38.2745	7.45947
A5AHX7	8.53	1		1.0388	1.02681		1.08735	1.14773		1.03816	0.943112		1.14686	0.999591		1.17317	1.05925		1.19942	1.04484		1.17729	1.10533	129	14.3199	7.40088
A5AHY0	8.02	1		1.12902			1.14535			1.28876			1.11073			1.46568			0.891915			0.860734		212	23.6742	6.21436
A5AI12	12.84	2	1.13038	1.06964	0.965599	0.922109	0.929511	0.926232	0.989695	0.895667	1.09699	0.913937	0.924268	1.10176	0.930056	0.988078	1.10621	0.900688	0.834982	1.03097	0.764715	0.735342	0.924099	148	16.4703	7.89893
A5AI29	4.12	2	1.09303	1.08153	1.10736	1.12339	1.14534	1.10309	1.23567	1.39671	1.2518	0.826406	0.796231	0.803865	0.951008	0.937639	0.839414	0.887329	0.887742	0.793419	0.985148	1.0193	0.938809	753	82.5672	8.08936
A5AI47	41.57	2	0.58521	0.907094	0.787367	1.68525	1.39171	1.92452	5.1978	6.37989	10.7473	1.54422	1.85338	1.57436	1.12304	1.40537	1.00142	0.796337	1.01829	1.08165	4.13774	3.4742	5.45334	89	9.3924	5.77002
A5AIC8	23.42	2		1.07306	1.06401		1.20087	1.13898		1.33403	1.39634		1.43741	1.43885		1.30574	1.3194		1.62449	1.96099		1.35327	1.5048	111	11.5419	7.79639
A5AIE0	39.68	12	1.13337	1.16377	1.15673	0.898702	0.946765	0.95253	0.865879	0.891803	0.859924	0.943626	0.959515	0.925326	0.809667	0.823885	0.823331	0.646247	0.665483	0.654262	0.66703	0.633459	0.6357	378	42.304	8.57275
A5AII8	6.57	3	0.943928	1.01025	0.981821	0.906173	0.921356	0.827444	0.921656	1.11343	0.842106	0.908759	1.00319	0.763893	0.984629	0.955296	0.878509	1.01894	1.03811	0.75469	0.956576	1.10555	0.667249	639	69.3028	7.54736
A5AIJ0	4.81	2	1.05686	1.08544	1.18868	0.836499	0.875513	0.98284	1.18842	1.19217	1.20029	0.799843	0.736157	0.720729	0.876699	0.926586	0.909555	0.697392	0.724407	0.753835	1.39717	1.35561	1.35909	478	53.8231	5.98584
A5AIN5	3.66	1		1.09285			1.28552			1.63956			1.18725			1.06739			1.31683			2.29813		246	26.1826	8.57275
A5AIS5	18.49	6	0.91403	0.925758	0.911055	0.903299	0.963975	0.91153	1.1295	1.09063	1.12144	0.980791	0.993564	1.01235	0.94117	0.953566	0.929661	1.20707	1.20768	1.15045	1.0255	1.04166	1.01735	465	51.0194	5.92236
A5AIS8	8.24	2	1.03884	0.972417		1.03063	1.06779		1.0417	1.02581		0.928723	0.876813		0.94996	0.934206		0.992681	0.949576		1.10129	1.06545		340	37.0581	9.33447
A5AIW6	2.87	1	0.879521		1.06968	0.932786		1.13115	1.15755		1.42925	0.855751		1.02573	0.88558		0.970584	0.904968		1.05468	0.797409		0.964068	314	35.3441	6.43018
A5AJ26	17.59	6	1.02549	1.08704	1.04454	0.976903	1.1191	0.945841	1.05406	1.16592	1.10315	1.05201	1.04006	1.0216	1.26596	1.38224	1.31579	1.17346	1.12284	1.06153	1.24366	1.41332	1.25232	324	35.4823	5.26221
A5AJ83	53.28	6	1.05107	1.05483	1.02565	0.898548	0.980659	0.87782	0.788412	0.8267	0.776242	1.18644	1.22713	1.19114	1.209	1.18439	1.18299	1.09669	1.00773	1.07872	0.843038	0.790617	0.858793	122	13.6374	9.62744
A5AJC5	3.79	1	0.875855			1.11469			1.0269			1.12075			1.07581			1.1155			1.32842			501	55.2114	6.29053
A5AJD5	0.35	1			1.12625			0.766804			1.06417			1.31313			0.991411			0.905202			0.875019	1735	198.742	7.54736
A5AJI9	2.02	1	0.916863			1.37586			1.35684			1.18987			1.33631			1.34272			1.54094			990	112.505	7.81104
A5AJN1	24.02	7	1.11627	1.0886	1.15523	0.941044	0.973462	0.989603	0.838344	0.823134	0.881856	0.826617	0.843693	0.859391	0.775014	0.669883	0.689851	0.730046	0.573653	0.568237	0.626409	0.561318	0.585624	408	44.9511	8.74854
A5AJN7	14.29	4	0.982284	0.978975	0.975203	0.80329	0.863995	0.775664	0.651733	0.693534	0.641831	0.783896	0.780988	0.78222	0.603821	0.625943	0.624097	0.635963	0.660368	0.579159	0.620668	0.580673	0.575906	350	37.6029	7.6792
A5AJT4	2.21	1		0.813925	0.743582		0.791286	0.73505		0.926697	0.913339		0.740153	0.781352		0.673124	0.669068		0.744128	0.730297		0.895381	0.831805	317	35.419	6.63916
A5AK33	6.54	2	1.0546	0.907127	0.937302	1.15925	0.757801	0.851274	0.950994	0.810166	0.831437	1.27346	1.25572	1.39532	0.986633	0.664891	0.714449	1.00754	0.795102	0.694569	1.09135	0.917453	0.785602	321	36.0767	5.98584
A5AK37	1.49	1	0.926799			1.53391			1.03851			1.26532			1.4046			1.35361			1.23295			1477	167.697	7.63525
A5AK38	0.61	1	0.666993	0.741112		0.852767	0.877728		0.825031	0.976299		0.721577	0.65256		0.852792	0.896074		0.77767	0.861986		1.02049	1.58317		1143	127.192	5.50342
A5AK78	2.17	2	0.965869	0.968218	1.04222	1.15733	0.823322	0.844566	1.00165	0.886536	0.838258	0.936453	0.836009	0.738145	1.0668	0.897268	0.94353	1.33423	0.815714	0.831409	1.07596	0.813177	0.793925	828	90.2913	9.43701
A5AK93	21.47	4	1.0355	0.986328	1.06005	1.26632	0.894797	1.31537	1.07334	1.00942	0.995972	1.22492	1.08822	1.08798	1.03703	0.840471	0.989219	0.975826	0.753389	0.806962	1.09211	0.764316	0.954048	340	38.3767	8.70459
A5AKA8	40.09	13	0.973063	0.958628	0.958472	0.993672	0.97594	0.954938	0.971145	0.994487	1.02082	1.02149	1.01137	1.02452	1.05689	1.0946	1.09984	1.05456	1.0885	1.07763	1.03517	1.01964	1.08761	464	50.8069	8.41162
A5AKB1	50.89	13	1.25206	1.33305	1.30093	1.1478	1.16154	1.09846	1.05294	1.06239	1.03972	0.932738	0.912446	0.905842	0.86637	0.848462	0.847423	0.76244	0.730926	0.72158	0.721442	0.664507	0.731673	281	30.499	4.89404
A5AKD8	87.79	10	0.977476	0.968158	0.970347	0.90371	0.905156	0.909456	0.890465	0.885022	0.88048	1.20473	1.22216	1.22704	1.22606	1.24073	1.2458	1.15132	1.16603	1.1438	1.25422	1.23529	1.22131	172	17.9269	8.70459
A5AKG8	5.11	1	0.95866		0.997372	0.942844		0.915089	1.02728		1.04711	0.966645		0.954457	1.01301		1.00181	1.03692		0.972066	1.05175		0.997006	352	40.7502	5.24951
A5AKK0	36.42	1	1.03556			0.919968			0.895105			5.05718			1.96118			1.4253			1.00868			151	17.1065	5.38916
A5AKK9	8.6	1	1.12179	1.17673	1.01837	1.24978	0.960032	1.18245	1.38354	1.2985	1.07443	0.999761	0.959095	0.916331	1.34902	1.14817	1.05845	1.15335	0.98021	0.923882	1.60317	1.2826	1.13884	221	24.4693	8.06006
A5AKL0	49.16	1	0.885	0.987693	1.0446	0.866413	0.999107	0.937794	1.08212	1.20011	1.11875	1.01389	1.01664	1.14701	0.883744	0.93586	0.941816	1.0246	0.97448	1.07317	1.10016	1.06189	1.22335	297	33.2387	6.63916
A5AKM8	6.67	1	0.979297	0.92701	0.906906	1.03703	1.3248	1.32859	0.910081	0.929199	0.923271	1.05675	1.09225	1.09356	1.03999	1.12061	1.1117	1.00025	1.09301	1.0751	1.06697	1.00366	1.01386	195	22.0398	5.38916
A5AKQ6	12.94	5	0.914871	1.00167	0.960986	1.26392	1.12779	0.881843	1.31198	1.06351	1.24896	0.992304	1.05213	1.06757	1.03657	1.09975	1.15805	1.14405	1.0247	1.14512	1.28109	1.01658	1.42155	603	66.789	7.12256
A5AKQ7	50.61	1			1.0514			0.79523			1.30058			1.30773			1.14247			1.2695			1.09784	164	18.7372	10.3599
A5AKR4	15.94	3	1.04941	1.13782	1.13532	1.20223	1.03439	1.23631	0.882339	0.841377	0.920989	1.40371	1.26987	1.21897	0.970376	1.01219	1.08393	1.10391	1.20552	1.30493	0.863421	0.878397	1.04511	345	36.5015	8.47021
A5AKT0	39.24	6	0.928091	0.951203	0.971392	0.65884	0.74821	0.924637	0.858118	0.960042	0.895674	0.793618	0.771759	0.807592	0.886133	0.852088	0.897805	0.887259	0.89632	0.878078	0.863514	0.805218	0.912917	423	48.1535	7.00537
A5AKV9	1.84	1	0.841684	0.664859	0.762685	0.922801	0.616922	0.814522	0.835452	0.650173	0.744201	1.23486	1.04144	1.07175	1.10933	0.858473	1.02124	1.1664	0.944861	1.03045	1.51325	1.32854	1.2835	489	52.2595	8.83643
A5AL04	38.04	13	1.00182	1.02526	1.08867	0.861203	0.906093	0.872582	1.0305	0.95682	0.968245	1.16038	1.13407	1.10204	0.983852	0.981733	0.978877	1.1243	1.03815	0.997567	0.960608	0.938924	0.880558	326	35.9984	7.69385
A5AL13	61.17	5	0.907503	0.907391	0.937161	0.825474	0.87272	0.920908	0.907096	0.863387	0.889843	1.07277	0.982899	1.04925	0.878228	0.814	0.922118	1.13174	1.01043	1.10172	0.831677	0.874262	0.951757	376	42.5329	6.34131
A5AL54	12.27	5	0.952079	1.06413	1.05254	1.07467	1.18894	1.14478	1.02366	1.00472	1.05055	0.990291	1.08936	1.01663	1.04173	1.18061	1.1876	1.13671	1.20212	1.06257	1.21717	1.17202	1.16261	611	69.0529	5.59229
A5AL58	9.43	2	1.07219	1.01637	1.10439	0.967246	1.0719	1.1941	1.02972	1.01351	0.99675	1.26998	2.11989	2.16795	1.35234	1.73017	1.81012	1.13939	1.36148	1.44134	1.27469	1.92037	1.97854	244	26.9775	5.8335
A5AL82	3.17	1	1.08565			1.24156			1.51118			1.03345			1.18132			1.21309			1.13426			221	24.2092	6.53662
A5AL89	26.01	13	1.055	1.09474	1.04869	1.01874	0.992714	1.03611	0.890202	0.925646	0.906517	0.845902	0.884156	0.765014	0.858174	0.914104	0.87791	0.781727	0.82765	0.783086	0.841045	0.929475	0.907087	715	78.8741	6.46826
A5AL96	5.74	2	1.01952	0.94718	0.956244	1.04323	1.1006	1.04972	1.1755	1.2534	1.12849	1.25588	1.03104	1.13697	1.22653	1.3142	1.25773	1.06534	1.11847	1.0644	1.05854	1.17742	1.05001	366	39.7475	7.10791
A5ALA5	3.38	1			0.766343			0.806659			1.88715			1.41224			2.56533			1.5579			1.42701	474	54.527	9.33447
A5ALB2	53.66	12	0.988896	0.994779	0.99768	0.91988	0.908393	0.927393	1.03045	1.03626	1.06111	1.00054	1.00786	1.0063	0.911195	0.941485	0.945514	1.02343	1.00485	1.02329	1.14843	1.17301	1.19045	246	27.3079	6.31592
A5ALB4	2.46	1		1.12674			0.83485			0.905884			1.15503			0.90034			0.901399			1.08635		487	53.9635	6.03662
A5ALD6	2.84	1	0.747979	0.913669	0.835774	0.672413	0.881469	0.806844	1.23733	1.48123	1.51263	0.70958	0.927954	1.04524	0.694573	1.12072	0.95668	1.07381	1.23049	1.29544	1.0327	1.12169	1.35544	739	79.2078	5.41455
A5ALF3	24.15	5	1.1631	1.23913	1.22414	1.05464	1.05951	1.16429	1.10844	1.06572	1.26723	1.12522	1.04392	1.07163	1.16383	1.12782	1.26247	1.25592	1.19332	1.21175	0.97082	0.950141	0.992194	207	23.0603	9.65674
A5ALH8	22.57	4	1.05164	1.00846	0.918317	0.872652	0.87015	0.952665	1.10061	0.978946	0.953814	1.05202	0.936553	0.98731	0.934764	1.05121	0.912522	1.06874	1.01204	1.04892	0.952603	0.918138	0.966208	257	28.2813	10.4038
A5ALP9	1.38	1	0.755099		0.780571	0.787688		0.881545	0.673564		0.644277	0.790932		0.704096	0.75693		0.716755	0.795524		0.801894	0.775607		0.739065	1088	122.176	7.78174
A5ALT5	34.77	7	0.891845	0.903808	0.928957	0.786858	0.865505	0.936671	1.19738	1.1655	1.43164	0.794267	0.830393	0.83728	0.933244	0.984723	0.938481	1.0565	1.12482	1.11129	1.13488	1.23633	1.36063	417	46.3289	6.0874
A5ALU5	1.8	1	1.05539	1.10607	1.05998	1.19439	1.06737	0.992073	1.11866	1.07285	1.00489	1.11394	1.15594	1.10874	1.32897	1.30697	1.30434	1.30163	1.26485	1.16306	1.33962	1.16189	1.17886	723	81.9889	8.44092
A5ALX7	38.69	3	1.11613	1.09154	1.15766	0.984573	0.920629	0.925266	0.792428	0.764387	0.775056	0.964232	0.958714	0.958839	1.0318	1.03311	1.03878	0.599533	0.581676	0.570653	0.663507	0.58487	0.584643	168	16.9916	5.45264
A5ALY9	45.2	2	0.963478	0.961797	0.962875	0.710709	0.840553	0.705428	0.978099	0.939362	0.920844	0.85532	0.858286	0.905648	0.875567	0.90418	0.889277	0.869389	0.883074	0.873973	0.963095	0.943122	0.961719	938	103.31	5.5542
A5AM08	4.51	1	0.876089	0.800484		0.796228	0.780024		0.98965	1.02876		0.972381	1.03928		1.31541	1.1797		1.43762	1.20951		1.15122	1.12752		355	39.7294	5.89697
A5AM41	10.41	3	1.08034	1.05543	0.999314	1.22797	1.20304	1.22046	2.12198	2.56041	1.95783	0.996208	1.05771	1.03906	0.945209	1.03228	1.068	1.09175	1.31374	1.30166	2.3287	3.02864	2.51661	365	41.4254	7.63525
A5AM49	59.53	19	1.06191	1.05954	1.02289	1.04441	1.02797	1.03478	1.1554	1.18418	1.16974	1.08415	1.08548	1.08814	0.967707	0.993233	0.976394	1.10946	1.11565	1.10076	1.10798	1.07591	1.09165	383	42.0205	7.60596
A5AM69	4.73	1		0.827337	0.94991		1.38104	1.25982		1.25434	1.27278		1.05238	1.28906		1.34298	1.58301		1.84277	1.89318		1.16138	1.29582	507	56.9678	6.26514
A5AM98	23.08	3	1.11166	1.19075	1.16355	0.97722	1.00772	1.01596	2.02126	2.00921	2.24373	0.96186	0.823127	0.73754	0.885295	0.817274	0.741742	0.859098	0.828714	0.687559	0.981397	0.955004	0.796774	221	24.5841	6.52197
A5AMA5	3.48	3	0.994811	0.953591	0.892329	0.839767	0.830856	0.861417	1.00739	1.08633	1.05806	0.860202	0.890005	0.883771	0.929665	0.968605	0.89962	0.891931	0.925194	0.92384	0.765892	0.803361	0.834964	1120	121.253	5.45264
A5AME1	2.69	1			1.15572			0.823988			0.81898			1.13614			1.07628			0.838265			0.821781	186	21.8034	7.32764
A5AME4	4.83	1			0.933623			0.918406			0.902906			1.11093			1.03002			0.970731			1.01723	373	41.6229	8.27979
A5AME6	8.41	1	0.819102	0.886158	0.818915	0.71336	0.80868	0.971992	1.3063	0.996328	1.37955	0.98614	1.19847	1.17476	1.12609	1.38293	1.50384	1.29449	1.67708	1.6743	1.34767	1.84081	2.01554	523	57.8187	5.50342
A5AMH5	4.57	1			1.23664			0.924053			0.731523			0.968721			0.679288			0.739445			0.696684	372	41.198	5.65576
A5AML4	12.88	8	0.988722	1.02294	1.03152	0.922133	0.870799	1.06112	0.799808	0.759691	0.880459	1.27277	1.25345	1.18724	1.01483	0.97255	1.06222	1.31984	1.27199	1.20072	0.940336	0.915245	0.862957	854	94.8012	8.06006
A5AML5	64.91	9	1.01147	0.987963	1.02809	0.855887	0.910698	0.924152	1.77948	1.71988	1.82859	1.39883	1.27394	1.35183	0.995947	1.01521	1.00388	1.76788	1.57033	1.68703	3.23063	2.60283	3.04471	114	12.7956	5.2876
A5AMM2	47.26	9	0.996584	1.05435	0.985444	0.72995	0.818029	0.754483	0.635167	0.681972	0.639751	1.50452	1.43334	1.43875	1.02654	0.966063	0.964123	0.789391	0.739379	0.767135	0.50601	0.574072	0.52024	237	25.5208	5.8335
A5AMM8	2.32	1			1.18555			2.99923			1.12087			1.99167			2.23791			1.60078			0.943933	819	92.9377	9.12939
A5AMN4	8.75	1	1.07031			0.78379			0.592187			0.589241			0.579339			0.491825			0.430547			160	17.8859	7.35693
A5AMS1	3.01	1			0.982882			1.15109			1.063			1.12586			1.08643			1.36909			1.22726	532	55.2834	7.1665
A5AMT0	3.5	1	0.88124			1.01638			0.90203			0.644482			0.704394			0.65652			0.716679			371	41.0767	4.86865
A5AMX3	31.56	4	1.09221	1.06649	1.13869	1.02881	0.942857	0.842525	0.919361	0.932854	0.93926	0.880889	0.854579	0.935893	0.853813	0.815705	0.813958	0.818055	0.854482	0.928427	0.717167	0.714116	0.743591	225	24.4773	5.59229
A5AMX4	12	1	1.22495			0.8672			1.27826			0.968962			0.882383			1.09656			0.922847			225	24.2585	5.78271
A5AMY0	3.14	1		1.20993			1.11235			0.659474			1.04966			0.875551			0.951514			1.00656		382	42.9151	5.43994
A5AMY6	1.24	1	0.798673	0.745618	0.756786	1.12155	1.10522	0.940425	0.588989	0.601741	0.550973	1.04761	1.20302	1.05645	0.993111	0.905744	0.664823	0.740068	0.686317	0.617389	0.623113	0.611652	0.471154	566	58.5987	5.96045
A5AN06	0.92	1	0.685222	0.70297	0.701843	0.782893	0.730868	0.871206	0.625241	0.632691	0.616323	0.776875	0.736108	0.740187	0.58305	0.595869	0.569217	0.569309	0.582475	0.554193	0.533987	0.540217	0.505389	762	83.7575	5.98584
A5AN35	24.66	8	1.02937	1.01141	0.982783	1.1818	1.08851	1.13161	0.913163	0.891939	0.905099	1.25417	1.1903	1.31042	1.37962	1.20921	1.29338	1.17771	1.15297	1.22224	1.48058	1.30858	1.37785	369	40.9483	5.22412
A5AN36	7.04	2	0.892273	0.845207	0.847761	0.653144	0.565777	0.604877	0.99665	0.827684	0.907076	1.16667	1.24351	1.15255	0.850987	0.768007	0.770782	1.19283	1.2087	1.21255	0.864188	0.770831	0.799954	341	38.0064	6.75635
A5AN51	12.23	1	0.830598		0.850277	1.10165		1.02677	1.56084		1.49983	0.949802		0.946614	0.929059		0.762515	1.31498		1.23048	1.87695		1.70848	319	36.4372	5.73193
A5ANA2	1.8	1	0.976443			0.891062			1.7546			1.05852			0.975699			1.02332			1.32208			887	99.587	6.60986
A5AND9	16.44	2	0.942508	0.904495	0.936689	1.2386	1.24198	1.42156	1.25155	1.16204	1.38072	1.08599	1.02102	1.17965	2.16868	1.96549	2.52347	0.992096	0.943866	0.972373	0.898474	0.875854	0.924057	146	16.4351	6.32861
A5ANE5	57.84	18	1.13584	1.12835	1.13327	1.07262	1.03268	1.05217	0.857825	0.866641	0.891279	1.0067	0.978695	0.988772	1.08332	1.08368	1.09358	0.710437	0.692937	0.725337	0.666213	0.659606	0.681399	287	31.5377	8.32373
A5ANP6	11.28	2	1.01199	0.956891	0.967743	1.02089	0.913363	0.977243	0.893209	0.867869	0.908497	1.00243	0.931602	1.03008	0.928825	0.896678	0.961625	0.922329	0.857597	0.962838	1.01535	0.967105	1.04656	266	29.8898	4.77979
A5ANR7	38.27	5	0.82263	0.803297	0.917279	0.904086	1.2113	1.10156	0.900081	0.914413	1.01016	0.888243	0.944324	1.00618	0.726584	0.794535	0.989994	1.28846	1.01209	1.02993	1.41025	1.05086	1.13251	358	40.3895	5.56689
A5ANS5	10.98	1	1.13967	1.13641	1.1054	1.04802	1.02981	1.06945	1.43506	1.33606	1.27278	0.974297	0.967134	0.9537	1.01114	0.94463	0.973288	1.07653	1.05543	1.05603	0.966222	0.90814	0.943043	164	16.5747	8.45557
A5ANS7	49.77	4	1.20281	1.16561	1.15895	0.976041	1.05277	1.1336	1.458	1.38076	1.35291	0.776721	0.818325	0.84797	0.582015	0.683828	0.785692	0.724649	0.786627	0.853927	0.603394	0.621617	0.807103	444	50.2889	6.37939
A5ANT9	57.69	13	0.880696	0.90205	0.917658	0.88748	0.886273	0.922823	0.742156	0.709206	0.804979	1.58276	1.59812	1.50235	0.876533	0.940044	0.913701	1.10094	1.15058	1.09748	1.67741	1.66451	1.58376	234	25.0661	5.33838
A5ANZ4	32.28	8	0.945626	1.00825	1.07839	0.990775	1.06427	1.03656	1.09055	1.23468	1.11926	1.05224	1.1415	1.07149	0.940166	1.08621	0.962656	1.10225	1.26666	1.17212	1.06563	1.20195	1.17003	381	42.3011	6.91748
A5AP38	55.06	9	1.02502	1.01506	1.03284	0.999897	0.915917	0.943363	0.956179	0.931691	0.940174	1.35353	1.28312	1.34652	1.08262	1.07379	1.09325	1.03656	1.05461	0.998842	1.19416	1.07564	1.10239	356	38.9994	5.59229
A5AP44	1.95	1	0.905527			0.972816			0.938444			0.82652			0.895802			1.00229			0.928149			925	104.178	5.98584
A5AP46	5.71	1	1.0379			1.47406			1.25813			1.01562			0.945526			1.09971			1.39788			1051	116.511	5.88428
A5AP51	19.35	1	0.911637	0.882543	1.00126	0.727575	0.590522	0.863558	1.18492	1.11717	1.09136	0.805973	0.780017	0.868011	1.22617	1.36334	1.16909	0.791035	0.778917	0.850587	0.711067	0.708197	0.844421	124	14.0594	9.5542
A5AP89	10.38	4	0.897816	0.934417	0.927994	0.93952	1.04543	0.892867	0.738128	0.745706	0.700532	1.06185	0.945499	0.999388	0.917314	0.86345	0.862181	0.877976	0.801035	0.800624	0.872085	0.864088	0.792351	549	59.0377	8.22119
A5AP98	16.89	4	0.951153	1.02326	1.0561	0.86042	0.965547	1.2687	1.07501	1.21041	1.21792	0.993498	1.02901	1.05786	0.934036	1.08044	1.1866	1.14317	1.31059	1.21655	1.02862	1.03782	1.2082	296	30.9383	9.14404
A5APA9	1.17	1		1.29249			0.964593			2.67071			0.624614			1.36084			0.656543			0.532327		941	107.795	8.33838
A5APB4	4.33	1			1.27358			0.713217			0.486991			0.916541			0.953992			0.608053			0.524441	231	23.3627	9.34912
A5APB9	31.32	8	1.14423	1.09446	1.09267	1.069	0.995997	1.07573	1.07133	0.993472	0.971469	1.10664	1.05917	1.05206	1.1813	1.1841	1.13306	1.06496	1.06058	1.03457	1.07098	0.979593	0.928909	348	36.1563	9.17334
A5APC0	0.87	1		1.03601			1.30743			1.05683			0.998796			1.0617			1.09717			1.15523		3804	425.426	7.54736
A5APC8	16.85	4	1.08771	0.986482	1.08347	1.24376	1.07523	1.18221	0.843827	0.952734	0.881208	1.01804	1.01606	1.03605	1.6224	1.57978	1.6088	0.920798	0.91811	0.954519	0.846129	0.748634	0.85817	451	49.7542	5.96045
A5APD7	9.25	2	0.943662	0.951375	0.920614	1.0756	1.10721	0.98799	1.03103	1.06949	1.04342	1.02195	1.05338	1.00564	1.03622	1.08026	0.981398	1.12939	1.08751	1.15657	1.2863	1.27307	1.30096	335	37.8179	7.78174
A5APD8	34.24	23	0.959407	0.94668	0.963674	0.984131	1.01798	1.05855	0.898888	0.919441	0.92582	1.01934	1.0659	1.04699	0.927582	0.981284	0.938406	0.991756	0.997329	0.940876	1.04136	1.07341	1.00611	841	92.1805	6.46826
A5APN1	35.55	1	0.857472	1.01424	1.03546	1.06677	1.20154	1.25392	0.87673	1.00545	0.92856	2.04934	2.05985	2.82468	1.35346	1.51657	1.88691	1.83345	1.78843	2.32582	2.56556	2.35806	3.41163	436	47.0999	7.73779
A5APP0	21.36	4	1.06163	1.07498	1.06565	0.96327	0.970244	0.984881	1.19815	1.14972	1.05667	1.00384	0.986582	0.939228	0.883142	0.873485	0.90531	1.11378	1.01206	0.9765	1.07972	0.947019	1.12571	206	23.0699	5.41455
A5APR0	5.44	1		0.964166	0.959241		0.970625	1.00382		0.790824	1.0297		1.20395	0.925561		1.1017	1.01637		1.19177	0.998597		1.20426	1.14807	386	42.2117	6.02393
A5APR3	3.62	1	1.15137	1.11211	1.18561	1.30907	1.24732	1.22443	1.50526	1.72767	1.5097	1.10124	1.20843	1.10747	1.17811	1.16787	1.16135	1.20039	1.23648	1.22009	1.06678	1.11141	1.06982	221	24.0558	6.02393
A5APT2	1.16	2	1.0069	1.20972	1.03498	0.827814	1.17456	0.760152	1.10202	1.2463	1.30223	0.685281	0.819608	0.743505	0.748152	0.85758	0.804735	0.999066	1.15473	0.992466	1.08254	1.26779	1.06153	1555	172.681	6.04932
A5APT3	48.89	6	1.03353	1.04418	1.02091	0.965265	0.942283	0.967521	0.995897	0.979373	0.991706	1.03346	1.00415	1.00488	0.932365	0.910241	0.933572	0.907131	0.895619	0.865667	1.04206	1.01532	0.974954	180	19.677	8.57275
A5APU3	36.05	3	1.05024	1.05096	1.02091	1.02241	1.01412	1.03764	0.904252	0.943299	0.919317	1.19769	1.12784	1.14259	1.19797	1.05842	1.09999	1.04589	1.02451	1.03037	1.0452	0.970834	0.977607	86	9.60483	8.74854
A5APU6	3.02	1		0.982989			1.1451			0.82949			0.78501			1.00695			0.922259			1.04354		199	23.3614	6.52197
A5APZ0	2.58	1	0.972198			1.63148			1.03989			1.19932			1.23467			1.18783			1.43337			465	53.3878	5.94775
A5AQ11	6.94	2	0.871849	0.866282	0.976549	0.675699	0.615288	1.21044	0.8839	0.771411	0.793089	1.88483	2.11314	2.07745	1.11266	1.10072	1.64762	0.968805	1.01014	1.17466	1.00215	0.955423	0.951678	288	33.1591	6.43018
A5AQ13	21.63	10	1.1078	1.14507	1.16375	0.937592	0.96231	0.946134	1.23483	1.23701	1.24531	0.790134	0.818719	0.801674	0.857543	0.846706	0.843113	0.786913	0.731545	0.756613	1.13225	1.1289	1.11269	541	59.5981	6.49365
A5AQ39	14.55	7	0.993836	0.979504	0.964856	0.870035	0.897648	0.919781	1.13573	1.13751	1.04687	1.17513	1.15147	1.00572	1.02739	0.995616	0.836749	1.27951	1.24121	1.1633	1.27028	1.16582	1.13278	495	56.9406	8.5874
A5AQ45	58.04	1	0.99429	1.06043	1.00389	1.31993	1.37154	1.39483	1.08612	0.926683	0.889239	0.971323	1.23532	1.14323	0.996684	1.55808	1.70942	0.98891	1.2447	1.22014	1.21222	1.89603	2.30869	317	34.9358	6.3667
A5AQ52	34.77	30	0.968439	0.948684	0.950925	0.993009	1.01827	1.00764	1.05366	1.04011	1.01344	1.05545	1.08588	1.07254	1.18106	1.17403	1.17442	1.11692	1.13406	1.12849	1.34443	1.33566	1.34538	880	98.8578	5.45264
A5AQ64	39.04	4	1.01389	1.01016	0.968531	0.746518	0.640827	0.670278	0.751976	0.834662	0.616078	1.11294	1.18368	1.12907	1.06379	0.999551	0.974924	0.957345	0.880686	0.960336	0.682721	0.540604	0.536054	146	16.6591	11.019
A5AQ65	61.23	13	1.07802	1.05892	1.09227	1.02491	0.939585	0.952365	1.18815	1.1998	1.21444	1.34831	1.33261	1.37274	1.10452	1.07448	1.08698	1.04233	1.04628	1.05235	1.03164	1.02152	1.03186	276	29.2721	8.55811
A5AQ89	24.43	3	0.957583	1.04499	0.988057	1.06487	1.06034	0.954068	1.11761	1.0815	1.10585	1.0888	1.09548	1.107	1.10993	1.08018	1.05258	1.16335	1.38494	1.2729	1.15611	1.29767	1.27619	131	14.054	4.70361
A5AQ98	28.45	10	1.26854	1.21427	1.12124	1.1736	1.16958	1.20212	0.920883	0.915334	0.919072	0.941551	0.98324	1.01741	1.02267	0.990733	1.04487	0.935002	0.958836	0.935006	0.753262	0.789326	0.832842	341	38.5321	6.40479
A5AQD5	3.82	1	1.17871		1.11391	1.17299		1.19672	0.970288		0.944786	1.16305		1.16107	1.19589		1.19038	0.983832		1.00706	1.00549		1.02251	393	42.3567	5.70654
A5AQF8	4.74	1		0.886518	0.934118		0.881833	0.737287		0.771629	0.763931		1.03357	0.875864		0.995077	0.957389		0.900391	0.750024		0.961249	0.761048	548	61.9758	8.36768
A5AQI6	8.63	2	1.07921	1.20098	1.26599	1.14846	1.08927	1.40162	1.07314	1.00726	1.81476	0.993704	1.06376	1.09237	1.09195	1.27399	1.45605	1.13466	1.0693	1.11634	1.03808	1.02846	1.00848	255	28.1431	10.1401
A5AQJ6	8.21	1	1.01634	1.08489	0.98791	0.541093	0.623276	0.544461	0.711833	0.811888	0.712673	1.17078	1.10472	1.17403	0.868745	0.855288	0.921237	0.84816	0.884294	0.858151	0.78952	0.992145	0.814407	207	23.1219	6.93213
A5AQP2	31.91	2	0.938015	0.89693	0.953291	1.06339	0.89618	1.36884	0.779778	1.13146	1.14161	3.85477	1.17605	2.32657	2.53082	0.913337	1.1979	2.84416	1.06354	2.20141	2.14013	1.11455	2.27222	423	46.5129	5.47803
A5AQP8	2.1	1	1.07869			1.04329			0.769667			1.25887			0.941947			0.8897			0.865735			620	67.6347	5.07178
A5AR12	3.97	1	0.896393			0.95499			0.873227			0.905195			0.890823			1.04565			1.08337			302	33.7479	9.43701
A5AR17	38.89	10	1.04771	1.11818	1.09153	1.01503	1.04588	1.11544	0.876111	0.882708	0.861094	1.09803	1.06745	1.08622	0.889081	0.915843	0.94339	0.876133	0.798054	0.864429	0.878713	0.781623	0.81778	486	51.5431	6.22705
A5AR42	12.64	5	0.91737	0.928756	0.953712	0.849204	0.896678	1.05872	0.908953	0.945648	0.896901	0.894072	1.09421	1.42959	1.01411	1.04919	1.35224	1.05531	1.19141	1.24497	1.08991	1.33755	1.34395	617	66.374	5.26221
A5ARC5	33.27	5	1.01322	0.94125	0.994505	0.94305	1.1068	1.13177	1.00918	1.04046	0.964253	0.89408	0.921201	0.982569	0.913527	0.95653	1.05311	1.02131	1.10938	1.13099	0.975593	1.03514	1.11964	529	58.557	5.32568
A5ARE0	37.64	10	1.06172	1.11784	1.07755	1.14976	1.146	1.14712	0.963375	0.941326	0.914297	1.05287	1.03001	1.05579	1.01498	1.05234	1.09688	0.968858	0.927058	0.896112	1.0388	1.01215	1.02499	356	38.3067	5.57959
A5ARF0	6.77	1	1.20245	1.32071	1.46022	1.22306	0.989301	1.09249	1.44419	1.27971	1.55264	1.67268	1.73022	2.22284	1.60143	1.6758	1.8352	1.28918	1.43834	1.75526	1.31891	1.26726	1.44206	251	26.1965	6.354
A5ARL2	72.22	13	1.05928	1.03763	1.04745	1.10222	1.13541	1.12952	1.23909	1.23616	1.26962	1.38505	1.33595	1.41991	1.16315	1.15455	1.17697	1.39651	1.3311	1.3052	1.28395	1.26388	1.27747	162	17.249	5.35107
A5ARM4	30.6	1		0.935438	0.999435		1.25891	0.966257		0.859061	0.786748		1.01475	0.945175		1.05448	1.04423		0.940189	0.790275		1.11595	0.912631	451	49.8732	6.93213
A5ARM5	13.51	1			1.1184			0.989471			0.900423			0.69876			0.730268			0.659294			0.681578	385	42.7109	8.95361
A5ARN9	20.83	3	1.13963	1.04014	1.0896	1.27728	1.08954	1.16819	1.12591	1.11935	1.07112	1.02489	1.04793	0.888785	1.05547	0.895937	0.92023	0.927817	0.841385	0.833668	0.947744	0.836482	0.816631	216	24.9388	5.36377
A5ARP9	16.46	1	1.15062		1.05542	1.11801		0.981451	0.940781		0.948482	1.09865		0.994472	1.00161		0.951253	0.997718		0.86791	0.970879		0.836775	79	8.85195	11.7222
A5AS02	7.14	1	1.10775	1.07145	0.880121	1.37745	1.23465	1.00914	1.62416	1.15684	1.51064	1.0467	0.901467	0.759528	1.04285	0.969062	0.86045	1.4928	1.1934	1.67762	7.45587	3.37487	7.32912	252	27.1938	4.60205
A5AS18	47.78	8	1.12854	1.1659	1.13081	1.03259	1.05763	1.10497	1.34122	1.44191	1.38487	0.92825	0.961709	0.943642	1.05586	1.04243	1.01794	0.918981	0.921568	0.919672	0.831526	0.851976	0.841744	203	21.726	6.18896
A5AS34	4.39	1	0.994342	0.936452	0.941962	1.04849	1.04755	1.06828	1.00018	0.969456	1.0077	0.893132	0.868868	0.937701	0.93754	0.933371	0.98972	0.953689	0.971292	0.881922	0.93129	0.963375	0.973869	433	46.2847	5.52881
A5AS62	4.23	1	1.12961	1.35998	1.05684	1.01909	1.19297	1.0252	1.58697	1.96541	1.09851	1.0281	1.23971	0.902465	1.10749	1.3744	0.961988	1.43177	1.9656	1.01822	1.65542	2.39108	1.16161	213	23.448	9.74463
A5AS66	9.44	2	0.986321	1.06357	1.10277	2.02049	1.20959	1.30687	1.69426	1.38461	1.39856	1.58933	1.05089	1.06519	1.57636	0.986133	1.00712	1.48612	1.16417	1.15055	1.47107	1.22453	1.25001	286	30.3866	7.79639
A5ASA7	9.33	1			1.07532			0.877394			0.94534			1.21677			1.21624			1.07006			0.83798	193	22.6776	9.42236
A5ASB3	1.79	2	0.947041	0.869436		0.747847	1.17867		0.723561	0.871187		0.895618	0.940731		1.1269	0.961525		1.09693	1.65861		0.985671	1.10737		892	99.7692	8.89502
A5ASC2	32.64	1	1.08173	1.03908	0.95715	0.973163	1.13952	0.971502	0.698981	0.706695	0.727954	1.37819	1.26051	1.2381	1.20677	1.19816	1.12415	0.878607	0.86455	0.860457	0.644972	0.733183	0.728633	144	16.439	10.1987
A5ASF9	24.43	2	1.02976	0.925485	0.973965	1.13774	0.689211	0.804106	1.10972	1.06422	1.1176	1.16082	1.07745	1.26466	0.934224	0.920887	0.955766	1.2483	1.22292	1.29107	1.20344	1.04065	1.19709	131	14.2189	4.7417
A5ASG6	39.25	3	1.15351	1.28188	1.26864	1.16164	1.19168	1.56917	1.29554	1.50992	1.37647	0.893468	0.903404	1.07	1.13078	1.19653	1.36731	0.747392	0.718106	0.831582	0.671006	0.664949	0.747252	265	28.4494	5.96045
A5ASH1	6.37	1	1.02575			1.12207			0.775441			1.07125			1.1085			0.936931			0.860618			157	17.752	6.75635
A5ASH5	9.59	1	0.99446		1.07247	1.1359		0.808926	0.814236		0.793354	1.06207		1.19452	0.852803		0.806618	0.832593		0.85761	0.87351		0.811335	146	16.1565	5.19873
A5ASH6	8.33	1	1.51721	2.12496	1.56927	1.14814	2.37115	1.18275	1.20041	1.54255	1.0613	0.7237	1.4177	0.587651	0.917745	0.849298	0.58529	0.804518	1.45105	0.3528	0.865798	1.15793	0.585884	252	28.7457	8.67529
A5ASJ3	1.27	1	1.03738	1.01007		0.847756	0.923695		1.14028	0.967182		0.84052	0.743751		1.05853	1.05902		0.97097	0.897331		0.894853	0.771917		709	79.8386	8.93896
A5ASM1	2.46	1		1.01907	1.0866		1.27418	1.02889		1.10529	0.876094		1.10879	1.0303		1.04787	1.1195		1.05429	1.00631		1.18518	1.06862	773	85.5732	8.54346
A5ASM6	2.58	1			0.757377			0.543859			0.516174			0.708437			0.685987			0.689551			0.544244	543	61.5793	8.38232
A5ASP2	18.11	5	1.01339	1.03859	0.970131	1.09413	1.06775	1.08924	1.01464	0.98765	1.03104	1.18191	1.16509	0.970122	1.17546	1.27098	1.03901	1.16614	1.17136	1.02415	1.21475	1.14004	1.1397	243	27.1736	7.66455
A5ASP4	2.15	1	0.982707	1.01093	1.03704	0.97687	1.03848	1.01497	0.90575	0.886193	0.876793	0.92437	0.876965	0.869646	0.905226	0.975885	0.923089	1.01123	0.974169	0.984907	0.955611	0.912045	0.914738	512	56.5457	8.01611
A5ASV4	19.42	4	1.0308	1.01617	1.0207	1.02633	1.09627	0.955271	1.22023	1.15326	1.08771	1.13273	1.08347	1.1294	1.16572	1.07056	1.13494	0.984204	0.978605	0.991893	0.97901	1.00048	0.923868	309	34.3231	7.15186
A5ASV7	45.53	7	1.04826	1.04729	1.10999	0.987353	1.00026	1.00712	0.87138	0.951834	0.90264	0.895674	0.866815	0.829466	0.918928	0.926582	0.906893	0.83462	0.805804	0.722115	0.808313	0.816975	0.734269	358	39.2222	6.32861
A5ASW8	15.95	4	1.08202	1.19388	1.17329	1.22614	1.22893	1.30758	1.16598	1.25681	1.35389	0.936573	1.03972	0.913276	1.03918	1.1335	1.10876	0.775969	0.819398	0.757877	0.668075	0.777505	0.732862	257	27.1992	8.29443
A5ASY2	12.65	6	0.962478	0.930156	0.902455	0.809819	0.869811	0.716723	0.765015	0.821023	0.713739	1.06677	1.04736	0.984625	0.725727	0.850949	0.692088	0.872804	0.895983	0.842316	0.791125	0.912259	0.761536	656	74.3041	6.771
A5AT05	33.44	8	0.950996	1.03617	1.02214	0.810302	0.919044	0.972775	1.1195	1.13902	1.09384	1.02162	1.07452	0.979853	0.979422	0.941087	0.957057	1.09485	1.15883	1.03714	1.18833	1.04185	1.09746	314	35.9454	5.32568
A5AT21	39.84	7	1.07444	1.0498	1.12343	0.920331	0.7577	1.22584	0.923094	0.896684	0.841269	1.01416	0.937198	0.890204	0.960263	1.09305	1.00248	0.765111	0.70416	0.797878	0.64439	0.632969	0.711921	645	69.0841	5.23682
A5AT46	30.33	12	1.06238	1.08649	1.03757	1.08775	1.01775	1.01259	0.977637	0.981501	0.994693	1.05897	1.0838	1.05943	1.07733	1.09421	1.11452	1.03752	1.11686	1.07722	1.03941	1.09684	1.06048	389	41.9877	6.02393
A5ATB5	4.1	2	0.976723	0.959232	1.01102	0.973534	0.964518	1.09876	1.08251	0.876369	0.963903	0.929514	0.82956	0.899167	0.976245	0.821616	0.915835	1.12346	0.922873	0.999226	1.14454	1.08517	1.13076	317	35.3806	5.0083
A5ATB7	40.74	23	0.881773	0.878654	0.877059	0.836061	0.820527	0.813886	0.761323	0.774537	0.757895	1.26242	1.19534	1.25244	0.902183	0.918144	0.885608	1.03707	1.01688	1.0464	1.0551	0.980582	1.03641	594	66.8566	5.98584
A5ATB8	23.86	3	0.97957	0.967846	1.05193	0.965051	0.829927	0.825739	1.11841	1.13496	1.34701	1.03148	0.973642	1.02603	0.916183	0.925983	0.984642	1.24126	1.1184	1.34379	1.18628	1.05068	1.29806	197	22.0293	7.00537
A5ATD8	44.36	4	0.909852	0.954221	0.986653	0.967291	1.05175	1.02533	1.22336	1.17222	1.08604	1.07491	1.00898	1.03896	0.961415	0.952656	0.891564	1.12129	1.08109	1.02378	1.08338	1.03445	0.993401	133	14.6653	5.0083
A5ATE5	24.05	18	1.03806	1.0072	1.02407	0.954804	0.962178	0.962787	0.963427	0.93382	0.893031	0.862348	0.884593	0.87489	0.786584	0.867942	0.85795	0.852777	0.854847	0.834755	0.876131	0.891984	0.888105	873	97.6028	5.74463
A5ATH0	7.82	1	0.634931			0.591382			0.394251			0.600948			0.563004			1.05772			0.591442			243	26.2526	8.48486
A5ATJ9	13.13	4	1.06001	1.02828	1.04183	1.30108	1.0847	1.20094	0.980835	0.915434	1.02698	1.1662	1.09639	1.10295	1.0916	1.0586	1.05431	1.04419	1.24899	1.02956	1.68416	1.99726	1.43156	457	50.5953	5.70654
A5ATK4	11.76	1	0.868589	0.927117	0.942922	0.867534	0.819711	0.860573	0.786114	0.782663	0.87421	0.879896	0.853423	0.9037	0.665763	0.683087	0.701275	1.07381	1.0882	1.31155	0.793474	0.768505	0.871484	408	45.9803	7.7085
A5ATM5	3.6	2	0.955307	1.08802	1.00088	1.05247	1.05481	1.15589	1.09793	1.08811	1.14828	0.927618	0.880279	1.01911	1.17875	1.13731	1.32443	1.15708	1.04098	1.26748	1.01132	0.981066	1.06918	444	49.5311	5.89697
A5ATP3	45.45	1	0.765267	0.862763	0.79927	0.688662	0.726911	0.781895	0.834645	0.822105	0.831716	0.893042	0.827224	0.892965	1.25708	1.07915	1.21995	0.92779	0.889506	0.93841	0.697402	0.678291	0.715655	110	12.4752	11.312
A5ATQ4	50.15	13	1.03758	1.03013	1.05025	0.991508	1.06029	1.00287	0.909207	0.900277	0.832314	0.972691	0.936696	0.919042	0.895581	0.879837	0.903097	0.876804	0.867981	0.837183	0.902046	0.934846	0.856367	329	36.0278	6.45557
A5ATT9	5.37	1		0.97959			1.03531			1.00381			1.11208			1.0577			1.10928			1.1155		205	23.1706	5.32568
A5ATU3	8.12	1	1.02186			1.5066			0.984418			1.21366			0.881786			0.914828			1.01321			357	38.7756	9.39307
A5ATW0	6.03	1	0.878051	0.904012		1.14454	1.17308		1.06272	1.10891		1.04798	1.25342		0.874212	1.11049		1.03918	1.05306		1.08869	1.16972		531	57.283	7.13721
A5ATY0	34.1	1		1.08169	1.01211		1.27679	1.03522		0.888566	0.919011		1.24865	1.2646		1.06793	1.01874		0.763667	0.898668		1.18051	1.40354	522	56.5118	5.41455
A5AU02	1.48	1		1.00038			1.03894			0.814018			1.06443			0.811516			0.768827			0.806947		610	66.9753	9.83252
A5AU06	16.05	14	0.910771	0.922963	0.913193	0.89831	0.954728	0.903436	1.10873	1.03333	1.121	0.930771	0.965018	0.996462	0.904451	0.991052	1.02293	1.10155	1.09721	1.28406	1.24602	1.21975	1.36953	1140	130.493	6.39209
A5AU19	7.53	1		0.916264			1.2698			1.18706			0.953093			0.917976			1.07205			1.11113		186	20.7914	4.4624
A5AU46	3.8	1	0.984542	0.945372	0.947763	0.969677	0.988652	0.869335	1.18934	1.13495	1.21627	0.925861	0.912558	0.952847	1.13819	1.18143	1.09756	1.2306	1.46148	1.25794	1.05157	1.21704	1.06799	263	29.6513	6.55127
A5AU65	4.19	1	1.08554			0.996176			1.12666			0.948168			0.929692			1.04963			1.15035			334	38.404	6.56592
A5AUG8	41.52	10	1.03515	1.03074	1.05847	0.997277	1.04329	1.0514	1.00007	0.968425	0.999953	1.13769	1.07191	1.08674	1.05405	1.06043	1.05905	1.00327	0.980128	1.02355	0.998523	0.948788	0.934382	277	29.7161	8.82178
A5AUH7	6.18	1	0.930833			0.909302			0.827811			0.79516			0.887294			1.09212			1.00131			259	29.7835	5.05908
A5AUI3	14.64	4	1.05441	0.972875	0.964509	1.09903	1.31048	0.944247	1.08331	1.06365	0.967527	1.80691	1.34835	1.14436	1.73766	1.39832	1.03315	1.37773	1.18522	0.898767	1.63543	1.19697	1.06813	478	52.4257	5.57959
A5AUJ0	21.02	1	0.841587	0.948594	0.876761	0.559359	0.726546	0.689203	0.847828	1.04731	0.972832	1.39074	1.31717	1.10642	0.759078	1.04254	0.89574	0.876223	1.17555	0.987105	0.986638	1.20567	1.03561	509	55.1907	6.87354
A5AUR1	18.71	1	0.770258	0.987748		0.952524	1.1436		0.812341	0.983811		1.18607	2.12753		0.909931	1.04905		1.03891	1.6896		1.73719	2.99073		449	50.7523	9.12939
A5AUV0	1.44	1	1.00765			0.927762			0.966251			0.677535			0.689157			0.701926			0.750199			555	64.3003	5.68115
A5AUW4	19.52	6	1.00587	1.09384	1.02336	0.907435	0.907356	0.991847	0.962408	0.99134	1.01698	0.903637	0.878708	0.91235	1.01306	0.994289	0.991597	1.00684	1.07775	1.13389	1.29262	1.33148	1.31802	292	31.3766	5.22412
A5AUZ0	40.72	2	0.936719	1.06958		1.03728	0.982726		0.934933	1.00811		0.964901	0.826063		1.11811	1.03218		1.03132	0.906227		0.899265	0.864691		221	25.0534	10.4185
A5AUZ5	8.33	1	0.894584	0.884823	0.811611	0.888123	0.947607	0.67517	1.38003	1.46098	1.54822	1.31594	1.08959	1.19019	1.00651	0.96716	0.74413	1.15089	1.03085	1.08559	0.907901	0.820646	0.730044	264	27.5862	8.77783
A5AV45	1.86	1		1.07431			0.962953			1.11573			1.12585			1.4883			1.21019			1.51538		1181	134.726	6.82959
A5AV46	0.97	1	0.894341	0.922836	0.956973	1.1213	1.23669	1.12147	0.785489	0.808371	0.792538	0.608745	0.622177	0.656655	0.646169	0.652315	0.633872	0.622141	0.661137	0.676335	0.692826	0.710995	0.813776	718	81.4663	7.6792
A5AV62	28.97	9	0.835948	0.820178	0.852863	0.81856	0.813647	0.823217	0.592674	0.531746	0.614293	1.45972	1.49236	1.5532	0.807702	0.854767	0.899116	0.641473	0.634756	0.69633	0.617116	0.580776	0.692241	435	48.1692	5.85889
A5AV70	8.35	3	0.96032	0.981518	0.956335	1.20296	1.19852	1.23116	1.52138	1.37906	1.38416	1.22794	1.1663	1.13835	1.29112	1.20848	1.20013	1.29799	1.44461	1.29926	1.46314	1.37031	1.37071	467	52.4281	8.03076
A5AV92	17.39	2	1.08093	1.09725	1.01347	1.24405	1.06201	1.01588	2.8651	1.98141	5.02323	1.19255	1.15887	1.18212	1.17078	1.1648	1.13617	1.13203	1.14508	1.34522	1.12135	1.06361	1.36057	92	10.8563	5.70654
A5AVI4	39.58	2	1.01804	0.949033	1.01643	0.865031	0.923337	0.948791	1.75205	1.33779	1.33738	0.40498	0.607253	0.600542	0.350682	0.628739	0.696558	0.38017	0.617447	0.686219	0.409518	0.640827	0.726788	427	45.477	8.80713
A5AVM0	1.13	1		0.979986			0.841539			1.07537			1.11897			0.925654			0.925996			0.884149		973	110.432	6.55127
A5AVQ9	1.46	1		0.867702	0.79276		0.946319	0.811874		1.13023	1.18255		0.854317	0.805021		1.06308	1.19729		0.903313	0.854416		0.961251	0.822959	1028	112.731	4.98291
A5AVS5	2.15	1		1.13608			0.752807			1.17135			0.794284			0.703413			0.643687			0.758721		559	62.7761	5.60498
A5AVT4	6.56	3	1.09706	1.15905	1.19006	1.12727	1.1198	1.10209	1.06899	1.0958	1.08386	0.874756	0.97389	0.983091	0.848327	0.879279	0.87831	0.862315	0.916077	0.967046	0.956272	1.08896	1.14936	564	60.478	9.42236
A5AVW0	4.93	2	0.945168	0.997345	0.956216	1.02908	1.06611	1.08727	2.50267	2.42601	1.89849	0.996845	1.08279	1.06328	0.939587	0.911236	1.05587	0.967359	0.992936	1.04712	1.14445	1.16567	1.20785	771	85.9061	5.33838
A5AVX6	5.3	2	1.25236	1.26923	1.20154	0.939881	0.736579	0.875823	0.898614	0.905338	0.779973	1.27016	1.37437	1.18177	1.27416	1.43632	1.29283	0.875418	0.925378	0.879566	0.834046	0.76088	0.731979	321	35.6099	8.22119
A5AVX9	41.46	4	0.95032	0.952144	0.880389	1.0236	1.06822	0.934415	1.30058	1.38838	1.34315	1.1944	1.27818	1.21674	1.22722	1.29029	1.177	1.27316	1.42483	1.27318	1.4149	1.63143	1.42624	480	52.9282	6.78564
A5AVZ2	48.71	2	1.1635	1.11061	1.02493	1.47576	1.09103	1.10184	1.25979	0.968276	1.01272	0.92786	0.971668	0.903267	0.94005	0.916145	0.923964	0.968227	0.98537	0.952036	1.02467	1.0008	0.961525	310	32.4741	5.08447
A5AVZ7	18.28	8	1.06463	1.0342	1.06007	0.900794	1.05857	0.952986	1.08996	1.07023	1.07685	1.10383	1.10348	1.06971	1	0.991073	1.02833	1.1588	1.17858	1.10903	1.19784	1.11805	1.18405	443	50.1033	8.47021
A5AW13	41.92	2	0.984398	0.969324	0.984757	0.872395	0.972067	1.00788	0.87241	0.87517	0.888451	1.00461	1.0261	1.09442	0.987048	1.02533	1.07218	1.14388	1.11608	1.04388	0.989425	0.9913	0.974313	260	28.0978	10.9897
A5AW25	11.47	4	1.05415	1.06186	1.00116	0.921147	0.86472	0.916518	0.896918	0.908167	0.850199	0.920586	0.915736	1.02098	0.929722	1.10442	0.98176	0.906185	0.946321	0.939205	0.856936	0.872553	0.887266	523	57.2748	6.30322
A5AW35	6.79	1		1.19793	1.32029		0.903545	0.986598		1.27057	1.28448		0.918004	0.890783		1.07767	1.25549		0.654857	0.659108		0.665318	0.597655	221	23.2863	9.65674
A5AW40	9.98	4	0.830517	0.955347	0.9041	0.576902	0.829395	1.11477	0.903481	1.00125	1.02209	0.583336	0.665206	0.848546	0.788178	0.849657	1.03235	0.704231	0.781417	0.967308	0.712337	0.899065	1.01754	561	62.8523	5.78271
A5AW68	7.7	3	0.846505	0.98146		0.974312	1.00908		0.744408	0.830109		0.953662	1.14979		0.924629	0.954779		0.87918	0.921514		0.824612	0.865157		623	69.8467	5.30029
A5AW97	1.22	1	1.23581		1.23158	1.00601		1.00607	0.948432		1.00061	1.11935		1.16272	1.33739		1.29233	1.06753		1.08776	1.01639		1.00896	492	56.4334	7.10791
A5AWE6	4.96	1			0.549912			0.254047			0.342554			0.243475			0.264734			0.311835			0.280367	141	15.3677	9.46631
A5AWN5	53.4	8	1.02429	1.0397	0.960046	0.959108	1.0872	0.921407	0.812408	0.931858	0.845128	1.25444	1.10708	1.14332	0.959623	0.920068	1.04129	1.00802	1.06133	1.06539	0.774193	0.875471	0.766651	191	22.096	9.75928
A5AWP2	3.77	3	0.965556	0.905507	0.914281	0.950995	1.05623	0.889941	1.33242	1.0651	1.59945	0.8437	0.91239	0.800382	0.982789	1.02573	1.06982	0.76745	0.873145	0.760701	0.820101	0.881464	0.805396	901	101.673	5.05908
A5AWQ3	2.06	1	0.91323	0.808337	1.04371	1.06937	0.902261	0.997142	0.938186	0.8975	0.945927	1.07187	0.956676	1.11085	1.06099	0.969448	1.1467	1.19284	1.07055	1.28329	1.44632	1.43762	1.70782	339	36.786	7.69385
A5AWT3	24.46	5	1.23392	1.2019	1.2609	0.702992	0.766012	0.859612	0.792069	0.781655	0.804126	0.663116	0.724555	0.720944	0.805549	0.771508	0.818042	0.404093	0.43695	0.451257	0.328519	0.406582	0.369635	139	14.3565	9.61279
A5AWV5	20.24	7	1.10143	1.05246	1.01639	1.02109	0.970656	1.02846	1.07744	0.978492	1.06817	1.09812	0.954026	1.15639	0.966217	0.944692	1.07227	1.08009	0.942433	1.1606	1.37536	1.08854	1.30402	504	56.849	5.23682
A5AWV8	5.98	2	0.908048	0.985829	0.981984	0.905058	0.919983	0.83974	0.860272	0.898305	0.923237	1.15322	1.28093	1.09317	1.04857	1.14783	1.057	1.10741	1.10836	1.00352	0.807228	0.831479	0.762261	920	104.167	8.646
A5AWW0	40.55	11	1.11247	1.12231	1.15612	1.04867	1.04696	1.03966	0.952612	0.910432	0.903364	1.03366	1.06189	1.09496	1.02784	1.05093	1.08829	0.784869	0.820052	0.762427	0.790023	0.81089	0.81744	397	43.02	7.54736
A5AWW1	3.33	1	0.907005	0.966116	0.895374	0.804333	0.751098	0.977199	1.52265	1.74339	1.35423	0.874467	0.920346	0.8636	1.16062	1.30184	1.07068	0.79612	0.782034	0.694901	0.94128	0.874292	0.858006	541	59.1705	4.65283
A5AWW2	23.91	5	0.995743	1.10481	1.10079	0.940955	1.02832	1.10795	0.958029	0.985655	0.980924	1.04625	1.13012	1.12674	1.22496	1.28311	1.25768	0.787848	0.790251	0.883524	0.875373	0.826231	0.896286	368	42.2929	5.14795
A5AWY1	1.05	1	0.670748		0.664374	0.784872		0.720222	0.690274		0.660117	0.659385		0.58901	0.671558		0.550853	0.748568		0.685372	0.706929		0.576259	1046	119.859	7.6499
A5AX04	1.69	1	0.931052		0.93637	1.11109		1.71675	0.887394		1.10806	0.998575		1.02672	1.10567		1.19301	1.03519		1.30667	1.06523		1.50301	531	58.3075	6.04932
A5AX39	46.8	18	0.964461	0.949941	0.974727	0.754166	0.775252	0.77522	0.812434	0.80128	0.796754	0.918393	0.884094	0.911072	0.823463	0.822446	0.840832	0.562185	0.547773	0.576773	0.663787	0.657456	0.68764	453	48.0659	7.6792
A5AX75	48.41	7	1.09925	1.04986	1.1087	1.0846	1.13086	1.14323	1.7199	1.42606	1.47122	0.955207	1.01469	0.947431	1.07421	1.15639	1.16161	1.08238	1.04398	1.07424	0.879578	0.940004	0.831849	252	28.6314	4.85596
A5AX91	24.16	1	1.01494	1.0324	1.03244	0.905694	0.883552	0.880315	0.863712	0.916009	0.8776	1.39792	1.42425	1.43295	1.21029	1.22962	1.22183	1.15951	1.22637	1.13681	0.791787	0.822821	0.788283	178	21.2583	10.4478
A5AX94	41.33	2	1.00728	1.00914	0.976061	0.835462	0.936168	0.879765	0.873983	0.967563	0.93039	1.33055	1.15214	1.09736	1.17672	1.0985	1.05736	1.12983	1.18992	1.09133	0.984688	1.04669	0.96779	150	16.3667	10.8433
A5AXB8	15.54	5	1.01037	0.994233	1.0069	0.995467	1.07167	1.01061	0.870884	0.886804	1.04622	0.953039	0.995913	1.01667	0.788733	0.890703	1.00188	0.720242	0.776954	0.792377	0.761726	0.846528	0.80451	386	42.7234	8.47021
A5AXC4	4.13	1	1.0232			0.905406			0.926784			0.943739			0.98098			0.91938			0.781665			218	25.1678	8.1333
A5AXF7	5.24	1	0.946509	1.0193	0.927949	0.971373	0.961773	0.98909	1.04419	0.997721	0.970143	0.980981	0.974406	0.96876	1.26209	1.10299	1.03914	1.15288	1.08446	1.08536	1.17956	1.1018	1.08122	420	45.6106	7.98682
A5AXI5	41.37	12	0.997643	0.961273	0.972404	0.957818	0.928134	0.941278	1.11811	1.12941	1.12135	0.929702	0.912616	0.92323	0.968801	0.961791	0.955442	1.01475	0.949758	0.950499	1.10438	1.13607	1.12782	249	27.1738	6.53662
A5AXI6	14.69	1	1.01856		0.952724	1.08471		1.06133	1.07899		1.20387	0.814088		0.795489	1.04732		1.23961	0.678275		0.767734	0.891446		1.01156	320	34.268	5.33838
A5AXQ8	40.56	10	1.01812	0.975902	1.01315	1.06224	1.08221	1.02822	1.274	1.17627	1.27027	1.05298	1.06301	1.08086	0.967156	1.03354	1.00392	1.14091	1.12662	1.18503	1.31554	1.32803	1.40928	249	27.1567	6.01123
A5AXR3	0.87	1		0.739355	0.78822		0.637335	0.779925		0.548338	0.630193		0.867795	0.968652		1.10792	1.57268		0.74839	0.968078		0.778154	0.895893	801	87.8055	7.91357
A5AXR4	26.88	2	0.909806		0.921494	0.849818		0.817467	0.958119		0.958432	0.838336		0.834823	0.816959		0.889718	0.972326		0.936238	0.933713		0.941678	346	38.9612	8.20654
A5AXS7	36.01	10	0.933605	0.952645	0.938096	0.755651	0.814508	0.746396	0.697743	0.713691	0.685917	0.879635	0.938187	0.942078	0.838112	0.854848	0.869958	0.534618	0.561639	0.483125	0.610498	0.621028	0.585637	386	42.3128	7.7085
A5AXT7	5.18	2	1.00381	1.08868		0.87989	0.909057		1.04135	1.05274		1.07301	1.0179		1.11336	1.10357		1.19462	1.20776		1.45624	1.37395		579	64.8058	6.02393
A5AXU7	7.21	5	0.98029	1.05246	1.03473	1.14561	1.31812	1.48743	0.899439	0.861711	0.915706	0.915534	0.864165	0.948547	0.979876	0.863281	0.983831	0.932842	0.845818	0.968277	0.90675	0.971163	0.942882	916	104.926	8.88037
A5AXY1	6.6	4	0.903691	0.922636	0.879002	0.938684	0.912005	0.919756	0.959066	1.12928	1.08993	1.00681	1.14185	1.11422	0.919145	1.06717	1.04701	1.15139	1.4697	1.37778	1.01565	1.14007	1.17746	636	72.158	7.57666
A5AY29	34.72	5	1.07296	0.981499	0.946369	0.899821	1.0942	1.05358	1.02015	0.956265	0.792864	1.11384	1.11059	1.01667	1.1958	1.3033	1.12722	1.16524	1.09369	0.977565	0.951261	0.74207	0.887553	144	15.9227	10.6382
A5AY34	26.79	5	0.984586	0.973291	1.01748	1.06091	1.09144	1.0047	1.12198	1.03905	1.03791	1.14102	1.07331	1.07862	0.954883	0.978746	0.95821	0.99378	0.959454	0.955958	1.00813	0.94487	1.00998	209	23.0507	9.31982
A5AY42	4.76	1	1.40553	1.25939	1.29001	0.967364	0.873532	0.907848	1.43585	1.29588	1.35685	0.764818	0.791577	0.807296	0.923237	0.869086	0.877674	0.786143	0.751793	0.755607	0.795766	0.728847	0.754291	168	19.7561	5.40186
A5AY56	18.62	8	1.0131	1.02881	1.04713	1.04298	1.04179	1.13792	0.852833	0.837524	0.858805	0.927299	0.93483	0.940913	0.926154	0.890719	0.958953	0.868948	0.844087	0.856666	0.897706	0.87827	0.882199	419	47.9303	6.25244
A5AY60	3.9	1	0.891513	0.839831	0.881356	0.889073	0.916301	0.930893	0.817981	0.913297	0.821566	0.927195	0.800298	0.777389	0.920071	0.85263	0.831149	0.942038	0.853467	0.781391	0.872442	0.920426	0.774457	1563	179.643	9.49561
A5AY88	5.97	2	0.887501	0.932183	0.847967	0.816192	0.761145	0.884238	0.78165	0.82761	0.815661	0.787485	0.740029	0.843651	0.918934	0.973052	0.912364	0.696828	0.689021	0.84804	0.811099	0.804275	0.865295	854	96.8791	5.65576
A5AYA5	7.52	3	0.893146	1.04352	0.966073	0.797262	0.883409	0.945955	0.822174	0.801794	0.824239	0.96221	0.981958	1.03577	0.763966	0.776036	0.853341	0.623071	0.668712	0.80237	0.548458	0.645416	0.747833	412	45.4273	7.66455
A5AYE3	16.12	1	1.08236	1.07194	1.07561	0.901316	0.912299	0.876507	1.08367	1.0893	1.08441	0.779875	0.828372	0.795351	0.639391	0.661814	0.580067	0.77584	0.848884	0.691315	0.782848	1.15502	0.645196	304	33.3622	6.72705
A5AYG7	1.66	1	0.884844			0.623372			0.729749			0.75279			0.859329			0.760544			0.571067			362	39.8771	5.38916
A5AYH5	2.18	2	0.976591	1.00898	0.976522	0.884564	0.931552	0.97252	0.559339	0.602766	0.709087	0.831961	0.946718	0.863806	1.22124	1.40713	1.21936	0.955789	1.03395	0.902882	0.985867	1.19696	0.939033	687	79.5471	6.60986
A5AYJ4	17.07	6	0.97008	0.969171	0.970732	1.03063	0.978223	1.02283	1.08676	1.03538	1.12448	0.982248	0.994703	0.973227	0.998991	1.0135	1.08207	1.17723	1.10418	1.26397	1.43075	1.38088	1.56613	492	52.751	6.1001
A5AYL3	3.54	1	1.12883			1.13679			0.913596			0.916732			1.06888			1.03822			1.60967			198	21.5269	9.14404
A5AYR5	0.61	1	0.988085		0.910971	1.02996		0.965374	0.943591		0.73794	0.758293		0.736749	0.724334		0.7433	0.620597		0.637675	0.580499		0.592162	1480	164.774	6.81494
A5AYR7	23.54	8	1.07511	1.0264	0.999299	1.03873	1.07945	0.958993	0.865602	0.890573	0.818613	1.02487	1.00227	0.899375	0.926161	0.909362	0.871703	0.787143	0.80965	0.647722	0.797969	0.808035	0.744201	412	44.7243	5.47803
A5AYS8	1.08	1	0.896586			0.797247			0.990398			0.831494			0.776957			0.912035			1.00035			1849	210.724	6.58057
A5AYT1	5.97	1	0.993879	0.977492		1.3707	1.41185		1.28189	1.11694		0.833566	0.804194		0.950831	0.845491		1.3862	1.15581		1.27024	1.06485		201	21.8101	5.8335
A5AYU2	1.42	1	1.06692	1.06909	1.02464	1.17205	1.21688	1.17551	0.820719	0.86972	0.888451	1.02596	0.948769	0.898207	1.00105	1.05418	0.991994	0.88639	0.955329	0.887657	0.893749	0.921713	0.985524	774	84.5412	7.04932
A5AYW5	1.22	1	1.11351		1.16726	1.09477		1.20049	0.695381		0.728904	0.87415		0.866443	0.663986		0.756184	0.665915		0.661984	0.671668		0.646157	573	65.7018	9.29053
A5AYX2	17.58	2	0.948277	0.937117	0.979918	1.01172	1.03058	1.18198	1.07147	1.00339	1.29291	0.997024	1.01878	1.05596	1.09614	1.30763	1.1369	1.27876	1.26708	1.35192	1.14752	1.01717	1.3336	182	19.2362	10.7114
A5AYY4	17.15	7	0.951887	0.946424	0.971749	0.97649	1.05233	1.01448	0.977014	0.990118	0.999454	0.979484	1.01193	0.983785	0.979065	1.01293	0.990164	1.01837	1.01322	0.993593	1.09819	1.11021	1.08208	554	60.9249	6.87354
A5AZ52	50.25	4	1.10813	1.11201	1.0969	1.04085	1.02195	1.07682	0.87806	0.875475	0.859724	0.368354	0.345929	0.330996	0.328485	0.335561	0.417757	0.386054	0.34353	0.40614	0.418102	0.343352	0.34899	607	67.3712	6.44287
A5AZ70	10.77	3	1.03945	1.01357	1.01901	1.00151	1.02291	1.26487	0.988907	1.02684	1.06444	1.04824	0.951299	0.919853	0.777769	0.777478	0.904905	2.30304	2.24924	2.00064	2.15074	2.06545	1.9602	418	45.63	7.92822
A5AZ93	57.36	1		1.00695	1.10215		1.02392	1.03001		0.908618	0.757167		2.16519	2.02718		1.02452	0.808904		1.69788	1.45673		1.5524	1.30392	462	50.7899	8.63135
A5AZF5	39.13	5	0.956294	1.00758	0.987729	0.830301	0.858094	0.749011	0.906674	0.961677	1.01271	0.975876	0.953082	1.03013	1.37533	1.21302	1.18969	1.16878	1.06105	0.995799	0.837474	1.01271	0.788501	207	23.825	10.8433
A5AZG2	24.16	1	0.979919	0.906818	0.988756	0.991715	0.818049	0.759438	0.95749	0.919213	0.980757	1.04526	0.893245	0.945216	1.24255	1.0665	0.991078	1.00357	0.927544	0.921879	0.790657	0.835763	0.84798	178	21.2443	10.4478
A5AZI9	11.47	2	0.987065	0.968391	0.995877	1.17536	1.00141	1.09748	1.20104	1.16336	1.13472	1.01795	1.02619	1.04009	1.07605	0.974284	1.07159	1.21017	1.08555	1.07167	1.25447	1.23956	1.15824	218	25.4814	9.34912
A5AZQ2	1.57	1		1.13316			0.987146			1.15927			0.84013			0.939121			1.07759			1.30265		1336	151.812	6.65381
A5AZT0	2.19	1			0.952832			0.757543			1.60956			0.743226			2.05146			0.678305			0.673277	778	86.1508	4.34814
A5AZU5	28.23	8	0.861944	0.883378	0.931948	0.889537	0.876949	0.865187	0.796574	0.820657	0.75836	1.17494	1.44314	1.36396	0.944265	0.922677	0.956519	0.970079	1.02344	0.992945	0.925633	0.872892	0.89584	372	39.4892	9.62744
A5AZY7	2.95	1	1.0393	1.00059	1.00882	1.13024	1.10957	1.15506	0.865032	0.799776	0.901456	0.84889	0.813403	0.847643	0.888506	0.855772	0.992297	0.827457	0.778594	0.880569	0.737502	0.706423	0.831846	440	49.1628	6.53662
A5AZZ5	3.13	1	0.923629		0.875886	0.844812		0.825911	0.854334		0.851116	0.916512		0.78928	0.837627		0.746009	0.894789		0.799035	0.907888		0.955075	511	58.0212	5.37646
A5B037	13.55	3	0.991166	1.00296	1.03062	0.859909	0.856605	0.965286	0.845873	0.905251	0.906238	0.938234	0.933499	1.07756	0.753196	0.755365	0.886445	0.937743	0.964155	1.03013	0.996225	1.00838	1.11637	310	34.3628	6.72705
A5B038	52.23	4	1.14117	1.11609	1.09962	1.00367	0.993447	1.02784	0.906452	0.926392	0.868921	0.911884	0.893067	0.897995	0.991461	0.978205	1.02259	0.846398	0.862235	0.83521	0.836885	0.856358	0.893311	538	58.5732	7.94287
A5B050	14.09	4	1.04722	1.02711	1.03407	0.877558	0.790168	1.04969	1.2797	1.60526	1.47477	0.88483	0.683163	0.995639	0.827173	0.785824	0.904485	0.992747	0.768958	0.985545	1.10382	0.916786	1.15025	1363	152.365	6.60986
A5B056	9.39	3	1.04506	1.0534	1.10343	0.935868	1.0167	0.978007	0.911419	1.0612	1.09377	0.814643	0.904447	0.718362	1.03666	1.01283	1.09353	0.931093	1.00145	1.11966	0.921621	1.03249	1.0316	309	34.3492	5.8208
A5B0J1	17.39	7	0.965206	0.967222	0.981008	0.996695	0.984923	1.01351	0.738108	0.724851	0.725246	0.906076	0.936799	0.927372	0.786182	0.817048	0.809067	0.748957	0.828641	0.739616	0.776087	0.758622	0.763271	460	51.4755	8.42627
A5B0J4	3.64	1		0.730238	0.813423		0.705192	0.771797		0.522761	0.58398		1.4125	1.4583		1.25962	1.34679		1.13288	1.13991		0.892344	0.9	247	26.6685	7.23975
A5B0L2	66.31	1	0.902025	0.923902	0.955477	0.952202	1.06242	1.0463	0.955816	1.04497	1.04884	1.15371	1.0707	1.28556	1.19657	0.970759	1.13233	1.46123	1.49851	1.4647	1.37995	1.24502	1.36446	377	41.6899	5.49072
A5B0M0	11.86	1			0.970723			1.24466			0.814577			0.914628			1.3749			1.00836			0.923767	177	19.928	9.68604
A5B0M7	18.01	2	1.01372	1.01626	0.98273	0.900579	1.27417	1.08345	1.1989	0.948765	1.1245	1.04359	1.00248	0.99154	0.897822	0.97609	0.99447	1.01954	1.04035	1.0641	1.0333	1.01905	1.05039	161	17.2178	6.07471
A5B0U6	0.76	1		0.800543			0.796899			0.787639			0.719755			0.775736			0.973015			0.827352		790	88.2068	7.66455
A5B0U7	5.09	1	1.01686			1.26983			1.24542			0.967921			1.04932			0.985202			1.03487			1021	112.648	5.17334
A5B0V6	19.47	1			0.820684			1.11343			0.929649			1.26742			1.22494			1.28263			0.920699	570	64.92	6.20166
A5B0V8	11.4	1			0.967909			0.887294			1.04848			0.992944			1.00255			1.03675			1.22767	193	21.7031	8.36768
A5B0X9	2.09	1	0.941919	0.916487		0.991373	1.02263		0.797809	0.789685		1.06275	1.05526		0.841493	0.875485		0.892739	0.949795		0.840867	0.864857		430	47.3039	7.10791
A5B0Y1	2.14	1	1.01506	1.0273	0.992514	0.961785	0.963199	0.944827	0.906533	0.982492	0.973657	0.718189	0.747503	0.756856	0.833305	0.822608	0.902612	0.709043	0.773069	0.757679	0.711766	0.756105	0.780468	515	57.0612	5.98584
A5B0Z2	13.41	1	1.0124	1.0417	1.00642	1.05952	1.03315	1.12368	1.01598	1.03239	1.02402	1.01797	1.13108	1.00153	1.10273	1.12289	1.16522	1.19074	1.25889	1.2671	0.978936	1.04047	1.05931	82	9.21351	7.28369
A5B0Z6	33.19	8	1.32499	1.34112	1.38664	1.14997	1.26164	1.24389	1.5454	1.60557	1.51186	0.747527	0.795004	0.726344	0.743205	0.823878	0.748945	0.815034	0.77831	0.695614	0.768093	0.65424	0.573601	235	25.8075	8.67529
A5B102	49.36	9	0.962189	0.964496	0.961561	0.919651	0.920175	0.905076	1.08222	1.08186	1.09069	0.883187	0.897296	0.888466	0.957345	0.963635	0.952314	0.98959	1.00007	0.97236	0.962285	0.980627	0.962951	156	17.7014	9.78857
A5B109	33.61	1	1.01265	0.992506	1.01008	1.42262	1.07424	1.19442	0.941341	0.979925	0.904199	1.18675	1.29967	2.17172	0.920192	0.950524	1.08768	1.33658	1.40463	2.41058	1.37314	1.38734	2.36219	366	41.6439	5.50342
A5B118	82.12	28	0.96232	0.954161	0.976646	0.957101	0.953289	0.985667	1.10274	1.07183	1.07119	1.22191	1.19074	1.18841	1.14424	1.11788	1.12259	1.43334	1.38122	1.32334	1.74875	1.66684	1.63807	358	38.606	7.91357
A5B126	54.62	7	1.03286	0.996254	0.953179	1.12157	0.985427	1.09221	0.841231	0.825596	0.803239	1.33241	1.21816	1.1256	1.18116	1.15807	1.07345	1.02711	1.04656	0.991711	0.869406	0.797458	0.887772	130	14.7929	9.89111
A5B156	4.19	1			1.00486			0.644518			1.08164			0.969459			0.846585			0.96925			0.620978	215	24.5916	7.48877
A5B177	14.73	5	0.935158	0.980819	0.965472	1.07392	0.961221	1.02621	4.09127	3.12577	2.11505	1.24844	1.12505	1.08059	1.11499	1.04183	1.09164	1.01789	0.938308	1.01124	1.11039	1.11217	1.05174	482	54.5609	6.60986
A5B1B6	6.37	3	1.1176		1.19554	1.40257		1.49748	1.03651		1.0793	1.53256		1.60604	1.68066		1.69115	2.08978		2.14557	1.7138		1.73515	251	25.8373	6.16357
A5B1B8	41.04	20	0.962561	0.985794	0.963055	0.95511	0.984742	1.0034	1.17211	1.14784	1.17821	0.930844	1.00348	0.991165	0.980083	1.01977	1.00884	1.17302	1.19494	1.20469	1.54754	1.45231	1.58563	575	61.0182	6.354
A5B1C5	8.96	1			0.939302			1.13503			1.01941			0.86738			1.03394			0.983896			1.23709	212	23.8282	10.1401
A5B1D3	35.91	12	1.16098	1.16833	1.18076	0.924442	0.957092	0.956714	0.792069	0.80918	0.773161	0.886466	0.892966	0.922319	1.04336	1.00863	1.04354	0.629613	0.583476	0.618331	0.588053	0.582145	0.553073	259	27.7771	8.22119
A5B1D9	3.23	2	0.994416		0.984455	1.09009		0.96033	1.33851		1.20036	0.888263		0.887895	0.929823		0.93108	0.985133		0.906143	1.06891		1.04521	681	76.8481	7.79639
A5B1E9	44.37	18	1.01486	1.02994	1.04461	0.969848	0.984586	0.956257	1.0011	1.00555	1.02654	0.806708	0.7748	0.771684	0.831805	0.827378	0.78081	0.744737	0.728643	0.712961	0.735204	0.705596	0.681276	462	51.6115	5.73193
A5B1L7	25.24	6	1.03996	1.03118	1.01743	0.800487	0.81651	0.912191	2.90474	2.82038	3.52887	1.00777	1.05232	1.10966	1.66133	1.64236	1.9632	0.836399	0.832852	0.840087	0.858843	0.868123	0.788373	317	34.9191	4.83057
A5B1M8	6.69	7	1.0091	0.972419	0.975148	1.219	1.08666	1.22611	1.76991	1.62202	1.6523	0.751119	0.815905	0.881225	1.26439	1.11633	1.24287	0.791366	0.840127	0.975829	0.802799	0.845842	0.992204	1061	117.256	5.85889
A5B1P3	42.49	13	1.11041	1.17142	1.13651	0.918388	0.987786	1.01661	1.21826	1.10739	1.14349	1.17154	1.11906	1.08808	1.06552	1.0336	1.03706	0.766067	0.849639	0.828528	0.632875	0.704759	0.774498	273	30.1875	7.32764
A5B1Q6	16.96	2	0.882052	1.00651	0.934675	0.906889	1.1327	1.01127	0.826684	0.955017	0.882551	1.03568	1.06771	0.94468	0.855855	0.976711	0.901329	0.868513	1.17937	0.935588	0.785298	1.11485	0.945648	171	19.4001	9.24658
A5B1U1	0.33	1			0.960248			1.55666			1.02352			1.25411			1.14514			1.31585			1.14263	2411	270.034	8.20654
A5B1U7	3.68	1	0.878782			1.04834			1.15569			0.776566			0.976683			0.893842			1.13281			353	37.7453	5.47803
A5B1W1	1.07	1	0.956306	1.05512	0.877929	0.97857	1.05968	1.02821	0.927409	1.05826	0.942064	1.02126	1.11186	0.948543	0.971672	0.984479	1.0232	1.01371	1.06345	0.965274	1.19018	1.19319	1.03222	653	73.377	6.50732
A5B1Y5	38.68	6	1.21703	1.2156	1.27335	0.975045	0.942026	0.945252	0.977685	0.943255	0.937209	0.915185	0.850453	0.859553	0.957611	0.977176	0.933118	0.669688	0.61211	0.604625	0.599623	0.531719	0.542284	212	21.6931	6.354
A5B210	2.7	1	0.908522			0.879009			1.08691			0.963859			0.797104			1.18487			1.16403			408	45.9973	8.36768
A5B249	5.68	1			1.10709			0.978369			0.96619			1.10784			0.932053			1.1951			1.12743	229	25.8466	8.51416
A5B265	15.17	7	1.01771	0.947307	0.935147	0.991659	1.02151	1.13489	0.864386	0.923447	0.906786	1.20434	1.16651	1.1535	1.33213	1.40968	1.49233	1.25184	1.18208	1.25785	2.03502	1.5287	1.65215	567	62.1659	7.66455
A5B280	6.9	6	1.08882	1.07248	1.05594	1.04524	0.956148	0.973564	0.888544	0.950191	0.853623	0.918171	1.00733	1.01172	0.928833	0.898392	1.03165	0.844169	0.924245	0.896826	0.879816	0.944542	0.974334	826	90.9408	4.85596
A5B2D8	4.87	1	0.935342			1.06302			0.954006			0.986563			0.954292			1.00158			1.12962			801	90.8964	6.85889
A5B2E1	16.95	1			1.15137			1.04169			1.16145			4.46089			3.68452			2.41231			1.18552	118	13.0316	7.25439
A5B2E7	19.96	8	0.817199	0.934317	0.96248	0.715094	0.79513	0.795813	0.773922	0.783745	0.76502	1.17319	1.18363	1.21807	1.09001	1.07117	1.04139	0.822888	0.760885	0.886641	0.927593	0.840731	0.883525	546	58.8964	8.33838
A5B2F1	20.08	4	1.08483	1.05524	1.00833	1.14318	1.19575	0.98508	1.12095	1.11993	1.49151	1.0348	1.03004	0.94939	1.08809	1.06649	1.11253	1.06769	1.03006	1.13348	1.01132	0.929858	1.01442	508	56.8689	6.26514
A5B2H3	36.65	6	1.24395	1.2612	1.1543	1.12968	1.15363	1.23182	0.901572	0.835061	0.845136	0.701267	0.747319	0.747205	0.892579	0.922513	0.978741	0.602689	0.628381	0.695435	0.638382	0.638671	0.767578	221	24.2201	9.65674
A5B2L9	8.37	4	1.25243	1.11544	1.00036	1.44443	1.2863	1.247	0.880456	1.06973	1.1485	0.904965	1.16292	1.2255	0.77546	1.32651	1.31954	0.71938	1.02637	1.14654	0.792064	0.841187	0.965516	502	53.6759	7.69385
A5B2N0	25.62	1	1.13631	1.06172		1.5328	1.49282		1.10692	1.05555		1.17492	1.25233		2.04625	1.98221		0.991149	1.18476		0.777801	0.91157		160	18.2215	7.41553
A5B2P7	4.78	1	0.978841			0.993702			1.20106			0.96042			0.88282			0.988121			0.938651			293	31.483	5.33838
A5B2R8	5.3	2	1.07343	1.08556	1.13711	1.08143	1.1056	1.13029	0.937008	0.834669	0.842449	0.930083	0.772059	0.748778	0.90557	0.801224	0.788942	0.870711	0.705764	0.665505	0.94968	0.795877	0.804542	321	35.8951	5.65576
A5B2U7	20.08	12	0.925009	0.990386	0.94227	1.01428	1.02353	1.03298	0.753592	0.799109	0.828052	1.06345	1.05635	1.11916	0.975808	0.988453	0.998289	0.69474	0.767003	0.807221	0.810638	0.829388	0.883423	1036	112.736	7.34229
A5B2V1	10.71	1	1.43147	1.55553	1.63133	1.26911	1.2034	1.20089	1.09834	1.13946	1.11553	0.729002	0.576754	0.537099	0.917132	0.667099	0.685208	0.768746	0.531391	0.466869	0.764852	0.595645	0.556966	168	18.6715	8.77783
A5B2Z7	30.9	5	0.971317	1.02323	0.976428	1.06551	1.06955	1.11981	1.23862	1.21261	1.29317	0.966099	0.984085	0.966451	0.906081	0.898277	0.833533	1.04389	1.08167	1.02211	1.27018	1.27931	1.30583	398	43.9049	7.48877
A5B398	2.15	1		0.903236			1.17612			1.0078			1.03044			1.19211			1.44982			1.7848		790	86.894	6.68311
A5B3B9	8.11	1	1.05453			1.11161			0.954495			1.27577			1.16456			1.14969			1.08492			185	20.7616	9.5249
A5B3C7	13.25	1	0.971565			1.23738			0.975248			1.16516			1.03119			1.08493			1.12016			151	16.1786	5.26221
A5B3G4	25	1	1.00044			1.3128			1.02813			1.03915			1.19844			0.882059			0.6281			160	18.1885	6.1001
A5B3G5	29.03	2	1.11435	1.14003	1.1465	1.0188	1.0339	1.10781	1.10909	1.23374	1.30389	1.05932	0.991101	1.07225	1.11748	1.14184	1.1673	1.10948	1.08258	1.14029	0.896765	0.857539	0.909995	62	7.09893	11.4292
A5B3K2	66.32	15	1.09202	1.12047	1.08644	1.05872	1.04986	1.0194	2.20788	2.02172	1.98263	0.76885	0.741772	0.775805	0.89772	0.921842	0.884906	0.674794	0.673523	0.683652	0.672392	0.678107	0.725129	190	20.9068	4.83057
A5B3K6	15.07	1		1.01232	1.01883		0.858565	0.884369		1.69159	1.45198		1.20533	1.3681		1.46923	1.58155		1.31472	1.25082		1.22894	1.06616	146	16.065	5.23682
A5B3K8	41.43	7	1.04089	1.01258	1.01832	0.844237	0.876364	0.788391	0.956118	0.968202	0.97704	0.932759	0.928756	0.88756	1.16647	1.13191	1.15312	1.03927	1.05348	1.05911	1.35448	1.32831	1.4224	251	26.8125	6.62451
A5B3K9	51.66	3	1.00087	1.00009	0.939862	0.812383	0.930615	0.911976	0.880737	0.888956	0.866617	1.04449	1.07835	1.06074	1.01217	1.02736	1.11134	0.986903	1.05488	1.07562	0.846233	0.926369	0.937811	151	17.1735	10.4478
A5B3M2	10.81	3		1.00124	0.967983		1.05387	1.01575		0.992286	0.848368		1.02714	0.920116		1.04423	0.9098		0.94751	0.856601		0.965067	1.00248	481	54.4395	5.84619
A5B3R8	3.29	1		0.749976	0.691184		0.920509	1.00665		0.867223	0.87937		0.774928	1.05993		0.82261	0.898592		0.891851	0.900565		1.15409	1.16969	426	47.0577	6.29053
A5B3S9	9.3	1	0.941398	1.07139	1.05197	1.07036	1.30991	1.06704	0.860274	1.05537	0.900396	0.954745	0.983369	0.968072	1.05211	1.13129	1.16947	1.20113	1.40147	1.19613	1.09634	1.17337	1.03396	215	24.035	5.50342
A5B3U1	3.27	1	1.0286	1.08383	1.07209	1.09454	1.02479	0.87802	1.05662	0.959077	1.00749	0.957233	0.995354	0.892674	1.17597	1.13159	1.1215	1.00887	1.00944	0.90123	1.15451	1.11009	1.11451	704	79.786	9.27588
A5B3W0	2.72	1	1.02595	1.04194		0.984282	0.909597		0.718825	0.747197		0.888083	0.963843		0.885057	0.864038		1.08836	1.09514		1.11114	1.24697		257	28.9476	8.1626
A5B3Z3	1.78	1	0.867868		0.846656	0.944449		0.829693	1.02662		1.14441	0.862147		0.823648	0.992362		0.904609	1.08787		0.951124	0.960772		0.832755	505	57.4576	7.2251
A5B405	3.01	2	0.966502	1.03379	1.00774	1.08251	1.15729	1.04125	0.593978	0.698737	1.01715	1.43907	1.57018	1.19397	1.41695	1.4157	1.12028	0.988093	1.028	0.994768	0.500225	0.53737	1.12731	665	74.785	7.97217
A5B426	13.01	3	0.937449	0.949858	0.900425	0.675391	0.648667	0.618232	0.883021	0.950309	0.814228	0.748587	0.629795	0.569297	0.79572	0.718408	0.658973	0.625516	0.633627	0.51903	0.683834	0.701783	0.581854	246	27.4239	6.02393
A5B427	36.53	9	0.974531	0.96434	0.97332	0.772978	0.780317	0.775685	0.619041	0.65279	0.618251	0.696184	0.707098	0.712373	0.682383	0.671661	0.686371	0.568937	0.606068	0.569723	0.461568	0.512327	0.486169	271	29.8501	5.35107
A5B473	11.41	1		1.1061	1.16663		1.40135	1.46423		3.74773	4.5816		1.13799	1.1597		2.19141	2.45036		0.799507	0.845238		0.828136	0.86985	149	16.8369	4.27197
A5B479	39.24	8	1.07058	1.08128	1.11837	1.06765	1.06125	1.11644	1.64701	1.58266	1.5281	0.855667	0.853337	0.905195	0.99411	0.888431	0.9419	0.930853	0.911604	0.992994	0.766559	0.78281	0.845741	316	36.0374	7.2251
A5B4A6	2.85	1	0.758035			0.644222			0.881207			0.770432			0.61004			0.640039			0.758674			701	78.7365	6.22705
A5B4C9	3.06	1	0.749371		0.820244	0.736078		0.928764	0.986928		0.939704	0.707796		0.835032	0.695411		0.796716	0.770214		0.872596	0.838391		0.930351	458	50.445	8.49951
A5B4E1	3.38	1	0.913953	0.897311		0.705902	0.740028		0.635531	0.716988		1.01322	0.929879		1.00133	0.931609		0.984497	0.860985		0.885973	0.925311		532	58.3941	5.41455
A5B4E7	5.33	1		2.04862			1.87945			1.97618			1.55313			1.93661			1.3451			1.79715		338	38.259	6.53662
A5B4F7	3.18	1	0.850677	0.890249	0.983718	1.21799	1.51755	1.30637	0.845178	0.947244	0.800342	0.879831	1.06296	0.852926	1.12682	1.31363	1.178	1.06194	1.09041	1.00456	0.960787	0.911289	0.921972	314	35.8957	7.50342
A5B4G2	36.35	29	0.735659	0.749329	0.720265	0.749865	0.822784	0.707685	0.633428	0.660889	0.575289	1.69949	1.69317	1.77441	0.804211	0.824535	0.790643	0.965685	0.985577	0.951635	0.812476	0.856298	0.792286	806	92.3656	6.45557
A5B4I6	1.76	1			0.9629			0.900837			1.30327			0.984009			0.945799			1.21193			1.28853	341	38.3087	5.85889
A5B4J3	52.43	7	1.04261	1.06148	1.01342	1.04128	0.950812	1.04174	1.01686	1.04631	1.05267	1.13348	1.18404	1.15655	1.28762	1.35167	1.36984	1.04533	1.05421	1.10388	0.887259	0.798589	0.888485	103	11.4024	11.4731
A5B4K1	21.84	1		0.886903			0.847681			1.0343			0.565792			1.24221			0.874289			0.734171		261	29.7549	9.77393
A5B4L7	1.18	1			1.15322			1.18198			0.990143			1.12086			1.11728			1.22749			1.18255	851	95.288	8.104
A5B4Q6	4.11	1	1.31906			1.19427			0.910365			9.56681			10.3373			4.36363			2.75045			146	16.6554	7.44482
A5B4U6	35.11	11	1.05515	1.08714	1.06854	0.839804	0.941987	0.933535	0.976465	0.993104	0.963446	0.988409	0.993813	0.968921	0.966221	1.02718	1.01293	0.972399	1.00588	0.966623	0.920763	0.952304	0.882746	319	34.9104	5.32568
A5B4Z4	1.59	1			1.01403			1.12298			0.904061			1.02843			0.964504			1.10046			1.04892	946	103.454	7.81104
A5B513	20.06	4	1.0101	0.963511	1.01699	0.88505	0.950327	0.953292	1.07881	1.06381	1.12784	0.975455	1.00214	0.949188	0.820578	0.80925	0.818566	1.0486	1.17028	1.11873	1.15044	1.23534	1.20497	339	37.7859	9.39307
A5B514	33.79	3	1.28257	1.34658	1.34995	1.72668	1.8428	1.77706	1.2222	1.21037	1.09776	1.03557	1.04774	1.0053	1.24418	1.18859	1.10707	0.901887	0.926543	0.730805	0.793286	0.779611	0.598705	219	23.4738	5.05908
A5B517	16.01	8	0.728631	0.777203	0.757534	0.560818	0.586954	0.6291	0.678558	0.605143	0.540192	0.746301	0.77475	0.711763	0.656125	0.6639	0.652147	0.629352	0.678664	0.642821	0.5312	0.572841	0.458982	612	69.7751	6.53662
A5B523	40.69	8	1.25597	1.2242	1.2524	1.32673	1.26936	1.27825	1.36957	1.21597	1.22504	1.017	1.00454	1.01752	1.32114	1.20221	1.22098	0.888918	0.886065	0.902368	0.895392	0.832039	0.898903	290	30.8049	5.49072
A5B542	47.65	22	0.94126	0.949067	0.949598	0.914671	0.931307	0.902512	0.944837	0.912378	0.92251	1.07529	1.05506	1.00754	0.949053	0.914109	0.88052	1.04285	1.03194	1.02137	0.966167	0.958648	0.948207	531	58.2461	5.85889
A5B5G1	8.42	2	1.0923	1.06583	0.958784	1.10544	1.1975	0.93743	1.00295	0.971086	0.957322	1.30569	1.45645	1.09546	1.14187	1.35816	0.908562	1.06347	1.22663	0.973162	0.993107	1.13326	0.8605	368	38.5309	7.35693
A5B5H7	1.12	1	0.92451			0.932945			1.11531			0.791444			0.903657			0.930254			0.927192			893	101.137	6.02393
A5B5I4	50.38	2	1.19109	1.26221	1.24271	1.23954	1.45427	1.24072	1.22897	1.37268	1.29249	0.929601	0.859746	0.944846	1.12496	1.12194	1.14737	0.660112	0.526989	0.83775	0.702829	0.657273	0.768164	264	27.9319	5.12256
A5B5J3	11.21	2	0.921329	1.03489	0.982683	1.19587	1.08227	1.23749	1.45117	1.57462	1.66569	1.24232	1.20727	1.21286	1.31308	1.79135	1.47508	1.54992	1.70096	1.50943	2.41308	2.75279	2.15471	223	24.2652	9.27588
A5B5N0	30.31	7	0.967875	1.0447	0.987781	0.957972	1.03567	1.03125	0.862119	0.968323	0.875861	0.961119	1.13974	0.970286	1.03485	1.12172	1.04661	1.01994	1.04397	1.02858	0.906187	1.11832	0.788521	640	70.1004	6.94678
A5B5Q3	3.07	1		1.074	1.48603		1.09214	1.58349		1.04555	0.928435		0.868089	0.802299		0.916372	0.761294		0.897471	0.782573		0.991153	0.829591	521	57.7204	5.59229
A5B5W6	49.23	7	1.04534	1.01653	1.02505	0.995176	0.991804	0.901721	1.29281	1.25402	1.26719	0.962142	1.01002	1.01714	0.993103	1.06273	1.08486	1.23218	1.38273	1.37882	1.5737	1.60139	1.56345	195	22.9971	4.93213
A5B5X9	2.36	1	0.595609		0.654622	0.644325		0.633651	1.01734		1.05088	0.487183		0.447136	0.652065		0.689328	0.414707		0.46414	0.519982		0.553571	467	51.3956	5.40186
A5B605	61.64	3	0.942573	0.905204	0.904025	0.871655	0.901114	1.03095	0.881737	0.865691	0.950081	1.06757	1.16833	1.10433	1.11043	1.14304	1.07287	1.20567	1.23424	1.13174	1.04293	1.04301	1.13243	159	17.4026	5.98584
A5B618	10.98	6	1.03556	1.04773	1.05426	1.17369	1.05697	1.10151	1.20868	1.17296	1.131	0.842278	0.873223	0.940324	1.04395	0.954534	1.04378	1.12013	1.07812	1.05768	1.03892	1.00066	1.01114	583	64.1925	9.0708
A5B646	3.33	3	0.954633	1.02287	1.01388	1.03799	0.949884	1.08208	1.07747	0.8737	1.15347	0.913048	0.858331	0.997684	0.912475	1.05913	0.918943	0.987726	1.04238	0.992234	1.15994	1.23298	1.20833	841	92.6069	9.43701
A5B6E2	15.95	15	0.92288	0.996046	0.925132	0.945854	1.03781	0.884849	0.971287	0.947961	0.971104	0.926119	0.935142	0.971213	1.10962	1.08658	1.13685	1.074	1.08259	1.14968	1.11191	1.14685	1.26403	1204	131.189	5.51611
A5B6E7	19	2	1.10618	1.22932		1.78406	1.31771		1.36356	1.05742		0.987851	0.907183		0.977242	0.891592		0.892426	0.738449		0.953605	0.794558		200	22.0995	6.82959
A5B6E9	19.69	6	0.870107	0.965057	0.91415	0.874934	0.993951	1.05476	1.2322	1.2843	1.1265	0.887959	0.857256	0.873818	0.875962	0.887152	0.863011	0.817817	0.8557	0.924785	0.935606	0.91923	0.881812	447	49.2674	9.11475
A5B6F0	9.05	5	0.934247	0.984622	0.939914	1.07411	0.983574	0.902732	1.02315	1.01645	0.976435	0.772342	0.790792	0.709416	0.768851	0.781144	0.789599	0.928926	0.879386	0.811345	1.09503	0.995409	0.963392	829	88.907	5.96045
A5B6F8	6.94	2	0.970937	0.921776		1.05166	1.06229		1.07324	1.03053		0.927805	0.852126		0.769775	0.694325		2.25707	1.81624		0.986753	0.805315		288	31.8527	8.36768
A5B6G3	9.87	3	0.975081	1.03157	1.02531	1.13573	1.14716	1.10128	0.97789	0.919044	0.973059	0.950782	0.959549	1.21384	0.652926	0.82775	0.941921	0.780083	0.951207	0.923083	0.807382	0.951555	0.97727	456	49.3654	8.00146
A5B6J4	2.61	2	0.983171		0.910124	1.34123		1.2408	1.08299		1.19717	1.02452		1.01961	1.49476		1.44157	1.84089		1.2179	1.0465		1.02053	727	81.6344	6.15088
A5B6R7	7.23	2	0.971375	0.939474	0.922786	0.795428	0.878037	0.845541	0.931446	1.03222	0.970725	0.652664	0.668742	0.651207	0.896132	0.959073	0.963529	0.629881	0.615003	0.566237	0.506918	0.583315	0.483032	415	45.6534	7.51807
A5B6S2	2.41	1	0.995151	1.06867	1.01796	1.05759	1.36323	1.63952	1.58764	1.34601	1.02977	0.950295	1.0216	0.938212	1.07546	1.17521	0.97463	1.46982	1.37556	1.08455	1.11588	1.15072	0.923135	374	41.8807	8.04541
A5B6T9	26.99	4	1.05672	1.00353	1.11131	1.01078	0.925038	0.974767	1.07346	0.98488	0.99702	0.945328	0.874984	0.91417	0.818982	0.820967	0.823737	0.841299	0.89207	0.886514	0.75848	0.815862	0.814229	163	17.9622	8.49951
A5B6U4	3.29	1	1.06415		1.1152	0.845674		0.898692	0.770651		0.848164	0.882429		0.915215	0.75956		0.822649	0.651681		0.727168	0.627683		0.774236	365	40.907	5.70654
A5B6Y0	8.24	4	0.940121	1.00158	0.920696	0.997703	1.02288	0.893858	0.874085	0.935061	0.816594	1.13018	1.17349	1.12509	0.989401	1.15646	1.12081	1.07578	1.05477	1.14183	1.32197	1.22298	1.30917	437	48.4079	9.92041
A5B6Y7	24.68	3	1.03044	1.12384	1.11169	0.951335	1.15367	1.14638	1.05334	1.19427	1.21755	0.988541	0.944353	1.04854	1.01597	0.966366	1.1448	1.04073	1.09046	1.14158	1.3782	1.31663	1.43753	158	17.5732	7.13721
A5B702	4.66	1	1.12068	1.23564	1.23778	1.0883	1.08237	0.999855	0.754021	0.727098	0.608839	1.55826	1.80139	1.96279	1.05679	1.15865	1.12226	1.14542	1.27599	1.3017	0.888609	0.953137	0.875425	193	21.7941	9.42236
A5B709	45.98	6	1.06444	1.09491	1.03308	1.01572	1.10186	0.977359	0.898484	0.921946	0.869869	1.13649	1.52019	1.36157	1.19094	1.37172	1.26626	1.29425	1.30813	1.26901	1.21406	1.40245	1.30457	174	18.7612	7.82568
A5B716	2.49	1		0.910797			1.13071			0.976852			0.781372			0.940564			0.935333			1.03874		1443	167.368	8.83643
A5B718	4.44	2	0.933771	0.904544	0.961889	1.37764	1.08139	0.958361	0.877391	0.671368	0.940025	0.984399	0.997954	0.977465	1.08062	1.08502	1.02136	1.00618	1.05276	1.04329	0.917352	0.853418	1.0119	495	55.4024	8.1626
A5B722	4.58	1	0.907627	0.914383		1.10843	1.10492		0.87692	0.85043		2.89344	3.14742		1.76074	1.70845		2.43492	2.55962		1.75202	1.70094		153	16.7975	8.90967
A5B765	5.92	1	0.945006		0.93485	0.904372		0.784378	0.947118		0.725962	0.679004		0.631326	0.690565		0.590468	0.650233		0.62832	0.679765		0.620043	321	35.3129	6.22705
A5B793	14.56	3	1.14813	1.08724	1.04053	0.947662	1.1429	0.855252	1.43226	1.4878	1.49978	0.92538	0.971426	0.866949	0.84823	0.925947	0.890574	0.909001	0.894903	0.850276	0.865852	0.974012	0.859241	419	46.9393	6.27783
A5B7E7	26.07	23	1.04894	1.06124	1.05913	0.999671	1.03862	1.0741	0.917171	0.950639	0.926601	1.02799	1.05392	1.04163	1.0075	0.990091	1.01003	0.89625	0.915832	0.915093	0.929048	0.908785	0.946971	1477	167.197	7.51807
A5B7F0	1.87	1		0.965346	1.01231		1.0525	1.155		0.912159	0.876174		1.0446	1.11226		1.13285	1.1061		1.0779	1.05562		1.08876	1.11489	587	65.7025	7.06396
A5B7F9	21.47	1	0.94433	0.893944	0.850688	0.791436	0.846969	0.821358	0.995102	0.89399	0.848735	0.987622	1.04936	0.845369	0.966125	1.08347	0.881594	1.23203	1.13924	0.990231	1.17836	0.992963	0.954176	191	21.2999	6.43018
A5B7J0	8.33	1			1.08506			1.18797			1.00105			1.09368			1.04822			1.62951			1.24213	108	12.3785	10.3452
A5B7M8	4.47	1	0.945721	0.975919	0.935707	1.07277	1.03807	0.959906	0.989517	0.991943	0.968604	0.888495	0.886837	0.914442	0.926018	0.870323	0.961008	1.00989	0.98191	1.09312	1.09828	1.04974	1.08317	179	20.0671	7.25439
A5B7R2	48.98	19	1.0588	1.0413	1.04034	1.03646	1.04402	1.02527	1.09536	1.06448	1.07852	1.10481	1.0689	1.07577	0.987235	0.95986	0.952528	1.17973	1.16059	1.18071	1.25854	1.19526	1.21847	488	54.2636	5.14795
A5B7X4	19.4	12	1.04521	1.03531	1.08948	0.950565	0.996878	1.03659	1.01273	0.994914	1.03361	0.978225	0.947336	0.852286	1.03976	1.09561	1.08236	1.03999	1.03382	1.04022	0.908022	0.98222	0.964178	799	88.7959	6.85889
A5B844	1.58	1	0.956915			1.19153			1.00859			0.940346			1.07466			0.910752			0.888119			506	58.2534	9.15869
A5B871	2.69	1		0.761514			1.06487			1.07666			0.980017			0.846686			0.961289			1.2825		669	77.0206	7.26904
A5B878	49.32	8	1.06886	1.07084	1.0638	1.0318	1.08206	1.03763	1.06373	1.07528	1.04236	1.0974	1.10998	1.09385	1.07632	1.09227	1.06509	1.2472	1.32801	1.29662	1.36971	1.46744	1.42773	148	16.2995	7.50342
A5B894	32.23	5	1.13632	1.16126	1.16802	1.09968	1.25288	1.10362	1.33029	1.1657	1.19192	0.869226	1.03433	0.946672	0.848538	1.03553	0.982475	0.990371	0.991375	0.958994	0.882546	0.957427	0.851075	242	26.7027	7.03467
A5B8E3	8.63	3	0.891153	0.862072	0.58593	0.695794	0.677788	0.407323	0.636707	0.470917	0.505409	1.09662	0.887821	0.853154	0.755151	0.634253	0.463047	0.786272	0.714815	0.641564	0.565087	0.459008	0.420178	637	73.3749	8.07471
A5B8E9	12.32	1	1.07397	1.0574		1.54396	1.41917		1.02406	0.999319		0.966807	0.993403		1.01747	0.932426		0.986559	0.933237		1.01149	0.910595		138	14.951	6.7417
A5B8K3	95.61	8	1.03689	1.02563	0.998576	0.937599	0.998538	0.87977	1.22512	1.34842	1.33965	1.17909	1.2141	1.23548	1.01299	1.02788	1.02627	1.39089	1.43101	1.41352	1.3001	1.32907	1.31194	114	11.7999	5.35107
A5B8K7	23.95	9	1.04503	1.09939	1.08049	1.12523	1.19138	1.11628	0.975291	0.957841	0.98023	1.03875	1.08256	1.04384	1.01616	1.10187	1.03016	1.05199	0.992772	0.993649	0.97212	1.02282	1.02342	380	41.796	7.28369
A5B8T3	36.67	9	0.707158	0.748359	0.713871	0.558026	0.663778	0.502821	0.435907	0.487891	0.428458	1.53953	1.52125	1.44889	0.655877	0.696315	0.615177	0.534795	0.595531	0.517728	0.521594	0.574653	0.482313	330	35.1772	5.26221
A5B8T4	26.19	4	1.20452	1.20229	1.12054	0.990662	0.959979	1.03283	0.572676	0.651239	0.845999	0.840721	0.924672	0.823575	0.622398	0.694196	0.668622	0.422609	0.47648	0.577992	0.29198	0.313202	0.479677	168	18.1113	8.83643
A5B8T7	2.91	1	0.988541			0.876393			1.05023			0.972573			0.91768			0.896737			0.990941			412	44.7924	6.97607
A5B8U6	2.52	1	0.951674			0.936795			0.801275			0.922576			0.992152			0.735334			0.759272			555	62.5927	9.5542
A5B8V9	18.9	9	0.91197	0.956971	0.930263	1.0872	1.15888	1.0188	1.46876	1.41959	1.4186	1.00422	1.04402	0.966029	1.01593	1.05548	1.00657	1.18665	1.13689	1.2669	1.44731	1.43465	1.45595	857	96.832	6.66846
A5B8W3	15.79	1		1.05356			1.18671			1.06548			1.07767			1.04171			0.987357			0.928999		323	35.5765	5.2876
A5B8W5	30	5	0.892704	0.85396	0.976726	0.853043	0.743369	0.964445	0.766639	0.696533	0.791253	0.695646	0.791334	0.764767	0.713783	0.667567	0.803797	0.668393	0.603667	0.703112	0.755684	0.727975	0.773404	300	33.4014	5.50342
A5B8Z4	16.73	2	1.21014	0.968238		1.15678	0.94466		0.827503	0.748883		0.874466	0.838343		0.76442	0.808016		0.788138	0.789324		0.681513	0.760082		245	26.9038	8.00146
A5B945	20.13	1	0.975618		1.02187	1.08364		1.20398	0.971455		1.02059	0.855047		0.866999	1.03813		1.0729	0.848976		0.929771	0.847823		1.01038	909	100.977	6.96143
A5B954	2.4	2	0.848655	1.24992		1.59487	2.54283		0.958841	1.28762		1.30987	1.90871		1.39702	2.06071		1.42294	1.86845		1.04784	1.34691		583	65.7395	8.63135
A5B974	2.46	1	1.02159	0.936065		1.00566	0.86502		0.839319	0.790837		1.00199	0.911537		1.16645	1.22105		1.05438	1.00877		1.5061	1.45403		284	31.4778	7.82568
A5B989	40.71	19	0.992175	0.985016	0.995553	0.974486	0.988812	1.02211	0.997412	1.03786	1.00865	1.03867	1.06813	1.07103	0.979298	1.00095	0.999857	1.13808	1.12424	1.12476	1.15638	1.20049	1.22819	533	57.525	7.41553
A5B9C2	1.6	1	0.958499	0.939038	0.908154	1.08569	0.945551	0.940446	0.949158	0.993182	0.989817	0.980311	0.983479	0.851824	1.00655	1.05576	0.890052	1.16603	1.1375	1.03657	1.33375	1.57197	1.26752	1124	124.267	6.45557
A5B9C3	20.11	12	0.964103	0.934936	0.944393	1.04178	1.0833	1.11062	1.14306	1.13359	1.06704	0.964295	1.01976	1.03136	1.1212	1.08859	1.10717	1.32518	1.30467	1.32159	1.34069	1.3175	1.26681	736	83.7656	7.59131
A5B9C7	1.2	1	0.830409		0.885628	1.16161		1.16582	0.759866		0.740434	0.983109		0.892729	1.06325		0.972324	1.05658		1.09251	0.903711		0.905289	1416	157.911	8.48486
A5B9D6	12.24	1	1.2584			1.36726			1.25595			1.41378			1.04435			1.27122			1.73683			147	16.2764	7.04932
A5B9M3	27.67	6	1.02238	1.0084	0.990902	1.13892	1.14539	1.13008	1.03371	1.06653	0.977138	1.09036	1.09311	1.03825	1.02767	1.03917	0.999153	1.19244	1.16589	1.0968	1.08898	1.12316	1.0273	253	26.9626	7.45947
A5B9N5	5.61	1	1.08066	1.05305	1.08272	0.828362	0.943459	0.893998	0.659517	0.762351	0.675093	1.15613	1.16196	1.28557	0.907831	0.994589	1.07653	0.854655	0.876234	0.89847	0.576187	0.689624	0.667244	321	34.2362	6.07471
A5B9P5	63.18	13	1.08332	1.05578	1.06498	1.02213	0.953464	1.02711	1.02344	1.04672	1.00952	1.07008	1.03227	1.04766	1.08262	1.05227	1.03743	1.14727	1.24005	1.1291	1.21252	1.29113	1.20819	239	26.0794	5.36377
A5B9P8	26.48	6	1.09455	1.06433	1.06733	1.05679	1.08385	1.00375	0.899833	0.884857	0.884849	1.00365	0.979028	0.968655	1.01867	0.961183	0.963945	0.858887	0.807724	0.826267	0.90128	0.746144	0.853117	253	27.3244	7.79639
A5B9Q3	33.98	2	0.991748	1.01303	0.954256	1.20437	1.10316	1.17545	1.29709	1.27019	1.00903	1.11347	1.09617	1.02478	1.03229	0.982257	0.914303	1.37623	1.24794	1.1538	1.90755	1.79038	1.5952	415	45.575	6.26514
A5B9R7	9.42	3	1.06045	1.02668	0.987733	0.947382	0.934818	0.955786	0.937296	0.912664	0.909686	1.1644	1.18067	1.1377	1.00777	1.0786	1.05748	0.97804	1.0464	1.0291	1.05343	1.02384	1.07878	329	36.9377	6.7417
A5B9W1	8.97	2	0.921482	0.831268	0.927865	0.737209	0.784015	0.764925	0.796162	0.748993	0.830697	0.863722	1.02171	0.87968	0.823365	0.86199	0.876593	0.815137	0.81382	0.841535	0.723638	0.824063	0.752042	290	32.5136	5.99854
A5B9Z0	36.83	1		0.925958			0.933739			0.816956			0.861171			0.78362			0.706848			0.822895		372	40.9715	9.21729
A5BA00	32.73	2	1.12534	0.951798	1.02632	2.17846	1.15181	1.14499	0.986904	0.862283	1.00507	8.0309	5.01723	3.33209	6.21803	3.99265	2.70332	2.25293	1.65201	1.44444	1.39448	1.18094	1.22006	165	17.5425	5.16064
A5BA15	18.18	1	1.06815			1.14929			0.836006			1.41032			1.44051			1.31886			1.17351			99	10.8384	5.51611
A5BA42	0.73	1	0.789797	0.801351	0.80466	0.733947	0.744398	0.768438	1.53438	1.61902	1.57296	0.840813	0.821472	0.804645	1.52657	1.49505	1.66442	0.907117	0.857472	0.741529	0.791374	0.914768	0.69943	1093	123.048	7.54736
A5BA74	14.23	2	1.249	1.33997	1.2556	1.01798	1.11544	1.04486	0.975281	1.02859	1.09195	0.63612	0.674008	0.631811	0.741929	0.776522	0.72671	0.504324	0.59093	0.634704	0.497454	0.566007	0.556393	239	26.5127	8.47021
A5BA78	8.65	1	1.28897		1.26329	1.23016		1.11092	1.5149		1.58949	1.0066		0.979561	1.09171		1.08032	1.3644		1.48541	1.98131		2.24906	555	59.9767	6.75635
A5BA90	2.12	1		1.02388	0.905554		1.27897	1.19615		1.04542	0.952219		0.93813	0.923397		1.32838	1.13399		1.23297	1.16309		1.24995	1.18743	661	75.6398	9.20264
A5BAC4	2.92	1		1.01313	1.02081		1.10676	1.06693		0.892227	0.885351		0.847705	0.897117		0.872979	0.962828		0.883399	0.928256		1.00382	1.0324	308	34.081	5.70654
A5BAG8	9.44	6	1.02481	0.900944	0.954246	1.09347	0.806754	1.27905	0.899696	0.807863	0.897234	0.932847	1.04889	1.01833	1.08237	1.18968	1.08938	0.97087	1.18089	0.977726	0.847908	1.03911	0.928059	752	86.3776	9.0415
A5BAL6	3.59	1	0.787675		0.696516	0.729016		0.737409	0.824896		0.666083	0.657513		0.583555	0.906246		0.708953	0.948103		0.687208	0.779769		0.648551	195	22.1499	7.47412
A5BAQ2	3.41	1		0.790937	0.775826		0.719771	0.780174		0.683857	0.736317		0.548591	0.673764		0.745764	0.778948		0.742304	0.773169		0.717264	0.881513	558	62.5016	5.84619
A5BAX1	75.5	7	1.0017	0.968893	1.00679	1.02602	1.02319	1.01219	3.91661	3.64533	3.8212	1.23373	1.23059	1.16834	1.07369	1.03342	1.05146	1.57721	1.35808	1.36396	2.39693	2.05247	2.39944	151	17.0935	5.24951
A5BAY8	2.44	1	1.07966			1.07765			1.31543			1.14352			1.08399			1.05904			1.13125			655	74.0821	6.7124
A5BAZ0	49.1	7	0.908444	0.939109	0.920397	0.888293	0.838767	0.715882	1.05859	1.05107	1.01307	1.08778	1.0689	1.08405	1.0976	1.10507	1.14882	1.20883	1.2229	1.24823	1.08304	1.05946	1.01989	389	44.5047	10.1255
A5BAZ7	14.19	4	1.14254	1.00576	1.00651	1.04413	0.797938	0.832767	1.10238	0.756431	0.694266	1.15915	1.27273	1.21573	1.093	0.953232	0.799889	1.17778	0.820407	0.679839	1.18933	0.845301	0.728722	310	36.2967	9.5542
A5BB16	9.32	3	0.997226	1.00797	0.96487	1.05456	0.852154	0.633295	0.531805	0.431023	0.342703	0.620287	0.429954	0.34685	0.681855	0.400008	0.307591	0.544894	0.389068	0.287379	0.681807	0.404846	0.293177	429	47.7105	7.32764
A5BB66	3.85	1		0.917885	0.910945		0.881266	0.940655		1.1156	1.04522		0.881048	0.934708		1.17599	1.17618		0.906232	0.965103		1.15358	1.19071	416	42.8793	5.18604
A5BB84	17.54	3	0.920111	0.938186	0.986773	1.12421	1.40353	1.23896	2.24498	1.72652	1.69614	2.22269	1.56528	1.56043	1.3455	1.22152	1.16939	2.72875	1.73124	1.85477	2.52956	1.7124	1.82484	764	80.0837	5.47803
A5BB92	39.78	31	1.04889	1.03647	1.02862	0.983381	0.990739	0.994016	0.928203	0.966357	0.972457	0.937155	0.949228	0.939485	0.934005	0.96492	0.967384	1.02456	1.04931	1.03306	0.95213	0.983175	1.06736	890	98.9399	6.45557
A5BBB1	5.56	1	1.32318		1.30287	1.30918		1.40798	0.984032		0.893231	0.876412		0.73929	0.895387		0.804431	0.955731		0.654033	1.09509		0.69716	809	90.6146	8.99756
A5BBC4	26.92	3	0.888731	0.963498	0.932934	0.681523	0.6284	0.92075	1.30313	1.4545	1.40949	0.692677	0.729613	0.880843	0.996605	1.12342	1.20026	1.13495	1.16117	1.14112	0.895574	0.968257	0.989157	156	17.6838	4.70361
A5BBC5	15.58	4	0.885838	0.909656	0.8582	0.729377	0.94523	0.796617	0.881778	0.873202	0.90432	0.775821	0.909902	0.868297	0.815964	0.872321	0.823811	0.805521	0.887304	0.848747	0.932625	1.03506	0.98359	969	105.243	5.33838
A5BBF0	6.61	1			0.711944			0.881539			1.07137			0.582033			1.19878			0.595975			0.569687	121	12.1256	4.36084
A5BBF3	12.9	4	1.03932	0.995571	1.01923	1.12778	1.40171	1.0139	0.906724	0.972233	0.928199	0.929256	1.01377	0.829512	0.947629	1.11014	0.940905	0.94405	0.968591	0.831449	1.07801	1.08256	0.860953	504	54.9106	6.88818
A5BBF4	6.06	2	0.961023	0.884051	0.994984	1.1374	0.946876	1.00328	1.39001	1.19319	1.41815	1.09182	0.865556	0.998241	1.04383	0.960348	1.02837	1.84752	1.38689	1.7522	1.39063	1.15807	1.41128	297	33.0578	5.85889
A5BBF7	2.04	1	1.15199			1.24655			0.921125			0.968014			0.948011			0.745735			0.752017			636	70.0579	8.49951
A5BBL2	8.31	2	0.981947	0.985996	1.17423	1.03207	0.78916	1.08728	0.833202	0.814339	1.0248	1.12493	0.841499	1.20375	0.777555	0.755708	1.14382	0.875255	0.699765	0.991511	1.01961	0.684308	1.06842	325	35.6303	4.86865
A5BBQ4	10.73	8	0.908862	0.957421	0.985501	0.883885	0.985942	0.886242	0.952893	0.98763	1.02917	0.892703	0.990202	0.96683	0.851666	0.939822	0.916763	0.994593	1.01039	1.01074	1.11231	1.12594	1.17876	979	109.646	5.51611
A5BBY6	21.35	12	0.961088	0.950778	0.955351	1.00216	0.880538	0.911526	0.924183	0.881622	0.887626	0.937894	0.923651	0.922663	0.821716	0.806681	0.814897	0.831329	0.808038	0.788525	0.914956	0.862962	0.814774	740	82.293	6.23975
A5BBY9	27.39	4	0.906528	0.834501	1.0387	0.939844	0.673438	0.762622	0.995913	1.04251	0.958797	1.29506	1.0967	0.921567	0.979987	0.834581	0.773736	1.0863	0.897627	0.928932	1.2103	1.09669	1.04253	398	44.8278	7.47412
A5BBZ0	6.71	1		1.19999			1.16125			0.937052			0.835102			0.864845			0.79473			0.71273		164	17.9633	7.56201
A5BC68	2.49	1	1.11476	1.1238	1.11527	1.02748	1.14539	1.05805	1.1906	1.32478	1.18658	1.27263	1.31266	1.40129	1.22547	1.29126	1.30639	1.27283	1.38305	1.34561	1.01468	1.09172	1.0407	281	31.7072	5.43994
A5BC69	2.64	1	0.894175			1.2606			0.500734			0.835409			0.88451			0.719098			0.733065			379	42.7095	7.51807
A5BCC0	48.03	1	1.10802	1.13794		0.728835	0.711648		1.08784	1.04948		0.310877	0.433397		1.53845	1.38127		0.766994	0.782587		0.304544	0.400735		152	16.6942	10.0522
A5BCC2	21.34	1		1.0544	0.956743		1.37243	1.42362		0.970573	1.19078		1.0048	1.00445		1.07307	1.02961		0.945333	1.05372		1.08032	1.23235	314	32.942	5.51611
A5BCC8	4.64	2	0.849047	0.819207		0.65445	0.547395		1.60953	2.2957		0.742278	0.637512		1.97287	1.99108		0.803866	0.759412		0.871815	0.913301		539	61.4107	4.90674
A5BCL5	1.68	1	0.76292	0.881525	1.08412	0.863171	0.997507	1.11975	0.984223	0.889989	1.18877	0.828339	1.07043	1.2399	0.971035	1.00715	1.27414	1.07197	1.192	1.14737	1.0426	1.14354	1.2038	831	93.3027	5.77002
A5BCP3	14.52	5	1.03377	1.04807	1.01762	1.0395	0.984787	0.988768	1.64614	1.39964	1.23715	1.05195	1.05424	0.974403	1.15033	1.229	1.39842	1.10849	1.10457	1.22074	1.21631	1.22633	1.40054	420	43.8602	6.82959
A5BCR0	14.29	1	1.00082	1.01282	0.995676	1.0065	0.949902	1.03979	1.2175	1.02637	1.03822	1.16528	0.96199	1.14787	1.29365	1.10055	1.21787	1.13772	0.999549	1.06107	1.34798	1.17036	1.36939	126	14.1154	4.99561
A5BCR9	28.08	14	0.885946	0.943476	0.921918	0.670533	0.790793	0.801071	1.10089	1.10568	1.07332	1.05866	1.04763	1.07674	0.692045	0.813566	0.860243	1.22068	1.19492	1.23716	0.957954	1.02917	1.03422	609	68.2167	7.98682
A5BCS2	15.35	4	0.90491	0.885446	0.883939	1.01295	0.912313	0.919516	1.17626	1.05472	1.02664	1.12413	1.10064	1.14207	1.395	1.43073	1.37807	1.77606	1.79105	1.67619	2.38779	2.19292	2.25769	254	27.4169	7.43018
A5BCS8	52.97	17	1.08628	1.06629	1.06992	0.892565	0.854991	0.832498	0.711749	0.720148	0.725232	0.789662	0.825763	0.823043	0.755083	0.800099	0.766777	0.570951	0.566971	0.536332	0.535759	0.568693	0.521691	404	43.1513	7.40088
A5BCW1	8.06	1	0.980977			0.774994			0.554666			0.987658			0.8753			0.571709			0.423926			186	20.1768	10.2573
A5BCW7	21.02	5	1.05625	1.07077	1.04209	1.01049	1.00902	1.02954	0.997126	1.06302	1.05719	1.07117	1.13735	1.06022	1.05017	0.98608	0.991969	1.10886	1.10582	1.17597	1.14547	1.13242	1.18438	333	39.3412	8.30908
A5BD13	48.12	5	0.988682	1.01108	0.992798	1.10928	0.98761	0.946826	0.957943	0.944694	0.991545	0.958537	1.04645	0.981039	1.12686	1.22677	1.10908	0.974801	1.14059	1.09084	0.966379	0.975504	0.972509	133	15.5916	10.6968
A5BD49	43.41	9	0.926035	0.939138	1.00978	0.745851	0.643709	0.709087	0.720268	0.678641	0.730684	1.17851	1.17893	1.16995	1.42862	1.55008	1.39653	1.0057	1.00702	0.967064	0.541707	0.535347	0.571307	258	29.1814	10.272
A5BD71	0.96	1			0.841491			0.602951			0.657995			0.852177			0.707354			0.523272			0.600507	729	83.1547	5.80811
A5BD80	30.88	3	0.954776	0.896589	1.06714	0.924303	1.43711	1.00852	0.848214	0.954251	1.18887	0.953819	1.68016	1.0203	0.876035	1.60754	1.01013	0.976108	1.90202	1.18041	0.863208	1.73341	1.08008	136	14.7975	5.88428
A5BDB1	3.31	1	0.767861	0.98861		0.69081	0.939267		0.787145	1.04814		0.748691	1.07284		0.787998	1.04575		0.799146	1.07161		0.775151	1.11726		363	39.9869	8.01611
A5BDB8	3.52	1	0.727583	0.844621	0.841908	0.739132	0.824739	0.968227	0.681404	0.768804	0.790648	0.792595	0.914617	0.866964	1.08787	0.984534	1.00635	0.931554	0.892814	0.919427	1.6469	1.33288	1.38225	512	58.2838	5.89697
A5BDH7	34.67	4	1.04687	1.05655	1.06814	1.05481	1.0435	0.848197	0.734848	0.803739	0.667115	0.863053	0.917207	0.705225	0.858808	0.891011	0.739086	0.672212	0.791807	0.526022	0.612015	0.666504	0.496603	398	42.9212	8.00146
A5BDJ0	4.55	1	0.684868			0.558712			0.685722			0.688148			0.604097			0.819361			0.784056			154	16.9486	8.90967
A5BDL3	1.89	1		0.90056	0.841053		0.931195	0.96333		0.822862	0.806243		0.910306	0.909102		0.898079	0.87698		0.969813	0.936402		0.92626	0.946271	848	95.9404	7.47412
A5BDP4	3.25	2	0.913471		0.975466	0.893891		0.890606	0.885854		1.10572	0.774023		0.912943	0.727713		0.979939	0.842274		0.9919	0.737242		0.920939	770	83.5621	6.62451
A5BDR2	5.61	1	1.00303			1.06569			1.14714			1.05156			1.08724			1.002			0.903205			321	34.4285	5.77002
A5BDS3	21.4	5	1.09966	0.998053	1.09292	1.16909	0.977754	1.10553	1.26353	1.24229	1.34771	0.945672	0.9824	0.932729	1.06939	0.942664	0.916056	1.19425	1.15037	1.15144	1.17384	0.973498	1.09653	285	31.6239	6.85889
A5BDU2	12.88	7	1.09184	1.00221	1.03338	0.880846	0.883308	1.17993	0.850284	0.894009	1.04746	0.968712	1.01131	1.0074	0.949466	0.934744	1.08444	0.818955	0.875721	0.917825	0.911182	0.873077	0.926355	784	85.8997	8.54346
A5BDU8	57.36	2	0.987753	1.0867	1.05118	1.40354	1.27793	1.2819	1.29661	1.0783	1.08358	1.29035	1.21766	1.12514	1.1468	1.15927	1.03616	1.072	1.14374	1.07056	1.35334	1.30012	1.34618	469	49.5367	7.51807
A5BDW7	3.15	1			1.26674			1.3593			1.10775			1.02162			1.62254			1.3322			1.45731	317	34.6939	5.92236
A5BDX1	49.64	10	1.01263	1.04626	1.02665	1.06929	1.2106	1.09752	0.86799	0.961119	0.866362	1.05026	1.07922	1.02695	1.08293	1.09809	0.991108	1.0387	1.0527	1.00969	0.986113	1.061	0.962666	278	29.8839	5.85889
A5BDX4	22.08	1		0.783802			0.690317			1.0437			1.62245			1.23087			1.57845			1.36721		480	52.8462	7.09326
A5BDX5	20.71	15	1.1748	1.20846	1.16045	1.07455	1.08536	1.0978	0.908936	0.906361	0.86985	0.96516	0.940815	0.950403	0.992704	1.01502	0.986353	0.735305	0.743021	0.729964	0.743028	0.745508	0.748333	734	82.3326	7.23975
A5BDZ4	1.6	1			0.599638			0.651644			0.677198			0.613647			0.698416			0.75359			0.852966	438	49.5071	5.2876
A5BE19	39.95	15	1.15857	1.18379	1.16422	1.13888	1.07693	1.12126	0.726308	0.742413	0.71771	0.845977	0.877662	0.865114	0.778384	0.774564	0.777507	0.634595	0.573477	0.551655	0.652364	0.590415	0.602745	408	45.1928	6.21436
A5BE36	45.89	2	0.967737	1.00936	0.978772	0.727919	0.662084	0.822547	1.04593	1.1497	1.04575	1.03287	1.16173	1.0822	1.1552	1.19811	1.18316	1.3936	1.63423	1.39001	1.04104	1.13747	1.06659	146	16.34	10.4331
A5BE40	6.36	2	0.959641	1.01879	1.00748	0.917966	0.803609	0.942787	0.918065	0.922772	0.869436	0.927581	0.916246	1.03748	1.01651	0.999563	1.07589	0.865289	0.819173	0.811269	1.03648	0.961796	1.01695	393	43.404	6.93213
A5BE54	48.19	13	1.04552	1.03775	1.03548	0.868709	0.965019	0.967896	0.99308	0.982363	0.969595	1.12203	1.12702	1.08165	0.995021	1.03725	1.03629	0.919618	0.936842	0.939837	0.872801	0.89477	0.879922	276	29.3582	8.68994
A5BE55	7.87	2	0.95307	0.84982	0.746339	0.808534	1.00087	0.762567	0.733083	0.735818	0.608747	0.780633	0.801699	0.680473	0.553514	0.737149	0.68259	0.709943	0.833904	0.634295	0.73239	0.774436	0.685462	356	38.0625	8.01611
A5BE79	18.46	2	0.974752	0.951756	0.982346	1.04768	1.09801	0.998906	0.937002	0.913886	0.98362	0.97886	0.922429	0.949632	1.02758	0.945375	0.979732	1.01735	0.961297	0.990375	1.06518	0.993178	1.08139	688	75.0639	8.89502
A5BE97	34.9	1	1	1.10367	1.00412	0.958913	0.881271	0.877994	0.906051	0.862411	0.826695	0.765727	0.791469	0.799193	0.972077	0.89527	0.899777	0.734734	0.584606	0.66522	0.780312	0.601169	0.653829	149	15.754	10.6675
A5BEA9	47.19	1	0.995119			1.36291			1.03297			1.11682			0.868846			0.915239			0.97353			498	53.8047	6.22705
A5BEB1	3.28	1	1.22024	1.15403	1.18161	1.21377	1.11134	1.34975	1.37696	1.34351	1.5131	0.854961	0.787844	0.83002	1.18522	1.04898	1.12877	0.698621	0.616421	0.691506	0.587965	0.457822	0.62791	244	26.5236	7.43018
A5BED0	2.22	1	1.12513		1.07019	1.25372		1.35882	1.12648		1.11917	0.910988		1.00386	1.1169		1.15895	1.11718		1.09597	1.21842		1.2043	496	55.2593	6.0874
A5BEF3	44.72	15	0.975962	0.999988	1.0438	0.860288	0.884124	0.948275	1.01488	1.02073	1.01857	0.872304	0.905558	0.924494	0.877787	0.880173	0.917291	0.947125	0.971365	0.951284	0.959957	0.822703	0.886474	445	49.5541	6.21436
A5BEH3	43.8	5	1.14232	1.09255	1.11481	1.21132	0.943492	0.961433	1.07405	1.0587	1.10513	0.903874	0.892528	0.908702	1.17222	1.22304	1.19141	0.744239	0.779048	0.685284	0.926009	0.765701	0.732801	121	13.4528	9.5249
A5BEJ8	26.4	1	0.935285			1.38051			0.96776			0.850226			0.862789			0.775829			0.975869			356	37.6278	8.49951
A5BEL5	3.33	1			0.918713			0.973084			1.38456			0.931814			0.870366			1.49678			1.25838	210	23.7163	6.0874
A5BEL8	6.22	1	0.952777			1.10885			0.981521			0.936753			0.938176			0.938303			0.92655			209	23.2577	5.46533
A5BEM6	31.92	10	1.0069	1.00395	1.05825	0.879854	0.798136	0.833306	0.855357	0.790092	0.884177	0.912894	0.840924	0.899947	0.825941	0.732861	0.689816	0.790598	0.626098	0.748406	0.78519	0.657932	0.786211	473	50.4045	6.16357
A5BEM8	35.4	6	1.21726	1.11754	1.18965	1.13483	0.949173	1.00733	1.2562	1.21656	1.23823	0.912318	0.925122	0.954512	0.955291	0.978391	0.981666	1	0.936489	0.986197	0.873721	0.959493	1.00561	291	30.8098	6.23975
A5BET1	0.58	1			1.0447			0.881087			0.755753			0.944301			0.897047			0.710196			0.577499	1027	115.823	9.24658
A5BEX8	11.02	1			1.03468			0.862494			0.820459			1.97114			0.896058			1.23631			2.45629	508	56.6702	8.47021
A5BF60	12.32	1	1.02671	1.09914	1.10414	0.988633	0.915747	0.722645	0.946683	0.923571	0.89081	0.878707	0.999755	0.786606	0.949301	1.0788	0.839804	0.853892	0.991101	0.714739	0.89097	0.902588	0.680159	138	14.9651	6.7417
A5BF64	2.16	1		0.942203			0.937179			1.19977			1.0228			1.22312			1.02906			0.975762		371	42.5017	7.50342
A5BF83	3.13	2		1.15885	1.31728		1.12761	1.52992		1.26429	1.59893		0.96767	0.996854		1.09965	1.53855		1.10773	0.997043		0.990364	0.809406	351	37.0593	6.7417
A5BF85	22.9	7	0.99042	0.981602	0.997153	1.03179	1.05206	1.22493	0.942645	1.00918	1.09423	0.993662	0.964443	1.04704	0.920881	0.994277	0.942948	0.77899	0.825269	0.873827	0.763515	0.805658	0.86496	345	39.0112	6.01123
A5BF93	68.56	31	1.03186	1.02565	1.04247	0.965379	1.04883	1.00523	1.1237	1.13722	1.14261	1.01529	1.0381	1.09526	0.952314	0.963928	0.979148	1.08721	1.08635	1.09516	1.215	1.24249	1.24859	423	45.3728	6.07471
A5BFA1	3.41	1	0.895973	0.855395	0.82384	0.987831	1.02207	1.08967	1.0992	1.1121	1.18754	1.12232	0.872732	0.931872	0.94451	0.84759	0.912381	1.07418	0.967618	0.976028	1.13305	1.08004	1.20166	352	39.7083	7.25439
A5BFC4	7.76	2	0.999121	0.967359	0.968504	0.972583	0.916834	0.965282	0.96083	0.768171	0.926787	1.19223	1.04739	1.20142	1.17571	1.04586	1.05689	1.13232	0.982237	1.06495	0.996693	0.978858	0.984984	335	37.0064	6.81494
A5BFC7	8.39	1	0.830618	0.936798	0.859225	0.608147	0.600013	0.647989	1.19854	1.184	1.21005	0.436614	0.424822	0.456257	0.39437	0.479732	0.457872	0.423285	0.465642	0.436099	0.471946	0.492282	0.501287	143	16.1312	6.26514
A5BFG6	15.06	2	0.796173	0.744502	0.922319	1.05881	0.874573	1.81377	1.13573	2.08443	0.830256	1.16847	0.772629	2.13462	1.17139	0.726569	1.99501	1.30543	0.965803	2.51915	1.80814	1.43735	3.30389	797	89.8853	6.31592
A5BFH4	3.33	1			0.966881			1.0034			1.01332			0.944234			1.03059			1.28152			1.32166	480	53.2591	6.18896
A5BFH7	47.95	1	1.30126	0.982958		1.31562	1.22775		1.31963	1.14306		1.45718	1.14622		1.26286	1.15466		1.28947	1.06778		1.38283	1.32886		219	24.296	7.53271
A5BFL3	66.02	2	0.96705	0.96751	0.990088	0.972812	1.00788	0.961917	1.24914	1.15211	1.21237	1.11213	1.10908	1.24179	1.06718	1.00073	0.985696	1.2369	1.2122	1.29348	1.23808	1.17413	1.20416	206	23.0274	5.18604
A5BFM0	3.18	1		0.802514			0.797653			0.601243			0.662078			0.795428			0.866587			0.763932		314	35.6124	5.92236
A5BFQ1	9.83	3	1.0307	1.0117	0.917757	0.986525	0.985368	0.946711	0.840567	0.824368	0.84084	1.07477	1.02018	0.943637	0.765904	0.803744	0.772877	2.37612	1.97776	1.63861	1.83372	1.63786	1.35484	468	51.3417	8.82178
A5BFV3	8.62	6	0.963352	0.999657	1.01424	0.863539	1.08655	1.01953	0.85234	0.865443	0.874518	1.17686	1.01898	1.0269	0.974501	0.903281	0.969928	1.14995	1.00855	0.982468	1.44475	1.28066	1.25352	731	82.4139	5.5415
A5BFY9	4.07	1		1.06428			1.00995			0.856584			1.03504			0.875434			0.860186			0.798523		270	30.9941	6.46826
A5BG07	3.16	1	0.994062		0.926352	1.03538		1.22955	0.888243		0.982165	0.885148		0.878525	0.818724		0.886098	0.839583		0.856616	0.82342		0.971574	1012	113.767	9.36377
A5BG30	17.79	5	0.914353	0.875799	0.919148	1.00074	0.833851	0.915631	1.158	0.925042	0.925706	0.890643	0.790007	0.751943	0.886814	0.868267	1.01692	0.951852	0.841422	0.86567	1.08785	1.07859	1.27338	978	106.715	5.63037
A5BG49	41.16	10	1.092	1.05501	1.06592	1.03412	1.01149	0.938911	0.79884	0.799145	0.811566	0.974858	0.99341	0.982558	0.950483	0.945348	0.908386	0.66478	0.692423	0.696897	0.630889	0.677696	0.702275	362	40.5469	8.77783
A5BGB4	9.64	2	1.1007	1.09337	1.07697	1.07147	0.883537	0.952691	1.07527	1.24558	1.23387	1.00186	1.00651	0.98962	1.01024	0.978348	1.01382	1.10163	1.22269	1.20004	1.0485	1.08144	1.17349	197	22.5564	5.26221
A5BGC0	40.25	6	1.20692	1.117	1.19831	1.16748	1.14515	1.1445	1.53283	1.58218	1.52151	1.02079	1.04001	1.06756	1.52761	1.49501	1.47863	1.06411	0.994728	1.10762	0.796409	0.756866	0.842805	159	18.1363	6.60986
A5BGC5	24.66	2	0.977031	1.00895	1.00242	0.695362	0.82519	0.879453	0.77272	0.795185	0.884786	1.23042	1.27792	1.26792	1.18504	1.24746	1.28754	1.01446	1.20602	1.13932	0.804125	0.889164	0.964487	146	16.4147	10.2427
A5BGC9	45.95	12	0.965356	0.985974	0.985111	1.01457	1.09686	1.12306	0.963181	0.999793	0.98428	0.933901	0.991167	1.01588	0.973972	1.03186	1.02524	1.10871	1.14643	1.02909	1.23244	1.22412	1.22986	494	53.8855	6.63916
A5BGD7	5.52	1	0.670496	1.02963	1.00806	0.784315	1.01647	1.05153	0.702096	1.0187	0.956632	0.832387	1.04953	1.01313	0.706741	1.15201	1.02999	0.749477	1.21362	1.11517	0.717489	1.1501	1.14604	362	40.286	5.71924
A5BGF3	1.66	1	0.89463	0.922128		0.731164	0.799416		0.903021	0.989238		0.644272	0.672514		0.835554	0.89172		0.61157	0.621218		0.593746	0.621808		421	48.035	6.60986
A5BGG6	8.36	2	1.00345	1.01058	1.02464	1.06257	1.00528	1.03116	0.952876	0.870472	0.972775	1.05392	1.07139	1.04183	1.19542	1.22927	1.25378	1.27921	1.21975	1.29271	1.35832	1.28985	1.37084	299	32.4701	5.70654
A5BGJ0	13.75	4	0.80435	0.8423	0.834413	0.692579	0.844271	0.717173	1.09475	1.10077	1.14826	2.03334	2.45743	2.06657	0.710958	0.751444	0.716652	1.76627	2.00573	1.86264	1.44203	1.57037	1.54605	320	35.6917	6.7417
A5BGR2	3.56	1	1.09229			0.85414			0.801417			0.725659			1.06774			0.807138			0.663531			309	32.6021	7.6792
A5BGR8	10.13	4	0.926822	0.963177	0.955359	0.984089	0.89002	1.00126	0.856885	0.953057	0.947825	1.02215	0.998449	1.08059	0.971437	0.882369	1.05028	0.952849	0.945343	0.94024	0.97246	0.985421	0.983281	533	57.7377	5.52881
A5BGW2	16.33	7	0.901564	1.02928	0.92929	0.786477	0.988769	0.938269	0.87249	0.960931	0.923393	1.03742	1.04909	1.05266	0.859762	0.909806	0.898231	0.836148	0.850345	0.838866	0.871186	0.884383	0.87753	441	46.8995	6.53662
A5BGW3	8.02	1		1.15716	1.1194		1.01528	1.15721		1.07407	1.08246		0.613309	0.704523		1.03854	1.07239		0.603959	0.715993		0.575785	0.674972	237	25.6036	7.94287
A5BGW5	12.2	4	0.936834	0.980435	0.967543	0.957148	1.0375	1.0694	1.20827	1.10429	1.11665	0.655759	0.724968	0.900251	0.713591	0.762837	0.965656	0.775201	0.792105	0.922299	0.958002	0.861189	0.938746	369	41.3247	6.53662
A5BGY1	53.74	15	1.02027	0.99272	1.02218	1.02228	1.04551	1.00518	1.33192	1.20661	1.318	0.984062	0.997827	1.01504	0.982294	0.936102	0.95515	1.18404	1.0944	1.14941	1.1932	1.11683	1.15153	348	38.0043	6.45557
A5BGZ4	5.1	1	0.958133		1.05427	1.06911		1.2824	0.912371		0.97708	1.03534		1.16358	0.953881		1.02982	0.952934		1.13552	1.15929		1.30367	392	43.0186	6.3667
A5BGZ7	9.13	2	0.786952		1.11825	0.760157		0.678971	1.1965		0.832249	1.24309		0.85442	1.07879		0.745456	0.925344		0.607553	1.04672		0.670326	263	29.7499	6.88818
A5BH10	9.72	2	0.826297	0.878931	0.910062	0.969455	1.11299	1.16546	0.884598	0.955398	1.04242	1.08214	1.13158	1.05524	0.884191	0.962505	1.00975	1.65488	1.50458	1.64492	1.12513	1.21708	1.21509	360	40.248	6.06201
A5BH62	5.56	2	0.991026	0.964061	0.98519	1.13064	1.21367	1.20235	1.04137	1.06823	1.06383	0.880226	0.89086	0.892167	0.960291	1.03823	1.14226	1.14388	1.21162	1.30726	1.14945	1.28981	1.42533	594	65.4569	8.90967
A5BH64	14.63	1		0.759453			0.739341			0.763375			0.933801			0.862157			0.780044			0.797254		82	9.21487	4.53857
A5BH65	35.77	4	0.781974	0.845822	1.00859	0.566444	0.599908	0.655986	0.656296	0.662576	0.694783	0.507647	0.616402	0.608122	0.748072	0.895128	0.977701	0.679749	0.769384	0.827497	0.431442	0.507219	0.532256	137	15.6977	10.5649
A5BH76	6.49	2	0.96798		0.883309	0.962171		0.878071	0.875123		0.784459	1.16735		0.940292	1.02934		0.934089	1.02236		0.84102	1.02721		0.904256	385	43.913	7.34229
A5BH92	14.19	5	1.05485	0.977	0.992957	1.14208	1.33185	1.11579	1.65916	1.47445	1.3893	0.980965	0.902854	0.964423	1.31705	1.19752	1.12753	0.974576	0.974389	0.949566	1.16976	1.02073	1.04077	740	79.376	4.93213
A5BHA2	7.88	1	1.0648		1.10972	1.0825		0.96709	1.26639		1.30958	0.942027		0.881316	0.852238		0.846762	0.952622		0.98844	0.846191		0.849097	241	26.7819	5.88428
A5BHC7	20.33	7	1.04199	1.00101	1.05449	0.945288	0.905797	0.939987	1.20987	1.21866	1.26056	1.11309	1.02503	1.07905	1.11353	1.01719	1.03608	1.24532	1.12575	1.25509	1.35103	1.18462	1.21579	482	54.6888	6.45557
A5BHE6	15.97	2	1.3254	1.3625	1.26833	1.0614	1.07003	1.08344	1.09463	1.12785	1.10102	0.728069	0.664043	0.672829	1.02487	0.768387	0.918078	0.648424	0.595691	0.609446	0.577817	0.507903	0.580592	144	15.1491	9.84717
A5BHG2	8.83	2	0.943587	0.920565	1.02603	0.867479	1.10007	1.03075	0.990246	0.977977	0.91949	1.01674	0.95275	1.01312	1.02137	0.962529	0.960426	0.944721	1.09827	1.00985	0.922834	1.12093	1.04923	317	35.1636	5.23682
A5BHH4	2.58	1			0.915297			1.17033			0.976502			0.92391			1.01158			1.11126			1.12634	660	73.6053	6.78564
A5BHH9	34.87	15	0.976987	1.00868	1.01663	0.883622	0.854417	0.856968	1.10999	1.06803	1.03902	0.762345	0.826263	0.759291	0.84438	0.844911	0.837662	0.77988	0.728997	0.687174	0.771311	0.712633	0.696038	347	38.2459	9.1001
A5BHJ0	16.9	1	1.04907			1.02385			1.08357			0.98646			1.12294			0.986035			0.801854			142	15.7285	9.94971
A5BHQ2	2.9	1	1.02912	0.95388	0.965184	0.951335	0.891853	0.932809	0.84252	1.20707	1.048	0.836916	0.951218	0.970987	0.824811	0.883224	0.952744	0.828747	0.919662	0.911784	0.84306	1.22106	0.952716	483	52.387	8.39697
A5BHS0	16.58	3	0.961409	1.05666	1.07007	0.885905	0.887731	1.0385	1.00905	0.923257	1.1268	1.02015	0.949524	1.01049	0.962382	0.848996	0.91383	1.0603	0.997632	1.09617	1.04235	0.974678	1.04811	199	22.5495	7.82568
A5BHS5	37.7	9	0.885847	0.883708	0.881953	0.746169	0.652784	0.871244	0.798367	0.765499	0.843283	1.16044	1.13986	1.16926	0.683401	0.669054	0.703365	0.583583	0.50177	0.633373	0.71152	0.564109	0.756497	496	53.1494	7.15186
A5BHS8	14.19	1		1.14186	1.14134		1.05185	1.18785		1.05447	0.988093		1.36197	1.26405		1.2285	1.2053		1.10351	1.06136		0.974586	0.896992	1050	117.837	7.53271
A5BHU9	6.07	1	1.20236		1.25276	1.04224		1.0912	1.05035		1.15493	1.15162		1.21766	1.05181		1.1025	0.944654		0.940157	0.977967		0.906003	247	27.9772	5.05908
A5BHY1	42.36	6	1.00096	1.01378	1.0011	0.871348	0.912001	0.89833	0.900306	0.869993	0.843079	1.20025	1.16748	1.20221	1.05243	1.09861	1.0843	1.18105	1.09899	1.11817	0.740406	0.717347	0.718973	144	16.1777	9.979
A5BHY4	2.81	1		0.867043			0.783845			1.11623			0.817773			0.755637			0.826327			0.786575		462	50.2732	7.37158
A5BHZ3	6.73	1	0.888922	0.847499	0.821233	1.00671	0.886517	0.827127	1.90975	1.9616	1.95887	0.972142	0.989531	1.02655	0.736848	0.75376	0.752417	1.07954	1.10691	1.10251	0.855309	0.920636	0.995856	342	39.225	6.60986
A5BHZ5	3.46	1	1.04187	0.912505		0.952877	0.918318		0.84068	0.812987		1.09824	1.01395		1.06308	1.0478		0.967306	0.890105		0.904884	0.826638		347	39.5502	5.61768
A5BI13	3.43	1	0.973002	0.984501	0.975954	1.00349	0.888284	0.839479	0.82061	0.733125	0.710029	0.986255	0.840274	0.787389	0.984475	0.751714	0.764682	0.820011	0.674842	0.53364	0.666135	0.537985	0.467077	175	19.3846	8.47021
A5BI18	4.84	1	0.94541		0.979205	0.887935		1.01629	1.15908		1.18139	1.04487		1.04199	0.871929		0.8607	1.14165		1.09878	1.14311		1.13386	351	39.1554	6.46826
A5BI75	9.11	3	0.995237	1.016	0.9476	1.00792	0.882362	1.02083	0.900802	0.74521	0.867448	1.02891	0.894103	1.0623	1.12595	1.0119	1.22653	1.04927	0.929569	1.039	0.948141	0.861635	0.994768	417	46.5454	7.29834
A5BI76	2.4	1			0.878502			0.882194			0.874563			1.06968			1.00981			0.993608			1.04663	583	66.4175	8.00146
A5BIA1	50.27	5	1.06561	1.08868	1.10461	1.01077	0.994653	1.0015	0.903202	0.924324	0.925467	1.09273	1.13398	1.15645	1.2358	1.34783	1.29149	1.12269	1.18545	1.19909	0.874431	0.830265	0.837835	187	20.8907	11.2534
A5BIB3	3.5	1			0.920986			1.17404			1.49929			0.932073			1.46841			1.00005			1.15072	400	44.3511	7.07861
A5BID6	34.93	1	0.90024	0.839521	0.877005	0.848859	0.806736	0.786223	1.19508	1.32611	1.07283	0.785195	0.931063	0.833065	0.950531	0.868917	0.768691	1.04323	1.13218	0.952316	1.23233	1.37428	1.10045	146	16.5662	6.68311
A5BIE9	15.7	2	0.838581	0.925079	0.927002	0.86456	0.998078	0.919667	1.13139	1.32202	1.14674	1.37082	1.47484	1.35269	1.27229	1.3854	1.21937	3.03608	4.11987	2.32279	1.81659	2.19238	1.54923	121	13.6303	7.38623
A5BIH9	6.05	2	0.903124	0.744915	0.79564	1.26361	0.569523	0.96324	1.56557	2.68669	1.73015	0.931144	0.954756	1.10564	1.03905	0.727041	0.859636	0.924247	0.791106	0.951597	1.02487	0.703964	1.08654	463	51.9213	5.47803
A5BIN1	42.03	6	0.957375	0.92093	0.948429	1.01871	1.02447	1.06367	1.31602	1.11525	1.1798	1.21738	1.09488	1.14463	1.05382	0.962545	1.0862	1.48893	1.30759	1.30353	1.36168	1.17274	1.23636	345	38.7649	6.96143
A5BIP5	10.99	1	1.02979	1.01039		1.22789	1.1637		1.15546	1.13263		1.05614	1.03712		1.08985	1.05353		1.18483	1.13817		1.08964	1.15506		182	20.4983	8.96826
A5BIQ8	54.95	16	1.01266	1.00116	1.00415	0.810551	0.865386	0.812787	0.815742	0.807575	0.823353	1.05392	1.06753	1.05121	1.0175	1.0283	1.03537	1.01483	1.01467	1.00717	0.783154	0.781622	0.792424	273	29.9551	10.2134
A5BIU6	16.29	5	1.04839	0.98526	1.00871	1.04739	1.06786	1.08366	1.27078	1.34598	1.25866	0.932808	0.955036	0.925346	1.04804	0.946291	0.979555	1.06824	1.00625	1.01677	1.17007	1.29398	1.20974	399	44.0542	7.53271
A5BIW0	26.38	9	0.982441	1.0405	1.02333	0.971636	0.953453	0.975375	0.814876	0.829479	0.83464	1.04919	1.03334	1.04796	0.956226	0.918014	0.977357	0.965892	0.898648	0.962764	0.895341	0.813022	0.936284	345	38.8487	6.37939
A5BIX5	6.99	2	0.953629	0.820517	0.959164	0.826554	0.791537	0.687122	0.940026	1.05663	0.843644	1.51573	1.24033	1.26838	1.10829	1.08937	1.01552	1.42485	1.41416	1.26229	1.75484	1.54722	1.0942	329	37.571	8.83643
A5BIY6	3.06	1	1.15831			1.31371			1.02035			0.646813			0.652111			0.643215			0.63233			327	36.0659	5.80811
A5BIY8	21.97	5	1.15411	1.13662	1.08482	0.939972	0.972388	0.993205	0.994014	1.00321	1.044	0.526539	0.51989	0.549744	0.667045	0.713122	0.709677	0.64623	0.523298	0.591239	0.640593	0.579199	0.611085	305	33.6419	6.17627
A5BJ02	3.05	3	0.930411	0.944251	0.931123	0.953859	0.879244	0.808815	0.879208	0.975531	1.19396	0.754012	1.04636	0.80343	0.871322	1.11761	0.987674	0.705326	0.982979	0.827178	0.659034	0.901768	0.72148	853	97.8627	6.85889
A5BJ27	9.97	3	0.888317	1.08456	0.905126	0.802375	1.4729	0.804789	0.892976	2.04194	0.863561	1.07196	1.36882	1.17731	1.00823	1.3456	1.04963	1.12356	1.07251	1.07294	0.967698	0.834453	0.923326	291	32.7106	5.71924
A5BJB8	1.35	1		0.959315			1.42197			0.57345			1.77603			1.51912			0.62306			0.619522		519	57.226	8.89502
A5BJC3	4.51	1	0.736834	0.891531		0.540879	0.816107		0.702984	0.887196		1.22755	1.21618		1.02516	1.24276		1.04727	1.286		0.847773	1.09347		266	29.2388	5.2749
A5BJD9	54.9	10	0.632074	0.593768	0.604243	0.356714	0.383113	0.366996	0.324252	0.306485	0.290502	0.774621	0.812136	0.784941	0.336347	0.32888	0.340535	0.316187	0.311246	0.335738	0.321282	0.287789	0.317952	153	17.2348	5.2876
A5BJK0	5.17	1			1.13186			1.13672			1.22818			0.934439			0.975467			1.02839			1.11803	174	19.3087	4.89404
A5BJL8	31.71	4	1.23536	1.3093	1.22166	1.01856	1.07361	1.17945	1.07285	1.03693	1.01746	1.38276	1.26046	1.33012	1.15171	1.06579	1.11318	1.02177	0.950938	0.967299	0.953323	0.865743	0.919056	164	18.5064	6.21436
A5BJQ1	4.54	5	0.986053	0.840556	0.871409	1.06532	1.01881	1.04068	1.07136	0.957209	0.948572	1.09371	0.955969	0.96158	1.08214	1.00222	1.01079	1.31089	1.29577	1.09597	1.37681	1.23666	1.04181	1433	160.39	6.22705
A5BJT6	3.92	2	0.843648	1.00696	0.902275	1.02553	0.992991	1.07691	0.962321	0.832143	0.998878	1.17747	1.08347	1.28388	1.10488	1.10094	1.16886	1.28712	0.948213	1.29457	1.36813	0.881328	1.43579	510	56.6963	7.81104
A5BJY4	2.43	1	1.05813	1.05408	1.01994	1.08168	1.02322	1.04368	0.916254	0.873295	0.881079	1.13233	1.08082	1.042	1.11498	1.14261	1.06572	1.05552	1.00263	1.05123	0.813401	0.79887	0.778407	288	32.0251	9.86182
A5BJZ7	7.19	1		1.09097			1.12857			1.55288			0.823561			0.901488			1.03955			1.15131		139	16.2955	10.3892
A5BK29	6.73	1		0.935068	0.949508		0.991829	0.981754		1.40872	1.48102		1.09953	0.989197		0.8733	0.908613		1.21371	1.09798		1.32183	1.31482	208	23.5656	4.94482
A5BK43	14.59	3	1.12738	1.15152	1.19889	1.99583	1.5782	1.40988	1.29168	1.23961	1.2797	1.32344	1.18539	1.1438	1.32472	1.04497	0.980481	1.32839	1.11598	1.09136	1.53672	1.12288	1.06963	281	29.9911	9.15869
A5BK77	55.56	1	1.17244	1.13237	1.18419	0.992197	1.10902	0.962054	1.18418	1.24879	1.23466	1.13541	1.16967	1.11217	0.966323	1.10987	1.00766	0.818008	0.860452	0.814418	1.20558	1.23573	1.20392	117	12.5328	9.70068
A5BK88	3.66	2		1.089	0.988109		1.42538	1.33364		0.978365	1.02316		0.94025	1.03441		1.0412	1.09231		1.14045	1.08719		1.20947	1.23435	464	46.7877	8.07471
A5BKD0	37.5	3	0.842855	0.870165	0.859033	0.578617	0.671732	0.67724	0.713008	0.859803	0.749277	1.27928	1.21302	1.19075	0.685665	0.732684	0.688605	1.42446	1.36808	1.29282	0.815958	0.860058	0.798626	216	23.8211	5.50342
A5BKL3	14.2	1	1.15009	1.15791		0.83514	0.780138		0.602802	0.650907		0.674518	0.72063		0.656603	0.704321		0.317401	0.383632		0.28171	0.34788		345	38.6235	5.61768
A5BKR2	1.27	1		0.996475	1.16448		1.08072	1.23685		1.44503	1.12949		0.813846	0.965689		0.794869	0.985547		1.19461	1.01239		1.52684	1.22945	787	84.9058	8.39697
A5BKR7	2.9	1	0.829324	0.891045	0.944207	0.725376	0.81664	0.813083	0.862666	0.934048	0.916826	0.884912	0.961284	0.876672	1.08939	1.18171	1.12739	0.898084	0.969743	0.985163	0.813011	0.852979	0.819384	448	50.4588	6.37939
A5BKT3	32.41	5	0.880413	0.846438	0.913167	0.880662	0.840075	0.821302	1.28441	1.13217	1.15642	1.01453	1.23031	0.898329	1.11301	1.70154	0.945794	1.31485	2.28436	0.890332	1.06837	1.40396	0.924507	253	28.1003	6.29053
A5BKX2	52.74	4	1.10826	1.10307	1.07107	0.977225	0.988651	0.948129	0.947283	1.01577	0.963026	1.10358	1.18031	1.13438	1.28492	1.25944	1.25249	1.23969	1.33912	1.32127	0.912001	0.992326	0.978159	146	16.3489	10.5649
A5BL08	7.32	2	1.17839	0.948497	1.01249	0.793126	0.951648	0.98142	1.0795	0.993093	1.02177	0.880927	0.904127	0.916319	0.849146	1.14269	1.18301	0.79697	0.996399	0.916909	0.771612	0.935328	0.830131	369	39.9294	6.17627
A5BL32	31.75	4	0.886388	0.882445	0.859788	0.802801	0.786141	0.770239	0.740187	0.920217	0.840771	0.883089	0.899344	0.732573	0.927901	0.917439	0.816787	0.874437	0.876367	0.675407	0.691543	0.700244	0.635434	378	40.4594	6.66846
A5BL36	4.11	1	0.94975	0.918433	0.966724	0.853973	0.809826	0.682103	0.922753	0.880017	0.774405	0.923542	1.02935	1.07298	1.00399	1.06469	1.13684	0.953587	1.0298	1.02406	0.907351	0.908093	0.888751	316	36.4069	9.49561
A5BL42	24.76	3	1.26096	1.36906	1.35422	2.50729	2.76348	2.2205	1.48889	1.64407	1.48566	0.98538	0.984162	0.970118	2.61299	3.08117	2.74007	0.969657	0.810563	0.738812	0.782529	0.708701	0.664156	210	22.4392	7.38623
A5BL45	34.47	2	0.979672	1.03462	0.970291	0.921867	0.876622	0.939619	0.887634	0.794853	0.747198	2.0414	1.27296	1.29543	1.81236	1.1697	1.15108	1.52099	0.867168	0.924048	1.03991	0.717828	0.916235	206	23.5101	10.4478
A5BL67	18.36	3	0.828497	0.882934	0.9061	0.840451	0.916379	0.893154	0.738759	0.833681	0.858612	1.2245	1.21203	1.17411	0.842447	0.929343	0.887352	0.96274	1.06727	0.994421	0.81055	0.928719	0.86422	256	28.3447	9.33447
A5BL97	20.32	4	1.01732	0.954604	0.923399	0.603092	0.929372	0.932448	0.72034	0.81809	0.903761	0.729508	0.937974	0.798206	0.632839	0.939371	0.886048	0.543341	0.789095	0.774211	0.520154	0.796971	0.822409	433	46.6189	5.70654
A5BL98	7.53	1	1.05038	1.19989	1.12628	0.83528	0.882902	0.951308	0.798992	0.774586	0.817773	1.03206	1.30106	0.935851	1.11878	1.08112	1.0301	1.03446	1.09274	0.983849	1.12425	1.30746	1.15116	332	35.8986	6.771
A5BLL1	6.41	2	0.73248	0.819632	0.794463	0.647401	0.591318	0.734896	0.871897	0.814461	0.857048	1.17085	1.15568	1.21032	0.392789	0.463681	0.632223	0.738281	0.697874	0.847695	0.777122	0.715124	0.821539	515	58.1962	9.05615
A5BLQ6	2.54	1	1.0351	1.08036	1.01054	1.16116	1.29873	1.34013	1.06917	1.14796	1.05199	1.15834	1.12645	1.27208	1.30331	1.22191	1.51172	1.36361	1.2892	1.39455	1.34876	1.19945	1.32422	315	34.92	10.8726
A5BLR3	11.51	1	1.00762			1.19651			1.19184			1.00733			1.05625			0.934202			0.870811			139	14.8788	5.31299
A5BLT1	14.97	5	0.948596	0.977061	0.951961	0.658455	0.781749	0.675656	0.534627	0.636892	0.505634	0.800514	0.827426	0.81315	0.575853	0.723581	0.583202	0.506804	0.638375	0.468979	0.465386	0.589553	0.427689	314	36.1624	6.60986
A5BLU3	12.11	2	1.01542	1.16528	1.18419	0.825157	1.39143	1.09088	0.828939	1.12094	1.13623	0.969572	1.01202	1.08109	0.964309	1.11251	1.15496	0.901578	1.13797	1.09206	0.740255	1.00997	0.978342	355	37.5984	10.9312
A5BLX0	17.61	2	1.2178	1.07978	1.17867	1.35048	1.0097	1.08582	1.18995	0.999137	1.04627	0.947097	0.911123	0.972053	0.991959	0.954847	1.02892	0.923267	0.844044	0.847482	0.88062	0.781415	0.942197	159	17.145	9.12939
A5BLZ4	2.24	1	0.750614	0.773679	0.793552	0.632227	0.654725	0.681211	0.486236	0.493752	0.46966	0.729617	0.716902	0.72346	0.497177	0.499811	0.484682	0.472633	0.465083	0.420788	0.515828	0.423004	0.408963	492	55.687	9.02686
A5BM29	34.96	3	1.19384	1.1375	1.20227	1.0908	1.0026	1.19686	1.3688	1.13106	1.12366	0.911695	0.775046	0.799643	0.981606	0.852149	0.927917	0.839589	0.669352	0.849642	0.777841	0.664772	0.920126	123	13.5856	6.11279
A5BM63	22.91	2	1.09772	1.17149	1.14039	1.22048	1.18103	0.936067	1.40717	1.87023	1.59818	1.03118	0.739953	0.695807	1.12682	0.666866	0.649863	0.923864	0.646461	0.656942	0.943706	0.762858	0.766324	227	26.4598	6.53662
A5BM68	35.93	7	1.06388	1.08769	1.10555	0.911928	0.703744	0.965128	1.21736	1.13773	1.20393	0.886984	0.770188	0.92354	0.852506	0.676454	0.923778	1.21009	1.16199	1.20616	0.946111	0.902942	0.945556	167	18.9535	4.66553
A5BM99	2.73	1	0.963316			0.965517			1.22586			0.959744			1.06379			0.931575			0.993844			954	108.795	7.6792
A5BMA7	5.59	1	1.26684	1.29944		0.806349	0.804013		1.35943	1.42173		0.696928	0.651511		0.83401	0.856563		0.616669	0.448985		0.516537	0.370601		161	17.6622	9.84717
A5BMD7	7.74	1	1.02894		1.23547	1.08869		1.36209	0.927905		1.0681	1.2825		1.32996	2.17266		1.67882	1.86578		1.7744	2.34844		2.04927	297	32.3535	9.18799
A5BMJ0	2.63	1	0.767812	0.946296		0.747747	0.87412		1.00089	1.00187		0.981271	0.96652		0.825215	0.807761		0.851759	0.8567		0.772432	0.774982		533	60.0487	6.87354
A5BMJ9	10.09	3	1.18314		1.12845	1.72011		1.81562	1.65573		1.31122	0.977938		1.23194	0.790349		1.13271	0.830155		1.51354	0.701298		1.69446	327	36.4853	5.19873
A5BMK5	4.37	1			0.739348			1.03162			0.634362			0.756023			0.548763			0.637275			0.752892	526	57.1659	8.66064
A5BMT9	9.13	1	0.947048	1.15105	1.06455	1.06354	1.37506	1.36939	1.02672	1.12893	1.42782	1.05005	1.29232	1.00974	0.942091	1.16846	1.13483	1.0287	1.28094	1.13402	1.32891	2.11628	1.64782	252	26.7057	7.79639
A5BMU2	45.85	8	0.979132	0.951795	0.938255	0.983047	0.940999	1.06173	0.882779	0.879712	0.947804	2.00902	1.86596	1.8195	0.917648	0.924028	0.986266	1.62313	1.49138	1.49453	1.86331	1.69265	1.71208	205	22.8989	4.89404
A5BMV4	12.29	4	1.00579	0.979585	1.0045	1.25438	1.06487	0.941333	1.03815	0.983533	0.988876	0.982934	0.946587	0.894296	1.11745	1.03414	1.05085	1.29701	1.12473	1.16044	1.19211	1.1329	1.08579	415	45.884	6.23975
A5BMX4	4.62	1			0.935343			0.849974			0.892719			0.809165			0.777143			0.702883			0.743414	260	29.263	8.60205
A5BN09	74.27	3	1.01191	0.980833	0.991533	1.10009	1.11433	1.07272	1.01352	0.984297	0.96437	1.01214	1.00311	1.00175	1.1011	1.0529	1.05004	1.15392	1.13318	1.11433	1.09648	1.11393	1.09439	377	41.6989	5.49072
A5BN72	1.54	1			1.16536			1.06736			1.3998			0.96444			1.41513			1.3119			1.24881	1039	112.492	6.40479
A5BNA8	0.9	1	0.961971	0.963076	0.969744	0.84826	0.979065	0.970429	1.05469	1.05698	1.01525	0.990217	1.04348	1.06096	1.00384	1.12475	1.04957	1.02611	1.07526	1.05402	1.27766	1.30842	1.38332	1109	126.541	8.29443
A5BNE8	51.09	4	1.1265	1.14068	1.13803	0.925327	0.848558	0.857357	0.92551	1.07774	1.0331	0.999264	1.00149	1.00266	0.723238	0.776572	0.722425	0.956278	1.10119	1.07057	0.855079	0.926428	0.896662	413	46.829	5.57959
A5BNQ0	15.54	3	0.767407	0.80595	0.72704	0.708658	0.651148	0.577866	1.18822	1.12628	1.16029	0.837822	0.817371	0.787944	0.813405	0.827727	0.767034	0.874686	0.952784	0.883523	1.01284	1.11275	1.02478	148	16.2701	8.5874
A5BNR0	9.09	1			0.995422			1.34362			1.07973			1.21832			1.20802			1.37447			1.05512	187	20.6677	8.80713
A5BNR6	32.17	6	1.04464	1.02838	1.02981	0.841834	0.856472	0.833174	0.578903	0.687156	0.605813	0.741614	0.774381	0.74859	0.703026	0.751439	0.723048	0.508796	0.681628	0.591184	0.422629	0.639295	0.497476	345	38.0453	6.56592
A5BNS7	26.57	3	0.776819	0.884678	0.966041	0.828198	0.875638	0.895996	0.963456	0.931261	0.996112	0.800945	0.94611	0.998238	0.955142	0.947368	1.04955	1.21085	1.10807	1.13687	1.06316	1.12436	1.12367	557	60.4367	6.40479
A5BNT5	3.02	1	0.920778	0.945949	0.923365	1.15037	1.037	1.08569	0.962834	0.881879	0.911454	0.878621	0.871398	0.874368	0.997808	1.00185	0.905893	1.03789	0.906474	0.925473	1.95112	1.90752	1.68172	992	112.8	7.1958
A5BNV3	1.05	1			0.845911			1.25913			1.0021			0.979837			1.0757			1.02785			1.55842	861	95.7506	4.98291
A5BNW8	19.04	6	1.02731	1.00866	1.06568	0.963864	1.00423	1.04843	1.04255	1.04838	1.27225	1.0114	0.968309	1.06029	1.09994	1.03465	1.18638	0.813742	0.870027	0.974374	0.885155	0.910663	0.969978	478	51.9677	8.32373
A5BP09	5.5	1	0.806937	0.980721	0.951358	0.993925	0.937234	0.888937	0.797235	0.751272	0.768576	0.96365	0.791265	0.844032	0.742216	0.873799	0.925921	0.799995	0.845079	0.911052	0.8658	0.823482	0.980375	200	22.6096	5.24951
A5BP39	15.19	4	0.980353	1.06695	0.961415	0.858696	0.74092	0.810754	0.857587	0.856746	0.878408	0.867344	0.842231	0.877167	0.886957	0.784796	0.891677	0.727255	0.647561	0.788901	0.628581	0.570126	0.717638	283	31.1109	6.80029
A5BP72	3.64	1		1.22295			1.20954			1.28676			0.92992			1.08248			0.993498			1.16505		165	18.5199	7.34229
A5BPA3	53.28	12	1.03427	1.00557	1.00236	1.08797	1.08775	1.12687	1.0556	1.02434	1.04097	1.20646	1.20519	1.20527	1.19169	1.22425	1.12225	1.43515	1.31079	1.30041	1.46853	1.40062	1.38327	411	45.0711	7.60596
A5BPB2	35.19	1	1.23981	1.33788	1.28151	1.26245	1.23079	1.28398	1.10301	1.2554	1.09749	0.851391	0.915279	1.00349	0.924123	0.994567	1.05355	0.71111	0.769741	0.772932	0.735149	0.681481	0.821901	270	28.6744	5.2749
A5BPF9	4.31	1	0.990204	0.992688		0.905845	0.920617		0.702569	0.668826		1.20646	1.22815		0.984553	1.03102		0.65285	0.635162		0.544669	0.54318		209	22.4993	10.4185
A5BPG1	63.14	5	1.09226	1.11774	1.11806	0.839788	0.805357	0.904556	0.641431	0.528796	0.511096	1.20634	1.10085	1.10471	1.00335	0.915178	0.918346	0.57124	0.435898	0.473245	0.518427	0.422228	0.417636	331	35.0518	7.18115
A5BPH1	16.46	5	1.08889	1.10512	1.03302	0.908439	0.908013	0.810057	1.16902	1.19818	1.08042	0.902559	0.939252	0.843358	0.941893	0.80076	0.809232	1.10585	1.06913	1.03326	1.13104	1.12952	1.09039	328	38.0702	7.79639
A5BPJ8	17.92	3	1.07386	0.906363	0.975908	1.15417	0.897631	0.92337	1.04315	0.948591	0.90608	1.05168	1.04376	1.07706	1.11602	0.981504	1.04609	1.09351	1.05156	0.962178	1.23023	0.949099	1.02549	279	31.1132	7.00537
A5BPK4	16.47	3	1.03964	1.06168	1.04192	1.29497	1.32182	1.26681	1.46433	1.28957	1.41018	1.11087	1.07591	1.08099	1.09508	1.15113	1.09176	1.26523	1.26608	1.21892	1.38857	1.33962	1.28824	255	27.9125	6.41748
A5BPL1	41.77	9	0.90535	0.895552	0.91504	0.810921	0.793983	0.811016	0.792942	0.809188	0.800593	0.952067	0.931242	0.907429	0.819341	0.823487	0.824386	0.846074	0.843409	0.82715	0.814542	0.826092	0.835308	249	28.1353	5.84619
A5BPU3	26.04	10	1.02514	1.02731	1.05173	1.0003	0.992868	0.979346	1.02372	1.00616	1.05307	0.934549	0.954059	0.969507	0.917546	0.898759	0.934263	0.840879	0.840664	0.886248	0.855181	0.873051	0.910426	434	47.6774	6.46826
A5BPV5	18.87	2	0.964549	1.0579	1.04051	1.05086	1.19649	1.11095	1.0746	1.27831	1.06082	2.35486	3.97922	2.87042	1.32644	1.98533	1.51626	1.68027	2.38792	1.88377	1.24631	1.90384	1.3265	265	28.1627	9.26123
A5BPW9	3.43	1		0.898153	0.977435		1.57742	1.66139		0.963807	0.93711		0.984827	1.1441		1.07441	1.10504		1.3081	1.30871		1.25476	1.3895	379	40.2261	6.65381
A5BPX8	31.99	2	1.03609	1.12726		1.15776	1.10789		1.0188	0.974535		1.04616	0.861055		1.09043	0.77001		1.01411	0.953919		1.14053	0.875584		422	47.0131	6.66846
A5BPY3	8.65	5	1.14224	1.19726	1.24414	0.92739	0.959142	0.991944	1.22489	1.3593	1.45583	0.69856	0.608989	0.622885	0.821169	0.822614	0.803659	0.742666	0.661372	0.671055	0.727747	0.740455	0.682928	601	66.949	6.84424
A5BQ44	13.01	1			0.953652			1.04531			1.07828			0.891308			0.931482			1.04247			0.915302	123	13.8703	8.88037
A5BQ55	38.76	14	0.958772	0.967151	0.96016	1.02076	1.01377	1.06805	1.2156	1.17832	1.19966	0.939378	0.937574	0.906433	1.05885	1.10048	1.10565	1.09334	1.07386	1.07693	1.11467	1.12484	1.11738	467	51.4664	7.76709
A5BQ64	22.65	2		1.29983	1.27374		1.18549	0.93498		0.960744	0.915311		1.02157	0.921343		1.00761	0.94822		0.800557	0.662621		0.791859	0.725393	340	38.5191	9.36377
A5BQC7	5.05	1		1.02881			1.27387			1.02321			1.07127			1.09871			1.13704			1.15511		218	24.7456	9.18799
A5BQD5	0.83	1		0.992878	0.972231		0.917552	0.845581		0.959139	0.973011		0.843385	0.815432		0.882413	0.836672		0.827126	0.829938		0.954643	1.02764	839	97.1497	9.12939
A5BQH6	1.18	1	0.880649		0.779678	0.6506		0.75795	0.404974		0.546894	0.392119		0.56507	0.40824		0.59923	0.405909		0.515182	0.383424		0.581503	760	85.814	9.26123
A5BQI3	13.98	12	0.983687	0.975315	0.996558	0.961596	0.920988	0.924533	1.1564	1.12998	1.13602	0.84903	0.813873	0.850235	0.795322	0.758378	0.806878	0.807606	0.733903	0.763486	0.881518	0.765333	0.857491	901	100.886	6.21436
A5BQJ0	28.05	3	0.909717	1.02617	0.994288	0.823118	0.876509	0.881006	0.917466	0.983038	0.964595	0.993401	1.10831	1.06461	0.867231	1.07906	0.96243	1.20478	1.23166	1.28707	1.037	1.21526	1.14008	221	24.9348	8.22119
A5BQK4	2.7	1	0.964767	0.945353		1.10426	1.21567		0.930811	0.955214		1.22767	1.16747		1.17649	1.19053		1.1049	1.09183		1.06968	1.08671		370	41.0271	7.09326
A5BQL4	12.64	6	1.01418	0.971872	0.970227	0.884179	0.831663	0.918008	1.17729	1.15708	1.15403	0.785884	0.842684	0.782973	0.802204	0.917563	0.795437	0.897224	0.795641	0.793307	0.957123	0.912366	0.960398	538	60.1974	8.38232
A5BQN0	22.87	10	0.878369	0.873375	0.887173	0.834976	0.878431	0.8678	1.14752	1.19656	1.14579	0.789529	0.922569	0.845735	0.883039	0.97547	0.977964	1.03133	1.18287	1.09476	1.32397	1.45081	1.53099	599	67.5941	7.53271
A5BQN6	73.26	12	1.04812	1.04787	1.05954	1.0188	1.00954	1.0047	1.93019	1.95501	1.92567	1.05999	1.0588	1.06392	0.86434	0.855163	0.859574	1.51843	1.52341	1.49639	1.51084	1.52036	1.52136	172	18.3011	7.82568
A5BQT8	0.69	1			1.08445			0.86654			0.886169			0.872346			0.772239			0.821502			0.877734	874	99.2085	7.7085
A5BQV8	4.75	1		0.644063			1.09452			0.953957			0.918565			0.860381			1.01562			0.851322		337	38.3099	5.89697
A5BR03	27.19	5	0.935451	0.900525	0.926683	0.914926	0.933349	0.92787	0.882803	0.95862	0.893614	1.20285	1.30361	1.2829	0.821339	0.76715	0.836692	0.950663	0.97571	0.948789	1.1977	1.30576	1.17373	423	46.6378	5.88428
A5BR22	55.56	1	0.942575	0.784588	1.02414	0.89233	0.822749	1.01859	3.83248	4.86456	3.87881	1.01271	0.862203	0.999925	1.18289	1.12632	1.24429	1.04148	0.931473	1.11284	2.56803	3.24835	3.20573	126	13.5343	7.15186
A5BR37	4.61	1	0.865028	0.863935	0.860839	0.948904	0.848257	0.839214	1.41369	1.29008	1.4262	0.878548	0.806968	0.881273	1.03947	0.893118	0.968189	1.47485	1.31707	1.37509	1.22047	1.19552	1.19233	304	34.0362	6.04932
A5BR41	33.77	7	1.29808	1.42094	1.3083	1.23113	1.24305	1.24103	1.48502	1.71753	1.50041	0.911511	0.887292	0.84985	0.969625	1.02524	0.993733	0.884066	0.893949	0.855025	0.84484	0.830033	0.806017	228	25.2681	7.32764
A5BR49	6.94	1	1.04465	0.981997	1.04049	1.11953	1.09995	1.16214	0.965728	0.880906	0.966829	1.20047	1.1614	1.15306	1.10176	1.03788	1.10589	1.16306	1.10084	1.1816	1.17606	1.06055	1.19809	245	26.4734	4.86865
A5BR52	12.66	3	1.0436	0.995171	1.01939	1.19823	1.02101	1.08269	1.166	0.903991	0.960245	1.20449	1.07507	0.997357	1.11266	0.969256	1.00991	1.20413	1.00047	0.899251	1.33109	0.989269	0.995843	316	35.4044	5.73193
A5BR77	2.75	1	0.976505			1.1487			1.03257			1.07312			0.980293			1.08582			1.34051			400	43.0085	7.34229
A5BR79	9.7	3	0.979379	0.948004	0.925063	0.990538	1.08567	1.03652	1.30125	1.12341	1.03224	1.45033	1.30126	1.29509	1.43089	1.20215	1.17736	1.7872	1.42716	1.35125	1.47988	1.39168	1.25305	474	52.7117	6.27783
A5BR81	32.56	8	1.03396	0.909699	0.944426	0.925271	0.728511	0.670604	0.989763	0.885173	0.906653	1.13176	1.04298	1.03128	1.09144	0.975949	0.995106	1.10852	1.15448	1.01858	1.10915	1.04333	0.913008	648	70.6375	7.10791
A5BR90	3.64	1	1.13495	1.25364		1.10743	1.16003		0.905473	0.808763		0.818483	0.761529		0.833822	0.717404		0.769002	0.805646		0.813506	0.711908		495	54.8381	6.7124
A5BRG0	2.14	1	0.954055		0.947306	1.0073		0.879936	0.889358		0.88202	1.08159		1.03871	1.00906		0.908758	1.04787		0.966358	0.942483		0.888076	607	69.3803	6.58057
A5BRH6	39.09	5	0.863868	0.888909	0.784928	0.620788	0.815755	0.666094	0.718791	0.798404	0.68228	0.651878	0.823159	0.628561	1.17326	1.20691	1.0668	1.00726	1.07575	0.889952	0.646166	0.79345	0.568895	110	12.1957	10.5942
A5BRL4	25.15	10	0.952277	0.940356	0.968963	0.998608	1.07761	1.0608	0.882434	0.93269	0.898363	1.24035	1.1607	1.28768	0.954003	0.907935	0.954494	1.38885	1.30656	1.38448	1.79048	1.66265	1.90345	505	57.6487	8.96826
A5BRM6	16.54	6	1.18671	1.13135	1.18268	1.11627	1.05121	1.05401	0.983768	1.01596	1.02959	0.997709	1.07033	0.982454	1.04436	1.05747	0.998528	0.984669	0.983094	1.02771	0.7987	0.823711	0.780036	272	30.6226	8.49951
A5BRS2	0.81	1	0.844451	0.833746	0.844057	1.04549	1.07302	1.09968	1.46417	1.34799	1.15051	0.853005	0.853752	1.18101	1.25772	1.35018	1.49882	0.983759	0.958098	1.25281	1.0457	1.0719	1.0557	988	110.256	5.13525
A5BRX8	3.2	1		0.906339	0.838564		0.826437	0.881691		1.91473	1.70735		0.9	0.882305		1.34032	1.33512		0.851004	0.892094		0.899942	0.943412	437	49.1009	5.60498
A5BRZ0	5.6	2	1.02946	1.01341	0.960909	0.880026	1.0161	0.899384	1.12332	1.18203	1.23361	1.12	1.22392	1.28433	1.03954	1.0489	1.04128	1.2296	1.20608	1.31561	1.11701	1.13398	1.22295	500	54.0957	9.37842
A5BRZ2	7.84	2	1.0347	1.03798	1.00339	0.727218	0.681353	0.655173	0.668287	0.416153	0.475259	0.640435	0.506697	0.497136	0.512683	0.412735	0.284835	0.434582	0.302067	0.305611	0.40055	0.330576	0.33246	459	49.6829	6.66846
A5BS32	15.52	4	1.06455	0.974815	1.02688	1.08149	1.0808	0.994287	0.985417	1.00054	0.931712	0.974775	1.06734	0.938928	0.95765	0.961327	0.837081	0.861189	0.937126	0.833982	0.938775	0.984267	0.907622	406	43.1421	6.02393
A5BS94	3.02	1	0.800099	0.661717	0.96263	0.616501	0.582495	0.708795	0.946948	0.861686	1.19356	0.616929	0.763162	0.85854	0.843976	0.800054	1.28604	0.675358	0.823177	0.793088	0.648317	0.684707	0.731056	530	56.9615	5.92236
A5BSA7	8.99	1	1.01406		0.895123	1.27409		1.19611	0.878507		0.893984	1.12723		1.01791	1.05179		0.974944	1.0086		0.968872	1.13704		1.09779	189	20.7661	8.83643
A5BSB1	37.48	15	1.20464	1.16563	1.22201	1.12628	1.09284	1.08124	0.822081	0.82095	0.819608	0.953658	0.934855	0.939938	0.962084	0.959262	0.93907	0.746491	0.72954	0.754178	0.687072	0.667691	0.693773	507	55.4259	5.33838
A5BSC2	3.28	1	1.01011	0.92742	1.00177	0.765562	0.746853	0.812623	0.974188	1.11952	1.17092	0.972042	0.932959	0.993286	0.898592	0.835124	0.954464	0.816205	0.803576	0.873099	0.82647	0.811281	0.901554	366	40.0447	9.39307
A5BSH9	1.23	1		0.795043	0.900934		0.714924	0.779265		0.745466	0.927024		1.84438	1.77551		0.950349	0.91441		0.645033	0.783236		0.623256	0.839836	567	59.4731	8.95361
A5BSI6	3.35	1	1.45232	1.46341	1.34005	1.57731	1.41249	1.39894	0.55486	0.525038	0.55837	0.55398	0.453488	0.476501	0.984692	0.809154	0.844919	0.324942	0.263612	0.285425	0.3772	0.369007	0.331374	448	50.0091	5.84619
A5BSM5	18	1	0.99868		1.14264	0.814449		0.646857	0.756459		0.707437	1.03454		1.05968	0.836535		0.79593	0.830157		0.696348	0.811647		0.574311	411	44.8275	6.91748
A5BSN2	32	1	0.721186	0.720049	0.715916	0.535134	0.473236	0.602126	0.580275	0.59391	0.622881	0.996909	1.01768	1.07883	0.745695	0.699331	0.724464	1.36149	1.30201	1.27095	0.894316	0.920881	0.913407	200	22.6307	8.89502
A5BSQ6	2.2	1	1.01082	0.865065	0.889151	1.40558	1.34453	1.21615	1.16264	1.15539	1.12233	1.07974	1.03745	0.981236	1.5107	1.38016	1.50619	1.56186	1.3193	1.34909	1.39426	1.1316	1.18238	500	53.914	6.7417
A5BSR0	57.6	13	1.0075	1.01142	0.976687	0.930447	0.902321	0.940203	1.02954	1.10849	1.06911	1.0782	1.12212	1.07968	0.981112	0.9765	0.985876	1.03858	1.13907	1.08565	1.18021	1.2026	1.23795	250	27.2447	7.09326
A5BSS2	22.48	3	1.00361		0.951103	0.886718		1.07072	0.827826		0.907523	1.12582		1.07547	1.0379		1.02138	1.00714		1.12542	1.00177		1.12844	765	85.0626	7.02002
A5BT21	1.74	1		1.00729			1.12824			1.36216			1.11621			1.10054			1.22663			1.34187		631	69.8145	6.3667
A5BT37	6.1	1	1.14079	1.16953		1.17462	1.07825		1.21353	1.09363		1.08964	1.09119		1.30165	1.09064		1.47089	1.17387		1.23751	1.16075		164	19.2188	6.43018
A5BT70	1.45	1	0.860269			1.05024			0.881773			0.908161			0.945743			0.883917			0.891			692	80.0486	6.66846
A5BTC8	28.57	3	1.16107	1.15897	1.14835	0.792249	0.8924	0.872596	0.594685	0.641282	0.623964	1.20517	1.22953	1.20278	1.4212	1.47883	1.45685	0.71965	0.741258	0.723177	0.463726	0.481081	0.472072	140	14.9731	7.23975
A5BTG6	27.35	14	1.02836	0.995297	1.01936	1.01799	1.06414	1.0577	0.982093	0.932317	0.948267	1.04274	1.00775	1.01836	1.03605	1.00587	1.003	1.05387	1.02083	1.02511	1.11985	1.09302	1.11256	563	65.7184	8.08936
A5BTK2	3.59	1			1.15754			1.37268			0.883839			0.720044			0.769772			0.77211			0.771393	390	44.0158	5.41455
A5BTN3	4.49	1			1.1161			1.32861			1.19569			1.25166			1.33307			1.15882			1.22432	312	34.2274	5.66846
A5BTS5	5.17	3	1.31814	1.30979	1.3379	0.834557	1.02241	0.885147	1.3893	1.60389	1.63068	0.606965	0.609128	0.532472	0.926194	1.06774	1.0248	0.786507	0.831132	0.878606	0.589068	0.64744	0.592255	290	30.3089	11.0044
A5BTY4	7.08	2	0.838315	0.938491	0.871635	0.921999	1.01768	0.885439	0.908125	1.01312	0.940134	1.99351	2.21857	2.53503	1.54004	1.71883	1.77551	1.63612	1.78724	1.86845	1.5219	1.5743	1.67813	325	35.3596	5.51611
A5BTZ8	59.87	18	1.20159	1.17517	1.15833	1.13845	1.11236	1.13332	0.964864	0.966811	0.961368	0.81856	0.858746	0.845125	0.941697	0.940982	0.9566	0.864367	0.889702	0.893542	0.56548	0.654347	0.690604	309	35.1663	7.57666
A5BU26	24.19	5	1.04578	0.929891	1.03578	1.07155	0.845288	1.03335	1.04575	0.922243	0.965933	1.08756	0.858106	0.954472	1.11039	0.793905	0.886163	1.06645	0.757321	0.94623	1.11015	0.815361	0.884662	310	34.6216	9.5835
A5BU35	57.33	13	1.00642	1.03329	1.01446	1.0121	1.04405	1.01705	1.07842	1.12852	1.01833	1.04554	1.0652	1.07651	1.33459	1.3754	1.34744	1.30859	1.3637	1.32815	1.14098	1.19536	1.16108	389	44.5618	10.1401
A5BU43	24.56	13	0.987555	0.955548	0.945592	1.05012	0.97137	1.05194	1.02558	0.997774	1.05781	0.959945	0.90802	0.917859	1.0793	1.05603	1.02552	1.05983	1.04334	1.02189	1.06764	1.04211	1.12209	794	86.9558	8.1626
A5BU46	11.79	2	1.01211	0.990659	1.00704	1.04599	0.972848	1.00254	0.931896	0.744351	0.859088	0.846775	0.858753	0.974807	0.918755	0.798497	0.818472	0.856105	0.780195	0.964214	1.03047	0.915392	0.986133	509	56.0282	7.86963
A5BU73	3.74	2	0.851451		0.842099	0.893081		0.926123	1.37416		1.32643	0.834746		0.904944	1.59474		1.27443	1.0956		0.949567	0.948523		0.817769	374	41.0172	5.05908
A5BUA5	22.88	2	1.02624	0.93391	1.009	1.08283	1.16664	1.04894	0.990687	1.27607	1.08805	1.05086	1.236	1.04838	1.24619	1.57974	1.26837	0.98044	1.0972	1.12956	0.924688	1.12303	1.01538	118	12.9502	8.6167
A5BUA6	13.41	1	1.26138	0.999206	1.37674	1.93886	1.66014	2.10996	1.19002	0.950946	1.19004	1.31066	0.992492	1.33741	1.63924	1.24672	1.60664	1.9128	1.3533	1.88507	1.7354	1.05175	1.42996	82	9.2045	6.771
A5BUB7	16.46	2	1.18169	1.15722	1.33981	1.13357	1.18779	1.22225	1.17996	1.14353	1.25061	0.998729	0.937624	0.969557	0.816196	0.818474	0.811752	0.915368	0.909282	0.879342	0.880826	0.911769	0.996331	158	17.0136	9.27588
A5BUC9	29.02	11	1.16095	1.2291	1.26068	1.05434	1.2528	1.17762	1.51903	1.48681	1.60388	0.803886	0.780081	0.896434	1.17354	1.26106	1.33614	0.782814	0.779367	0.785937	0.770738	0.801718	0.721482	1430	160.382	4.71631
A5BUD1	50.46	4	1.05331	1.05672	1.04605	0.870448	1.01928	0.912635	0.960194	1.02097	0.9418	0.864979	1.12476	0.912727	0.813476	1.14479	1.03638	0.85891	1.03284	0.889904	0.828772	0.970404	0.849192	218	24.0642	6.01123
A5BUH1	16.43	4	1.10108	1.09721	1.09445	1.04255	1.01207	1.0093	1.12528	0.984972	1.00132	0.978352	1.00692	1.01731	1.04768	1.0484	1.06378	0.869036	0.818641	0.802794	0.879599	0.853088	0.749394	359	39.5811	5.52881
A5BUH4	21.42	1	1.0149	0.891954	0.977737	0.893493	0.738772	0.941505	0.725803	0.711011	0.721168	0.819247	0.481564	0.696904	0.71548	0.461328	0.642479	0.694233	0.482044	0.618414	0.685152	0.491231	0.592216	663	73.6553	8.89502
A5BUH9	9.93	1	1.14228	1.10069	1.1202	1.04866	1.09579	1.07506	1.09362	1.12777	1.1002	1.15708	0.90407	1	1.41174	1.02363	1.10602	1.20333	0.820109	0.993474	1.16638	0.84966	0.966857	151	16.162	6.53662
A5BUI1	18.4	8	1.04274	1.03764	1.00017	0.999159	1.00921	1.09052	1.16949	1.16001	1.03405	0.915363	0.977078	0.995089	0.958006	1.02114	1.00832	1.03556	1.12881	1.11704	1.59653	1.66156	1.45987	424	48.3431	6.66846
A5BUJ6	9.94	2	0.967532	0.94468	1.00652	0.949541	1.10662	1.31564	1.12652	1.9356	1.55559	0.994223	1.13363	1.24757	1.02168	1.06157	1.28655	1.10389	1.6068	1.55797	1.24476	1.75383	1.55575	312	33.578	9.5542
A5BUQ8	32.26	2	1.03378	1.05507	1.05021	0.729806	0.803329	0.787595	0.8646	0.881777	0.93719	0.620563	0.593	0.556349	0.531257	0.565357	0.411408	0.703064	0.621512	0.554447	0.614534	0.618059	0.576268	93	10.1261	4.84326
A5BUS2	21.09	7	1.11892	1.08673	1.13343	0.933889	0.990676	0.965495	1.05196	1.0621	1.02457	0.905276	0.923541	0.977942	0.923882	0.956549	0.962533	0.884314	0.88721	0.877518	0.861625	0.889383	0.836556	441	48.1145	6.06201
A5BUT6	5.7	2	1.16722	1.12157	1.18241	1.21303	1.18577	1.12757	1.24384	1.33259	1.3626	0.998448	1.36762	1.09001	1.05109	1.46751	1.20776	0.904193	1.15322	0.925795	0.839286	1.25677	0.836552	474	52.5027	6.39209
A5BUU4	45.83	15	1.02214	1.03282	1.0232	1.02003	1.05016	1.05053	0.88195	0.951845	0.917656	1.00422	1.01656	1.03605	1.08977	1.14147	1.11334	0.982735	1.00667	0.98115	0.855882	0.89825	0.861031	312	33.8872	5.66846
A5BUW9	56.52	5	0.98767	0.981219	0.973768	0.773554	0.926673	0.800958	4.66786	3.52431	4.0228	1.06738	1.03727	0.871278	1.50474	1.42701	1.30988	0.919979	0.823394	0.77293	1.18915	1.14072	0.908355	207	23.6669	5.23682
A5BUY7	11.66	3	1.06678		1.03407	1.20092		1.1247	1.12102		0.921316	1.1398		0.969901	1.05753		0.864723	1.06097		0.98081	1.13568		0.891698	343	37.6769	8.22119
A5BUZ6	49.04	8	1.18026	1.13513	1.09345	0.993577	1.03405	1.09467	1.11683	0.995604	1.05472	1.13865	1.14263	1.09579	1.01653	0.957197	0.962652	1.06939	0.996357	1.05863	1.0209	0.944128	1.01779	208	23.1189	8.36768
A5BV20	25.76	10	1.07686	1.09058	1.08281	1.00367	1.07518	1.03373	0.960878	0.984766	0.91659	1.00141	1.0715	1.08321	1.00247	1.09677	1.09395	0.933092	0.948441	0.908332	1.00105	0.969944	1.02654	559	59.9778	8.49951
A5BV56	65.92	23	1.07487	1.05515	1.05446	1.06575	1.01511	1.08253	1.03266	1.04702	1.04517	1.08339	1.11004	1.10521	1.04216	1.02766	1.03776	0.974475	0.972948	0.996029	1.00416	1.03566	1.02673	449	48.9004	7.00537
A5BV59	61.16	21	0.949944	0.911849	0.945577	0.811137	0.857577	0.852819	0.813625	0.840623	0.828718	1.08047	1.10047	1.11287	1.03911	1.0465	1.0353	0.997256	0.996723	1.00738	0.96373	0.995885	0.960959	327	36.0203	7.72314
A5BV65	77.17	13	0.95629	0.951068	0.949498	0.948735	0.922252	0.948094	0.917058	0.880892	0.910614	1.08121	1.05879	1.05651	1.03208	1.02858	1.00877	1.09752	1.04303	1.02966	1.17631	1.16484	1.14379	254	27.1801	6.771
A5BV73	29.6	5	0.965301	1.0068	1.03593	1.00298	1.00069	1.00102	1.12207	1.11923	1.14459	1.1021	1.02821	1.06726	1.1367	1.11437	1.06838	1.38686	1.37311	1.36955	1.33714	1.30135	1.33544	223	25.3517	6.11279
A5BV75	2.94	1	1.03712			0.91576			1.03197			0.923129			1.11785			0.867502			0.710239			476	53.5511	6.82959
A5BV77	5.66	4	0.986098	0.891085	1.0209	0.91877	0.796175	1.08811	0.973513	1.01686	0.814208	0.9846	0.926524	0.858995	0.782812	0.72846	0.864974	0.783386	0.684136	0.915401	0.709975	0.642447	0.86441	601	66.9531	6.80029
A5BV91	14.83	9	0.882855	0.893339	0.8771	0.900127	0.839357	0.866425	0.833494	0.859774	0.849744	1.08319	1.03243	1.01898	0.927463	0.890861	0.898355	1.07415	1.05896	1.0578	0.953756	0.908603	0.934759	634	73.1192	7.95752
A5BVB2	2.1	1	1.05573	0.98965	1.00813	0.888731	0.82909	0.831544	0.911279	0.848479	0.827722	0.882799	1.03164	1.04886	1.02768	0.891526	0.973567	0.919778	0.9303	0.924143	0.697791	0.673824	0.837154	668	71.3852	7.10791
A5BVF4	71.79	13	1.18704	1.24754	1.21957	1.0845	1.02957	0.995732	0.814489	0.760029	0.780354	0.929018	0.860064	0.881254	1.00897	1.01047	1.00408	0.584703	0.495849	0.519478	0.557808	0.430765	0.473922	312	33.2128	5.96045
A5BVG0	50.15	6	1.06124	1.08068	1.06723	0.971146	1.33139	1.01906	0.915451	1.11828	1.03717	0.936516	1.10633	0.930267	0.974788	1.15583	0.925914	0.910279	1.07403	0.991207	1.02851	1.4092	0.997783	325	34.3942	6.55127
A5BVI0	11.81	1			1.13758			1.41723			1.07217			0.933462			1.07404			1.06961			1.14967	288	31.6599	9.46631
A5BVL4	5.19	2	0.95502	0.884237	0.997541	0.971152	0.938072	0.963751	1.05327	0.955324	0.918154	1.14516	1.1245	1.2126	1.09121	1.05142	1.08799	1.31441	1.30211	1.19511	1.05242	1.05316	0.970181	385	44.1194	9.29053
A5BVL7	36.01	9	0.904472	0.934635	0.914902	0.932819	0.971248	0.92491	1.12932	1.06612	1.12182	1.10598	1.12528	1.18442	1.43764	1.36029	1.54105	1.12511	1.08858	1.09351	0.903192	0.910092	0.94398	572	64.9493	5.08447
A5BVN4	5.11	1	1.20879	1.19465	1.25741	0.903305	1.42218	0.976499	0.884907	0.87351	0.894723	1.77411	1.70067	1.77394	1.11868	1.06261	1.16395	0.920564	0.930251	1.0272	1.06944	1.02618	1.11088	235	25.5462	9.11475
A5BVQ5	10.13	7	0.930522	0.87463	0.94193	0.895854	0.775757	0.88278	1.02483	1.00214	1.00547	0.920755	0.953239	0.956096	0.889029	0.896971	0.895446	1.04163	1.14403	1.04908	1.01831	0.865649	0.99798	1076	123.859	5.65576
A5BVY3	4.05	1		0.917346			3.33988			0.965935			2.30366			1.19632			1.198			1.0527		346	39.0035	8.63135
A5BW66	6.27	2	1.02593	1.07314	1.20433	1.38079	1.29045	1.55783	0.93192	0.947738	0.996982	1.00322	1.03802	1.09255	1.11641	1.27547	1.23581	1.1673	1.25116	1.15396	1.25073	1.35365	1.39019	351	38.9705	5.30029
A5BWB0	11.64	1		0.949967			0.81432			0.940552			0.921595			1.03526			1.06064			0.931824		189	19.8196	6.75635
A5BWD1	12.11	2	1.17976	1.20883	1.2364	1.00209	1.26745	1.2571	1.20036	1.33923	1.3386	0.869041	1.00418	1.03588	0.93404	0.980748	1.02822	0.818152	1.05037	1.11035	0.870358	1.14565	1.16825	256	28.0915	8.26514
A5BWF5	25.09	12	1.08134	1.05642	1.03871	1.06665	1.08573	0.917017	1.05802	1.09255	1.01998	0.995872	1.03957	0.935108	0.922841	0.943464	0.906391	1.01864	1.06412	0.996811	1.26846	1.34766	1.26413	578	64.9382	7.82568
A5BWF9	3.19	1	1.11536	1.17119	1.12603	0.987934	1.14263	1.05514	0.871652	0.909029	0.843937	0.941907	0.956675	0.989738	0.932717	0.990797	1.01815	0.880666	0.974343	0.908106	1.06783	1.17786	1.11027	345	38.4891	7.78174
A5BWH3	3.27	3	0.993959	0.980429	1.03793	0.859899	0.976152	0.934169	0.973771	1.0823	1.0034	0.625974	0.686063	0.608231	0.688054	0.786762	0.611049	0.591745	0.589295	0.626246	0.669183	0.632415	0.676748	856	97.9712	6.60986
A5BWQ9	10.38	7	1.07093	1.00751	0.992895	1.09327	1.03159	0.977911	0.920852	0.87579	0.869941	1.11418	1.05893	1.08769	1.20231	1.05824	1.09395	1.10156	1.01702	1.01065	1.02153	0.864556	0.903411	732	81.5625	6.771
A5BWT7	11.29	5	1.05573	1.00381	1.04701	0.969734	0.776781	1.25698	0.787789	0.608417	0.737765	0.869928	0.685101	0.888906	1.00509	0.770856	1.08566	0.794191	0.597718	0.681901	0.703403	0.571681	0.724025	638	70.8766	7.50342
A5BX00	17.99	1	1.00141	1.0218	1.0054	1.43946	1.50734	1.17708	0.95028	0.96704	0.893566	0.947274	1.03921	0.980333	0.998579	1.08945	1.02591	0.958008	0.955156	0.958561	0.843092	0.795882	0.791018	1084	123.619	5.88428
A5BX02	3.11	1	0.995138	1.00628	0.969786	1.08258	1.06863	1.1164	0.913811	0.907059	0.925326	2.0381	1.71199	1.96971	2.17511	1.93604	2.15258	1.80933	1.55635	1.82986	1.77437	1.39232	1.72006	418	47.1073	7.03467
A5BX09	10.48	1	1.0392		1.07548	1.00097		0.929604	0.932963		0.924082	1.28587		1.27956	0.940065		1.01031	1.01264		1.02863	1.40334		1.30508	105	11.9273	10.2866
A5BX18	2.06	1		0.904211	0.885081		0.813785	0.852859		1.0462	1.04553		1.03637	1.0662		0.93385	0.972261		1.11953	1.16687		1.20767	1.32963	632	70.3655	8.20654
A5BX24	32.64	1	0.970587	1.02631	1.01711	1.19793	1.19206	1.09523	0.926607	0.880418	0.826611	1.1913	1.38456	1.49696	1.14313	1.2487	1.34182	0.763172	0.731293	0.768593	0.699779	0.602639	0.534909	144	16.3889	10.1987
A5BX41	19.3	3	1.18925	1.20646	1.15907	1.12003	1.04537	1.20315	1.06642	1.05172	1.07184	0.909454	0.860974	0.892841	1.04184	1.01689	1.05289	0.808007	0.705764	0.772742	0.745894	0.754965	0.854631	228	24.0604	8.25049
A5BX54	48.79	13	0.857533	0.832614	0.835935	0.769997	0.75021	0.735733	0.947906	0.935961	0.960187	1.07748	1.03859	1.06917	0.870885	0.910253	0.859052	0.887487	0.886463	0.902489	1.03764	1.01009	1.05441	412	46.2544	6.39209
A5BXB5	15.83	3	1.07586		1.11429	1.03397		1.11205	1.1093		0.982274	1.22449		1.24234	1.26512		1.26513	1.31968		1.52194	1.17295		1.26225	259	28.437	8.25049
A5BXB9	12.78	3	0.991082	1.05373	1.04191	0.852881	0.820844	0.817161	0.913483	0.878688	0.926256	0.725878	0.745694	0.693589	0.747107	0.808255	0.775623	0.636724	0.664213	0.640581	0.598502	0.612285	0.655485	227	25.1633	4.70361
A5BXF5	42.42	8	1.03834	1.02036	1.05243	0.758671	0.669243	0.784444	0.867639	0.789752	0.867746	0.959256	0.911046	0.936556	1.23596	1.27782	1.19526	1.07899	0.996277	1.01801	0.73631	0.648347	0.679567	231	25.8493	10.0229
A5BXF9	49.66	1	1.19933			0.919048			0.981084			0.698523			1.28912			0.826019			0.527416			145	16.0979	10.0522
A5BXH1	10.87	3	0.666348	0.909324	0.708521	0.613945	0.934287	0.651261	2.65073	2.11642	2.44402	0.718765	0.895051	0.711397	1.35506	1.33013	1.26393	0.666104	0.84707	0.733153	0.696492	0.920456	0.826659	322	36.2437	5.32568
A5BXL8	50.76	17	1.00051	1.03324	1.02228	1.0221	1.05744	1.06058	1.05915	1.04414	1.02561	1.12875	1.11431	1.15602	1.11515	1.11306	1.10734	1.13334	1.19567	1.14165	1.13717	1.2114	1.21615	461	48.5888	7.28369
A5BXP0	6.94	1			1.01468			1.16167			0.990258			0.951838			1.03002			1.06515			1.11516	504	55.1264	7.13721
A5BXR2	16.87	8	0.89516	0.907444	0.946377	1.03516	0.982047	0.920324	1.08562	1.05862	1.12059	1.20128	1.26749	1.15156	1.05057	1.10445	1.05792	0.981646	0.906382	0.974627	0.975799	0.952344	0.93946	664	74.2463	7.15186
A5BXT5	50.45	21	0.92424	0.909023	0.907577	0.868886	0.889956	0.853835	0.960004	0.971349	0.920962	0.876124	0.851455	0.867436	0.889258	0.892166	0.886822	0.917343	0.913416	0.871284	0.918294	0.898693	0.898977	444	49.7779	5.64307
A5BXV1	54.11	2	0.939769	0.890183	0.790287	0.964364	0.958064	0.964385	0.882196	0.88714	0.889939	0.999473	1.11302	1.02093	0.886372	0.8825	0.839624	0.872033	1.00813	1.08582	1.02075	1.03924	1.05461	377	41.7879	5.49072
A5BXV2	4.78	1		0.949359	0.920578		1.28054	1.30657		1.0087	1.02648		1.16911	1.16183		1.04416	0.992497		1.27263	1.12298		1.25627	1.20012	251	28.0196	9.02686
A5BXV4	3.38	1	0.691447	0.860894	0.889854	0.783735	0.973398	0.936365	0.77876	1.06809	0.918239	1.04789	1.12457	1.23331	1.74287	1.2513	1.37979	1.32637	1.24434	1.30606	1.65277	1.47054	1.51221	325	35.6255	8.14795
A5BXZ0	8.43	1	0.984382			1.26672			1.11452			1.36938			1.49441			1.58948			1.61541			166	18.7755	4.85596
A5BY13	23.36	5	0.917736	0.938137	0.933511	0.978667	1.06657	0.98564	1.42171	1.56744	1.56866	1.03414	1.06748	1.02821	0.95635	0.978507	0.913914	1.43412	1.46336	1.50675	1.39905	1.41279	1.35888	244	26.9631	5.5415
A5BY47	41.52	4		0.954108	0.876192		0.975813	1.1904		1.03544	1.06381		0.870918	0.971255		0.938119	1.08302		0.883392	0.928398		1.00905	1.11319	802	89.2516	5.30029
A5BY91	4.68	1	1.01859		0.895501	0.949877		0.907796	0.906406		1.01995	1.0489		0.844077	1.07401		0.922675	1.22435		1.1181	1.24874		1.13202	171	18.8086	5.97314
A5BYB6	3.66	1		1.03528			0.930054			0.878552			0.981972			0.830713			0.907861			0.989376		246	26.721	11.0483
A5BYC0	24.88	5	1.07339	1.07931	1.07687	0.947315	1.04237	1.02851	1.27981	1.38903	1.32922	0.978034	1.0287	1.01102	0.982723	1.06266	0.991129	1.08944	1.09205	1.06462	0.989157	1.06272	1.02083	205	22.4764	6.29053
A5BYH7	2.01	1		0.907037			1.10631			0.783081			1.26496			1.44738			1.12796			1.16173		697	78.4729	6.26514
A5BYL3	68.88	14	1.03436	1.04143	1.01963	1.12549	1.11151	1.11277	1.02624	1.02133	1.03178	1.06465	1.05269	1.04182	0.993017	1.00374	0.997245	0.977883	0.990707	0.959665	1.08291	1.08255	1.08053	331	35.0948	6.27783
A5BYM0	2.3	1		1.3182	1.39446		1.6772	1.79366		1.08141	1.10774		0.543632	0.507742		0.501097	0.473273		0.436668	0.404669		0.481931	0.433329	479	52.4904	6.17627
A5BYM9	0.86	1	1.17275		1.16069	0.983667		1	0.888917		0.906176	0.959362		0.943023	0.89544		0.884254	0.640693		0.640826	0.643165		0.683964	701	79.8591	8.22119
A5BYQ4	9.85	2	1.06057	1.1301	1.13708	1.05743	0.970978	0.958248	1.02512	1.20207	1.22877	1.05971	1.09586	1.13523	0.9091	1.05486	1.02021	1.2038	1.31427	1.08396	1.31329	1.36562	1.02537	274	30.148	6.1001
A5BYS9	74.26	13	0.995429	0.94813	0.986225	0.956003	1.08283	1.14785	1.05084	1.059	1.06323	1.05633	1.04406	1.08895	1.00177	0.946758	0.961798	1.07792	1.12572	1.12088	1.10188	1.16764	1.22772	237	25.9619	4.70361
A5BYV7	44.92	2	1.02128	0.920918	0.98585	1.0247	0.918129	0.925288	1.09614	1.03299	0.999812	0.981086	0.9955	0.962699	0.944593	0.971624	0.948048	1.26417	1.19858	1.07511	1.31729	1.33977	1.30427	659	72.9883	5.2876
A5BYV8	29.22	3	0.93035	1.0206	0.93563	1.11099	1.25625	1.01045	1.01719	1.203	0.989359	1.26911	1.38963	1.27381	1.93593	1.74609	1.82113	1.29081	1.50845	1.19822	1.16768	1.05476	1.20933	154	17.0621	9.65674
A5BYW2	2.15	1	1.15915			1.47612			0.992311			1.36499			1.50074			1.26449			1.14186			651	73.6429	8.36768
A5BYX4	1.22	1		0.876157			0.956721			0.987504			0.96495			1.03848			0.991515			1.07883		987	111.281	8.55811
A5BYZ8	13.99	2	1.0987	1.19271	1.13068	1.22264	1.23524	1.09066	0.971271	1.01642	0.952254	1.02522	1.08857	1.03617	1.10792	1.07629	1.05258	0.885345	0.885538	0.979929	1.18927	1.01684	0.933219	243	26.7459	9.90576
A5BZ08	12.47	4	0.848366	0.908107	0.845186	0.49955	0.720788	0.661605	0.645964	0.704282	0.675578	0.553111	0.678388	0.683384	0.670965	0.834286	0.839696	0.593782	0.805266	0.772122	0.540434	0.750184	0.749594	497	55.9131	5.5415
A5BZ28	28.85	3	1.11558	1.11882	1.1507	0.966807	0.977773	0.932663	0.900428	0.84946	0.796089	1.12579	1.17366	1.07897	1.35074	1.34545	1.36689	0.659951	0.650309	0.654505	0.617438	0.565761	0.657395	104	11.4907	4.93213
A5BZB1	9.15	1		0.924042	1.0066		0.954749	1.04272		0.82206	0.883853		1.09063	1.07971		1.05579	1.08001		1.37444	1.3966		1.8885	2.07109	153	17.1356	7.12256
A5BZD5	2.93	1	1.1154			0.990846			0.922291			0.931197			1.05059			1.03089			1.03151			853	96.9612	9.23193
A5BZF5	32.15	4	0.796179	0.757798	0.863769	0.904113	0.805659	0.890175	1.10688	0.958107	1.09917	0.793322	0.754126	0.837071	1.0831	1.06483	1.17258	0.787596	0.672853	0.869071	0.898283	0.708802	0.975288	451	49.5593	5.0083
A5BZP4	54.37	2	0.955086	0.981024	1.04741	1.02575	0.953134	0.872018	0.991241	0.950524	1.00478	0.988117	0.955142	1.04997	1.14149	1.11017	1.05161	1.06795	1.03431	1.06269	1.16313	1.16827	1.11363	160	17.4567	5.98584
A5BZR3	36.09	6	0.984741	1.05437	0.795831	1.01075	1.32945	1.14568	0.962025	0.985565	0.815279	1.87611	1.70724	2.28375	0.842794	1.00517	0.906495	1.6177	1.55403	1.69414	1.7686	1.68341	1.66123	363	40.7728	5.5415
A5BZU8	10.2	1			1.05899			1.06891			1.93251			0.975668			0.895181			0.7586			0.710155	147	15.3804	3.9165
A5BZU9	5.69	1	1.02601	1.03444	1.07655	0.781197	0.828335	0.931148	1.12934	0.994587	1.28498	1.01951	0.998835	1.05743	0.835795	0.864944	0.852119	1.04157	1.00532	1.24236	0.904591	0.796419	1.04846	246	27.8634	9.48096
A5BZV0	5.99	1		0.748445			0.932367			0.727554			1.04399			0.997402			0.849934			0.81026		267	30.519	9.67139
A5C026	4.5	1	1.1497		1.16364	1.34761		1.20019	1.24484		1.63216	1.06236		1.07217	1.08282		1.10628	1.03953		1.14233	1.04653		1.43181	422	46.782	6.88818
A5C078	21.55	2	1.06678	1.04233	1.03393	0.785071	0.968749	0.896834	0.843895	0.948703	0.944826	1.00527	0.935508	0.914871	1.07789	0.982515	1.03326	0.818833	0.824158	0.829317	0.679136	0.806722	0.763832	116	12.8547	9.20264
A5C079	10.13	1	1.20518	1.14757	1.07682	1.21491	0.981692	1.17633	1.45422	1.36654	1.32742	1.24961	1.17714	1.25436	1.21719	0.994091	1.16967	1.23957	1.11545	1.28575	1.27983	1.23184	1.31207	227	25.4129	6.01123
A5C0D2	1.36	1	1.17692			1.25114			1.05359			1.08784			1.07735			1.32095			1.38124			735	83.2972	8.32373
A5C0D4	5.04	1	1.11106			0.917268			0.936793			0.887656			1.08099			0.878711			0.818159			357	40.0546	7.63525
A5C0E0	5.38	2	0.987817	1.00016	0.973953	0.864568	0.78447	0.818637	0.854172	0.918609	0.814873	0.68994	0.745551	0.742694	1.08834	1.04496	1.12895	0.806574	0.835556	0.936362	0.821144	0.82736	0.935997	650	71.775	5.38916
A5C0I8	64.74	2	0.97521	1.01322	1.01762	1.08587	1.16172	1.15949	1.002	1.09219	1.04062	1.25571	1.22847	1.30877	1.30489	1.3553	1.43448	1.8966	1.77033	2.03986	1.92714	1.97719	2.13418	380	41.0958	6.39209
A5C0I9	53.42	1	1.02731		0.910694	0.806672		0.832611	1.19268		1.14291	0.725396		0.747277	0.955214		0.918255	1.04729		0.870417	1.14305		1.0307	380	41.2486	6.23975
A5C0J5	9.31	3	0.908175	0.824533	0.804964	0.771998	0.687553	0.795198	0.871689	0.778961	0.887774	0.846707	0.714732	0.751442	0.739904	0.734718	0.787419	0.70528	0.618059	0.692809	0.777271	0.597254	0.653897	859	96.7941	6.15088
A5C0K2	1.2	1	0.867452			1.00168			1.10515			0.984054			1.07962			1.38358			1.44776			1586	182.254	8.95361
A5C0R5	19.22	8	0.820638	0.8345	0.799473	0.877362	0.795639	0.771028	0.819703	0.764904	0.774548	0.596258	0.545965	0.602123	0.878819	0.826649	0.886762	0.577723	0.55132	0.522268	0.596114	0.5397	0.562604	593	67.7252	6.15088
A5C0T5	52.73	2	1.07985	1.00888	0.915223	0.974879	0.919827	0.407038	1.06253	1.19613	0.768465	0.872805	0.834299	1.01085	0.914379	0.911032	0.854047	0.87041	0.865757	0.871742	0.56548	0.566963	0.585777	165	18.7932	10.3599
A5C0U0	19.83	5	0.961326	0.972455	1.01343	0.704899	0.70269	0.629197	0.703953	0.650783	0.572564	0.558177	0.391966	0.348918	1.08618	1.00978	0.958332	0.608565	0.484185	0.444905	0.617484	0.53055	0.473898	363	39.1734	6.46826
A5C0V4	2.51	1		0.919447			0.926864			1.0071			0.987834			1.05943			1.20757			1.36702		798	89.9282	9.5835
A5C0W8	26.26	18	0.920692	0.910376	0.904639	0.875687	0.948383	0.903182	0.955415	0.957766	0.977881	0.955484	1.02396	0.990987	0.824566	0.878965	0.853595	1.02142	1.01709	1.05361	0.992999	0.97475	0.991157	754	83.0429	6.07471
A5C0Z3	60.19	3	1.01273	0.901401	0.97422	0.960829	0.917351	0.938621	0.720182	0.783466	0.779929	0.874875	0.939813	0.925882	0.899784	0.968337	0.975009	0.787128	0.918555	0.919711	0.638337	0.743699	0.840121	648	71.1903	5.2876
A5C101	25	3	1.15446	1.0354	1.19656	1.11253	1.09313	1.06057	0.959453	0.961478	0.935346	1.02924	1.00661	1.06837	0.884971	0.910392	0.846453	1.09561	1.08934	1.0509	1.09852	1.11815	1.057	152	15.6014	8.51416
A5C111	43.61	2	0.837385	0.849962	1.00151	0.705876	0.673683	0.784343	0.725463	0.756497	0.744557	1.14469	1.13951	0.982715	0.552458	0.613022	0.859709	0.446981	0.457758	0.607983	0.430875	0.403996	0.570643	133	14.8767	5.98584
A5C158	2.18	2		1.01175	0.866425		1.27469	1.19142		1.03658	0.875949		0.895656	0.892476		1.07743	1.02518		1.22226	1.48083		1.16083	1.25186	733	85.0774	7.75244
A5C183	10.4	1		0.953974			0.919174			0.91325			1.27205			1.16541			1.29462			1.12778		202	22.8914	6.29053
A5C1A9	7.09	2	0.962253	0.977939	1.03838	1.13589	1.29221	1.11694	1.06899	0.966295	1.02192	1.01499	1.14577	1.071	1.13932	1.48345	1.18532	1.20487	1.30587	1.17572	1.19227	1.27781	1.19714	494	54.5954	9.5835
A5C1C0	6.03	2	1.01621	0.938541		0.995315	1.02564		0.884622	0.822923		0.915475	0.840146		1.00006	0.798948		0.828571	0.803578		0.889707	0.961048		696	76.9052	8.44092
A5C1C5	37.99	22	0.738444	0.714468	0.713351	0.644101	0.610909	0.61291	0.455281	0.431534	0.460033	0.819452	0.826184	0.84982	0.462035	0.452796	0.451336	0.438867	0.423673	0.445254	0.442624	0.401219	0.438576	745	80.613	7.07861
A5C1G2	4.11	2	0.987159	0.965754	1.017	1.05599	1.19978	1.13615	0.858935	0.839982	0.955881	1.38148	0.883662	1.29248	1.36354	0.96038	1.33867	1.08302	0.946634	1.07408	1.15291	1.88854	1.17424	754	85.0207	6.01123
A5C1J0	22.5	3	1.0466	1.02052	0.983455	1.03694	0.95383	0.948411	1.1097	1.06107	0.965203	1.14314	1.05485	1.09886	1.42921	1.45959	1.41853	1.43995	1.41968	1.30762	1.08842	1.03789	0.996215	120	13.7378	11.605
A5C1J9	4.21	1	1.10356	1.08046	1.13242	0.862063	0.883069	0.92167	0.870487	0.914618	0.883046	1.0473	0.95097	1.05926	1.28958	1.27155	1.34484	0.964655	0.900928	0.903788	0.842953	0.845384	0.795279	285	29.5219	9.5249
A5C1K6	47.59	1	0.987221	0.935991	0.848307	1.06519	1.05704	0.750904	1.01087	0.9435	0.79415	1.06818	1.01268	0.842745	1.09379	1.03306	0.932417	1.05741	1.09416	1.0158	1.16755	1.13823	1.17792	166	17.7816	8.92432
A5C1M5	7.93	2	0.964281		1.03383	0.895596		0.985226	0.74248		0.75916	1.08822		0.956878	0.960445		0.947299	0.927713		0.74713	0.913327		0.789431	416	45.7651	5.70654
A5C1N5	8.52	1	0.891361			0.859089			0.929996			0.957223			0.961634			1.10271			1.023			176	19.577	6.78564
A5C1N6	12.96	1	0.939553	1.04882		1.12853	1.09145		1.01195	1.19431		0.997799	1.04473		0.963901	0.947276		1.11706	1.12518		1.25033	1.30883		301	34.4849	5.10986
A5C1U2	4.63	1	0.863566			1.0349			1.11355			0.988966			0.737602			1.09231			1.09936			432	48.7686	8.42627
A5C234	45.89	2	1.14337	1.10541		1.08516	1.0747		1.12279	1.09262		0.951202	0.991079		0.793905	0.821934		0.828801	0.800904		0.724801	0.733028		146	16.2878	10.4917
A5C288	23.26	9	1.3099	1.29626	1.33219	1.05646	1.06081	1.10637	0.904309	0.913659	0.900135	0.921439	0.942194	0.938435	0.959974	0.97836	0.994315	0.576914	0.615698	0.605572	0.49806	0.564419	0.530335	288	31.4112	6.41748
A5C294	37.97	1	0.791389	0.815206	0.787795	0.538677	0.634357	0.472886	0.931623	0.888105	0.860377	0.842276	0.694307	0.710191	0.800622	0.720578	0.699458	0.896915	0.782491	0.801196	1.25354	1.00252	1.11174	885	96.4819	6.80029
A5C2F7	1.13	1	1.3143		1.15617	1.35311		1.21158	1.01371		1.02941	1.1464		1.09098	1.37776		1.16168	1.16958		1.11674	1.34955		1.23647	973	111.228	9.93506
A5C2G6	50.25	6	1.11719	1.10552	1.07346	0.912378	0.995829	0.913533	1.32672	1.31807	1.31842	1.11078	1.12935	1.15804	0.969619	0.993173	1.018	1.25727	1.22178	1.22414	1.08844	1.08668	1.13509	203	21.9073	9.26123
A5C2M9	31.89	1		0.933617	0.807321		1.00761	0.909826		0.937278	0.976076		1.32063	1.12097		1.26891	1.21589		1.17728	1.11977		1.12962	1.18392	185	20.2042	8.86572
A5C2U2	3.54	2	0.936485	0.926029	0.880755	1.27228	1.22088	1.15504	1.0345	0.92827	0.87441	1.10859	1.07597	0.899967	1.07233	1.22173	1.17507	0.926306	0.938775	0.918331	1.04429	0.962823	0.852622	537	59.0011	8.29443
A5C319	11.66	2	0.967894	1.01921	1.06406	0.863012	1.10481	1.08985	0.89104	0.954938	0.917567	1.11342	1.47281	1.22515	1.23854	1.74453	1.23998	1.14958	1.56151	1.15216	1.22411	1.74667	1.17362	283	31.073	7.34229
A5C333	6.73	1	0.878723			2.68875			2.19563			1.39241			1.69859			2.75335			2.56822			223	24.1332	6.41748
A5C347	9.84	2	1.37949	1.46283	1.34663	1.16989	1.30267	1.15538	1.08202	1.04017	1.02337	0.93348	0.892624	0.943338	0.967874	0.940258	0.939743	0.836316	0.692177	0.826156	0.799138	0.679291	0.827185	193	20.5453	8.77783
A5C384	2.33	1		0.965039	0.957034		1.74053	1.5581		1.02447	0.934099		0.759378	0.724909		1.02167	0.978459		1.04035	0.904018		1.13229	0.928596	645	74.0667	8.01611
A5C3A2	32.64	8	1.18843	1.19851	1.18659	1.05288	1.04841	1.08859	1.24362	1.13329	1.12504	0.965531	1.00973	1.04009	0.905907	0.90517	0.98432	0.973166	0.976387	1.14211	1.03194	1.08312	1.11323	383	41.0963	9.74463
A5C3B4	37.02	3	0.965934	1.11136	1.13012	1.01866	1.17018	1.22937	1.0416	1.37528	1.27527	0.908535	0.751558	1.09364	1.19128	1.1683	1.31575	1.0494	0.794525	1.02117	1.14715	0.775557	1.17936	262	29.522	4.79248
A5C3D4	42.16	8	0.973331	0.982422	1.00316	0.918886	0.962605	0.892789	0.737918	0.761829	0.700415	0.981239	1.0367	1.02812	0.823835	0.916819	0.838852	0.579584	0.673689	0.531146	0.617202	0.705883	0.555214	472	51.8907	5.74463
A5C3G7	48.9	10	1.08055	1.08263	1.08284	1.10944	1.10357	1.13207	0.956333	0.942556	0.95534	1.03127	1.01633	1.02756	0.959393	0.970392	0.946824	0.964515	0.938481	0.910481	0.949243	0.920108	0.907511	272	29.5522	6.30322
A5C3I9	49.38	1	0.992376	1.06716	1.02489	1.01216	1.43248	1.24237	1.01203	0.994058	0.972146	0.961755	1.09125	0.900632	1.02891	1.20593	1.03161	1.01814	1.04582	0.99777	1.04306	1.12734	1.12514	160	17.4017	5.98584
A5C3K2	1.11	1		0.965054			0.899054			1.03649			0.836379			0.817274			0.98523			1.02769		994	112.383	5.66846
A5C3K3	2.67	1	0.975857	1.05662		0.962333	0.97909		0.92657	0.987085		1.03023	1.05141		1.08383	1.098		0.885091	0.891115		0.915582	0.972936		450	49.7147	8.89502
A5C3N2	14.47	2	0.81373	0.882877	0.936156	0.900072	0.826639	1.11275	1.4792	1.67877	1.26974	1.14425	1.22027	1.19586	0.919798	0.886837	0.993931	1.05934	1.17659	1.09355	0.813315	0.746811	0.902055	318	33.7441	10.0962
A5C3U3	2.12	1	0.907561	0.862446	0.878206	1.10014	1.11002	1.07116	1.12049	0.995016	0.95521	1.04253	1.0515	1.02154	1.01418	1.14636	1.10577	1.22504	1.27982	1.24948	1.03654	1.03288	0.990967	377	43.2198	10.1108
A5C3V1	52.68	6	1.09465	1.10151	1.06407	1.01148	1.1098	1.12418	0.909414	0.898565	0.845621	1.13376	1.10138	1.05546	1.21643	1.13519	1.16713	1.15662	1.13697	1.07063	0.75713	0.853778	0.759284	112	12.8478	10.5503
A5C3X6	51.64	3	0.978111	1.05999	1.12372	1.00343	1.7127	2.10127	0.914483	1.01277	1.163	1.33771	2.48652	3.3049	1.09798	1.41956	2.0251	0.849314	1.33003	1.56761	0.928	1.26142	1.68479	610	64.9523	8.67529
A5C415	3.59	1	0.931575			1.03939			0.838021			0.85085			0.85415			0.985777			0.932053			306	33.2707	10.0229
A5C436	12.13	6	0.93025	0.927512	1.01164	0.892673	0.860042	0.851688	1.00282	0.980196	0.934758	0.963929	0.981329	0.929653	0.888286	0.889835	0.876719	1.13956	1.10505	0.955963	0.909948	0.92843	0.749497	536	60.4875	7.13721
A5C492	5.49	2		0.947692	1.07692		1.125	1.21858		0.908465	1.07617		0.878146	1.0254		0.992567	1.28138		1.0166	1.2756		0.873647	1.48721	474	52.0988	6.63916
A5C4C2	53.24	4	0.969457	0.997133	0.989119	1.04731	0.949196	0.956526	0.892229	0.825605	0.735742	1.05416	0.989384	0.975789	1.24892	1.17986	1.13817	1.14522	0.985388	0.963896	1.00406	0.945224	0.875794	447	49.3047	9.0708
A5C4J2	51.75	4	1.0334	1.02383	0.986467	0.927309	0.918164	0.959483	1.00134	0.928106	0.925889	1.06673	1.10053	1.08108	1.09995	1.06816	1.0589	0.996082	0.976579	0.980238	0.943676	0.882313	0.909516	143	15.9264	10.272
A5C4K0	6.86	2	1.0846	1.06138	1.06557	1.05254	1.04312	0.915031	1.32381	1.86576	1.8265	1.06493	1.09481	1.0875	0.98905	1.21124	1.25453	1.1695	1.49497	1.41113	1.25223	1.38201	1.37765	423	47.832	7.95752
A5C4K5	2.27	1	0.869827	0.842512	0.968757	0.91109	0.928525	1.01176	0.433989	0.440849	0.579289	1.04389	1.04021	1.12406	1.01529	1.07036	1.06768	0.672922	0.651105	0.84186	0.791883	0.804752	0.932284	309	35.0104	6.72705
A5C4M9	3.66	1	0.966018	0.981539	0.929985	0.971916	0.849082	0.875044	0.956287	0.94447	0.854053	1.02996	0.925459	0.891527	0.822485	0.809862	0.757376	1.00285	0.830952	0.801907	1.12641	0.967044	0.989108	355	39.7234	5.68115
A5C4U9	36.33	2	1.09142	1.15091	0.934138	1.45339	1.14373	0.742645	1.13541	1.20222	0.820407	0.950233	0.946359	0.894	1.3157	1.24492	0.97164	0.894846	0.795615	0.615825	1.03368	0.704416	0.536945	267	28.2573	5.43994
A5C4V0	19.19	1	0.994882	1.02685	0.922642	1.02955	1.01075	0.646223	0.995852	1.09288	0.889556	0.60738	0.497671	0.216726	0.771147	0.647296	0.398832	0.584527	0.554318	0.23419	0.666419	0.603545	0.341193	370	39.0874	7.06396
A5C4X8	8.95	3	0.685158	0.828776	0.864563	0.675589	0.788529	0.857232	0.85464	0.910906	0.967272	0.545649	0.750594	1.10856	0.505008	0.732089	0.961478	0.59736	0.754379	1.03268	0.745051	0.956954	1.12112	1061	116.517	5.45264
A5C504	36.96	4	1.09909	1.17261	1.12435	1.10305	1.11171	1.04653	0.977672	1.01696	1.0086	0.920168	1.0861	0.954674	0.993873	1.12252	0.992259	0.967068	0.971528	0.921384	0.831169	0.930505	0.846873	184	20.4386	8.42627
A5C512	3.12	2	0.955595			1.07452			1.27712			0.659626			0.82342			0.76546			0.861658			609	68.2699	6.44287
A5C536	8.87	1	0.890571	0.968992	1.07239	0.963807	0.930205	0.865506	0.953705	0.979792	0.933889	1.28646	1.2983	1.23617	1.13454	1.15484	1.15837	2.07648	2.99976	2.85474	3.20584	4.83186	4.67054	541	60.116	9.27588
A5C565	4.7	1	1.04166	1.11003	1.01129	1.5287	1.29058	1.34488	1.19272	1.13538	1.36018	2.19917	1.86627	1.87307	1.80488	1.91072	1.72963	2.85084	2.31578	2.62114	3.00435	2.29017	2.72562	1341	152.405	9.12939
A5C572	4.85	1		0.812071			0.93304			0.818599			1.04853			0.947176			0.979747			0.937622		495	55.3198	6.53662
A5C5B3	8.29	2	1.03737	0.999114	1.01666	0.973586	0.925607	0.937264	1.14444	1.19482	1.13389	1.20706	1.18136	1.25797	1.04872	1.06291	1.07577	1.28776	1.28433	1.27599	1.15197	1.18716	1.22194	410	45.6077	5.78271
A5C5H7	0.74	1	0.944883	0.947118		0.880758	0.822236		0.998556	0.834146		1.01859	0.921852		1.18383	1.06591		1.16989	1.01672		1.10311	0.913096		1625	183.031	7.13721
A5C5K3	58.14	5	0.939351	0.929247	0.916516	0.882026	0.906198	0.853827	0.892098	0.84325	0.871463	1.07754	1.10219	1.14867	0.875703	0.90024	0.85932	1.16391	1.19412	1.21507	1.1932	1.20916	1.20805	485	53.147	6.354
A5C5K7	3.76	1			0.956834			0.71555			1.00764			0.774918			0.861697			1.05088			0.828492	426	47.71	8.99756
A5C5L8	7.72	1			1.13731			1.44653			1.49714			1.15359			1.21092			1.0055			1.03556	324	35.9347	6.53662
A5C5M6	4.11	2	1.14299	1.08766	1.13631	1.10088	1.05689	1.09363	1.16871	1.18537	1.10702	0.985253	1.07794	1.03247	1.06564	1.06072	1.05811	1.01758	0.978383	0.989507	0.957664	1.01931	0.967066	365	39.5949	8.70459
A5C5N2	5.09	1	1.01087	0.827366	1.02638	1.35175	1.1944	1.31667	1.29003	1.13768	1.34219	1.48852	1.40465	1.5863	1.81695	1.67156	1.76418	1.83066	1.60032	1.78069	1.68632	1.37001	1.54595	275	29.9004	6.20166
A5C5N8	5.88	2	0.899845	0.900353	0.917173	0.835527	0.928816	0.871883	0.982194	0.809891	0.881708	1.28781	1.24752	1.27006	1.21021	1.17127	1.19084	1.14101	1.01357	1.08321	1.1395	1.09306	1.12632	221	24.6084	7.07861
A5C5T3	11.74	3	1.07675	1.08909	1.10904	1.01554	1.12457	1.16211	1.20197	0.833846	1.05341	1.04733	1.04856	0.976221	1.10989	1.0347	1.09409	1.16342	0.897638	1.41225	1.65024	1.24762	2.03952	426	45.2457	7.1665
A5C5U0	11.03	2			1.09917			1.30393			1.23683			1.43103			1.54206			1.39407			1.4557	290	31.1586	4.729
A5C5V2	4.39	1		0.743348	0.692806		0.812346	0.491634		0.521312	0.367879		1.12182	1.01156		0.586208	0.473071		0.866297	0.675651		0.671997	0.53169	456	50.516	7.03467
A5C5V5	17.84	4	0.97291	0.976732	1.05207	0.833357	0.867669	0.848264	1.07181	1.05686	1.05826	1.08322	1.0927	1.13772	0.951408	0.918537	1.10472	0.983393	1.0335	1.09568	0.934218	0.972193	1.01997	398	44.9253	6.01123
A5C5W5	1.81	1	0.980643	0.90154	1.02304	1.39283	1.27199	1.51405	0.912492	0.949075	0.798823	1.09257	1.05868	1.04855	1.01262	1.05809	1.03302	1.01962	1.04745	1.06649	1.14207	1.0791	1.09844	608	66.4314	5.71924
A5C673	8.71	2	1.00171	1.01881	1.15604	0.919272	0.924293	0.983627	1.02183	1.02281	1.0902	0.852771	0.941036	1.07409	0.878983	0.852115	0.97564	1.00855	1.00136	1.1119	1.09024	1.04486	1.14823	356	39.5663	5.61768
A5C6B1	20.83	3	0.949038	0.978261	0.975856	0.685505	0.709005	0.760864	1.38194	1.3309	1.43266	1.11634	1.09142	1.17864	1.3999	1.39209	1.5791	1.01655	0.944987	1.1358	0.769034	0.81033	0.781998	144	16.0682	7.18115
A5C6C7	6.68	4	1.00955	0.938393	0.976067	0.686784	0.724695	0.738251	0.626371	0.699121	0.722032	0.70979	0.889131	0.868166	0.777613	0.823537	0.943108	0.57718	0.69069	0.716332	0.468451	0.584087	0.6328	719	81.0844	5.78271
A5C6E5	2.41	1		1.00586			0.98784			1.68302			1.05262			1.06472			1.29259			1.4193		746	82.4072	6.65381
A5C6H7	34.16	27	1.02708	1.00825	1.01675	1.09348	1.0527	1.06897	1.40198	1.32618	1.34604	0.882719	0.876432	0.885197	0.8591	0.865978	0.866393	1.09178	1.07098	1.05979	1.24639	1.22408	1.22626	811	92.424	6.11279
A5C6I1	2.65	1	0.901692	1.04576		0.918426	0.983487		0.875835	0.992453		0.976055	1.1225		0.935699	1.07432		1.02333	1.02016		1.17846	1.12614		567	62.8706	9.48096
A5C6I9	35.94	1		0.995494			2.12017			1.09327			1.1258			1.13276			1.03412			1.15375		498	54.6116	5.50342
A5C6P0	2.2	1		0.907575			1.02635			1.32289			0.975516			1.26138			1.01175			0.997681		501	56.7164	6.17627
A5C6P8	16.74	2	1.10297		1.12295	0.999405		1.2827	1.19865		1.39206	0.982601		1.39437	1.06651		1.41487	0.844331		1.35007	0.667876		1.2289	215	23.8902	7.02002
A5C6S4	5.81	1	1.00171			0.836305			0.659203			0.933687			0.855222			0.726126			0.557375			155	17.2988	9.14404
A5C6U2	1.6	1	0.981998			1.10536			1.20852			0.897933			1.00919			1.07713			1.18075			376	43.194	8.41162
A5C6V1	22.98	8	1.09372	1.07012	1.0817	0.910503	0.992841	1.03833	1.02927	1.0605	1.00658	0.984067	0.98266	1.00379	0.907623	0.887795	0.944141	0.983165	1.0285	1.01834	0.96116	1.08331	1.04598	309	34.4966	6.80029
A5C6V7	3.92	1			0.901228			1.1712			0.887512			0.927748			1.08276			1.17732			1.41045	332	37.1697	6.65381
A5C6X9	5.29	1	1.05503	1.13175	1.00722	0.863289	0.947113	1.08977	0.819707	0.918751	0.906219	1.02573	0.992646	1.00247	0.795142	0.785763	0.844208	0.774086	0.885777	0.882135	0.787126	0.802921	0.819833	378	41.0857	7.57666
A5C6Y1	21.98	8	0.970359	0.943736	0.92993	0.963432	0.864742	0.972193	1.05946	1.08078	1.07839	1.05469	1.01396	1.01138	0.929042	0.891417	0.95735	1.17939	1.21624	1.21614	0.958083	1.03636	1.04512	373	41.8269	6.85889
A5C700	25.91	1	1.24215	1.23082	1.26497	1.53548	1.89563	1.60986	2.59976	2.28718	2.40589	3.75952	3.77796	3.31271	5.88926	5.37263	4.99782	4.00203	3.56864	3.59835	2.69327	2.60981	2.52648	220	25.6848	5.8335
A5C707	22.44	5	1.12331	1.06639	1.12619	1.29152	1.25309	1.3499	0.962939	1.00833	0.971124	1.08331	1.09655	1.14995	1.07536	1.09549	1.15986	0.984985	0.985807	0.911014	1.09911	1.13924	1.14691	401	44.284	7.48877
A5C718	51.67	3	1.06417	1.10378	1.10277	1.34864	1.36022	1.36793	0.860508	0.842178	0.882899	1.42535	1.40465	1.40877	2.81127	2.46728	2.60464	0.97791	1.0578	1.02408	0.917575	0.903565	0.953698	180	20.4151	8.92432
A5C721	1.71	1	0.924766		1.01182	1.13102		1.16767	0.821593		0.898899	1.08314		1.15129	1.14884		1.18218	0.886389		1.02881	0.881015		0.984476	762	85.2693	7.84033
A5C7G2	13.26	4	0.988647	1.01404	1.04277	0.941013	1.13369	1.1396	2.2544	2.69807	3.21896	1.05265	1.04908	1.32549	0.952069	1.08054	1.27778	0.988249	1.02904	1.09451	1.00332	1.12468	1.29485	1471	166.029	7.94287
A5C7J5	63.03	24	1.00594	1.03407	1.00955	0.948018	0.909707	0.897113	1.02862	0.99781	1.01108	1.10145	1.12194	1.12076	1.05196	1.05796	1.04914	1.15947	1.19694	1.23124	1.19282	1.18424	1.23437	357	39.2441	5.71924
A5C7J7	7.77	1	1.12736	1.12424	1.21987	1.14519	1.05596	1.04796	1.12381	1.09393	1.32484	0.95385	0.833994	0.902759	0.868241	0.894021	0.79548	0.871715	0.708357	0.759141	0.91134	0.743112	0.912208	206	21.7643	5.52881
A5C7K4	51.2	8	1.06903	1.04555	1.03111	0.93768	0.960796	0.911853	1.0359	1.01371	1.0308	1.05272	1.00905	0.991171	0.998287	0.938563	0.948942	1.24259	1.18449	1.22259	1.36894	1.29871	1.28327	166	17.7562	5.56689
A5C7K7	50.54	2	0.958558	0.945224	0.982122	0.976737	0.996244	1.01419	0.882666	0.928578	0.943335	2.52811	1.46936	1.94363	1.6121	1.24885	1.4927	2.01383	1.29032	1.84424	2.05154	1.34964	1.84701	734	81.5818	6.62451
A5C7K8	38.06	3	1.0714	1.02329	0.963003	1.27186	0.928807	1.06423	1.50358	1.23624	1.20578	0.889906	0.891985	0.98219	1.26904	1.01144	1.0558	1.11892	1.10048	0.951397	1.74294	1.17467	1.20822	155	17.5068	4.67822
A5C7R4	34.23	8	0.912069	0.953643	0.956585	0.839853	0.747434	0.783906	0.995049	0.968279	0.955929	1.14548	1.16777	1.08702	1.4056	1.42106	1.33658	1.21477	1.20035	1.1722	0.906496	0.847467	0.843715	149	16.4339	10.6089
A5C7R7	0.93	1	0.811399	0.869702		1.06364	1.13962		0.747829	0.833105		0.740375	0.794446		0.829156	0.851444		0.763202	0.84112		0.634456	0.7457		751	83.3331	7.62061
A5C7T4	1.75	1		0.880606	0.913465		0.99826	1.23036		0.755426	0.828352		0.764355	0.864556		0.851806	1.04948		0.759753	0.884321		0.728412	0.844172	1088	120.144	6.88818
A5C7X2	29.23	13	0.999557	0.976038	1.00497	1.04556	1.09485	1.01897	2.39128	2.18633	2.68405	1.25314	1.17314	1.1932	1.17232	1.14805	1.09589	1.31891	1.29208	1.26594	1.25558	1.30436	1.23798	496	55.706	7.6792
A5C801	18.74	1	1.02306	1.03578	0.974371	1.25838	1.11659	1.20277	1.03947	1.04337	1.03356	1.10647	1.07964	1.13432	1.12557	1.05996	1.04492	0.974613	1.00154	0.97378	1.09286	1.103	1.0899	859	93.8696	9.02686
A5C816	10.48	3		1.1736	1.06591		1.04095	1.03957		0.78652	0.854566		0.774277	0.875941		0.896554	0.902537		0.714661	0.775012		0.772439	0.846138	458	51.0122	6.06201
A5C824	5.76	1			0.953859			1.10248			0.947885			0.992542			0.938963			1.14864			1.12265	295	32.435	9.20264
A5C834	6.92	2	1.02188	1.0054	1.00584	0.785741	0.875757	0.895383	1.13717	1.03237	0.990392	0.894048	0.947063	0.87871	0.730044	0.891425	0.737122	0.972892	1.18209	1.11252	1.06092	1.26748	1.24913	260	28.6372	9.27588
A5C838	7.27	1		1.02037			1.01971			0.850583			0.90644			1.0894			1.03145			0.839704		110	12.3243	4.98291
A5C8A7	8.19	3	0.784487	0.906311	0.753385	1.03867	1.08039	0.849763	1.03266	1.11548	1.16135	0.812485	0.951613	0.617656	0.967642	1.03717	0.770655	1.19303	1.08665	1.25992	1.15066	1.17171	1.19616	403	44.748	7.6792
A5C8F3	55.07	1		0.967317			0.976756			0.894699			1.0339			0.932648			1.00045			1.101		207	23.3397	6.23975
A5C8G2	15.52	1	1.20212	1.16948	1.06686	1.57489	1.56515	1.28482	1.01962	1.07085	1.07304	1.51655	1.37518	1.47964	1.99963	1.97227	1.79501	1.64363	1.82935	1.27112	1.83879	1.88932	1.36392	232	26.1636	8.25049
A5C8G8	7.58	2		0.82964	0.92391		0.769271	0.836982		0.750771	0.783711		0.919061	1.11571		0.90878	1.04225		0.835735	0.816389		0.876648	0.899589	462	51.3658	8.32373
A5C8J1	7.84	1	1.15657	1.0045	1.02931	0.802228	0.824934	0.906661	1.08248	1.00786	1.06238	1.28852	1.04728	1.02799	0.963215	0.90685	0.867741	1.00097	0.939426	0.976136	1.102	1.07086	1.08501	153	17.5846	4.67822
A5C8N6	9.45	1	1.21926	1.16804	1.22138	0.892916	0.785956	0.917181	0.828118	1.03954	0.805357	1.07526	1.04915	1.01491	1.00602	1.1225	1.03037	1.02293	1.09744	1.02168	0.870396	1.03336	0.86735	127	14.1606	9.0415
A5C8P3	5.06	10	0.940117	0.923634	0.910846	1.07413	1.13327	1.03231	1.01789	0.978306	1.06145	0.816559	0.897438	0.824035	1.03235	1.10549	1.13926	1.17317	1.05444	1.10674	1.2824	1.20562	1.52068	2294	268.181	8.85107
A5C8P4	7.2	2	0.912095	0.90091	0.877704	0.699921	0.626096	0.524176	0.640354	0.659108	0.677493	0.72146	0.727397	0.68442	0.860697	0.834187	0.862516	0.724215	0.621913	0.6461	0.737556	0.635974	0.571532	375	41.7469	6.31592
A5C8T5	8.24	2	1.0053	1.00088	0.990771	1.18808	2.05645	1.12612	1.12294	1.7634	1.17431	1.02051	1.36412	1.00347	0.978163	1.36613	0.966524	1.07095	1.57561	1.07045	1.19183	1.68994	1.17213	376	43.1385	8.92432
A5C8Y4	12.59	2	1.06471	1.06398	1.11396	1.185	1.29643	1.06907	1.19587	1.12536	1.19888	0.912632	0.994119	0.853289	1.34914	1.25122	1.46533	1.03091	0.982126	0.771527	1.16557	1.21336	0.862239	286	30.748	4.83057
A5C8Z3	2.65	4	0.913751	0.896014	0.988642	1.41883	1.15917	1.16404	1.09903	1.19998	1.1345	1.00454	0.935298	1.01236	1.35438	1.07336	1.20083	1.21858	1.06032	1.02531	1.04566	1.0306	1.01692	1662	183.273	6.43018
A5C962	24.49	4	1.06484	0.915737	1.11452	0.751922	0.729682	0.730869	0.912386	0.945877	0.66191	0.680493	0.710555	0.67998	1.13179	1.25445	1.33499	0.734719	0.625974	0.555184	0.581667	0.500152	0.399278	196	21.7423	5.26221
A5C997	13.02	2	1.26727	1.28383	1.32827	0.790116	0.779307	0.749269	1.47198	1.42179	1.51832	0.528728	0.514605	0.554506	0.703104	0.666579	0.716958	0.450194	0.449643	0.478676	0.466936	0.446982	0.489703	215	23.5059	4.66553
A5C9C1	22.76	4	0.990891	0.976003	0.941315	1.05618	1.01485	1.07887	0.940009	0.873341	0.874498	0.950851	0.879665	0.948891	0.900558	0.934143	0.902182	0.964352	1.02071	1.04504	1.10248	1.15225	1.13514	290	31.0595	7.21045
A5C9D3	11.22	3	1.2615	1.12355	1.31911	0.782997	0.744234	1.0999	0.761385	0.845416	0.765849	0.971637	0.927139	1.06103	1.77938	1.16277	2.14772	0.850223	0.826045	1.00055	0.534491	0.681517	0.66972	196	21.5351	7.86963
A5C9F4	13.09	8	1.06723	1.01433	1.05521	1.1403	1.03927	1.02767	1.0466	1.05997	1.06355	1.03275	0.999348	1.07231	1.22368	0.97769	1.01261	1.04114	0.944483	1.00191	1.24563	1.13517	1.16008	619	67.5524	7.53271
A5C9H4	11.71	3	1.24283	1.13827	0.882791	1.55033	0.92175	0.917315	0.861957	1.08814	1.06271	0.902137	1.10491	1.15311	0.898542	1.1369	1.12278	0.743783	1.19904	1.42792	0.93979	1.48203	1.58571	632	68.9335	8.48486
A5C9J4	6.52	2	0.9172	1.00192	1.03729	1.09623	1.1787	1.02797	1.23295	1.26661	1.32955	0.866489	0.967146	0.880874	1.00937	1.02256	1.09764	1.06187	1.22685	1.38646	1.13681	1.1578	1.22152	414	45.6338	6.32861
A5C9J9	9.09	1	0.996355			0.860624			0.877811			0.775786			0.835812			0.595761			0.612458			154	16.9457	8.49951
A5C9Q0	20.73	3	1.19192	1.24727	1.17446	0.963433	0.968047	1.12686	1.66732	1.63264	1.24698	0.87513	0.892465	1.02599	0.974931	0.895515	0.939887	1.37105	1.09872	1.09713	2.0606	1.52225	1.31529	164	18.2275	7.37158
A5C9Q6	2.46	1		0.841913			1.25345			1.03141			0.861984			0.933633			1.10508			0.942583		893	98.305	6.48096
A5C9Q8	6.23	1	1.02327			1.39381			1.01476			0.997399			1.0351			1.05513			1.13546			289	33.0352	8.60205
A5C9T0	8.64	1			0.927148			0.955668			0.747079			0.803979			0.854966			0.832146			0.820822	463	50.2982	6.7124
A5C9X5	31.8	7	1.25723	1.12328	1.18414	0.986791	0.980524	1.10916	1.09405	1.02732	0.99082	1.06162	0.942944	0.982847	1.04814	1.0045	1.01393	1.05562	1.04039	1	1.09896	1.05787	1.02252	283	31.497	5.42725
A5C9Y2	2.88	1	0.810957	0.917493	1.00326	0.801269	0.885696	0.894148	0.787738	0.896134	0.99669	0.937188	0.993525	0.998332	0.903726	1.02204	0.997492	0.841421	0.952147	0.943909	0.93688	0.847015	0.904997	417	47.2174	8.22119
A5C9Z4	3.63	1	1.04364		0.956783	0.895641		0.83146	0.86497		0.866843	0.747387		0.742043	0.698464		0.771878	0.62126		0.647716	0.606171		0.615399	248	27.2198	7.13721
A5CAF6	83.04	27	0.971134	0.972642	0.968419	0.906043	0.913689	0.903763	1.0324	1.0143	1.01033	1.21829	1.19691	1.18056	0.989286	0.995495	0.970538	1.28934	1.27286	1.27487	1.67877	1.68539	1.68156	401	42.3957	6.72705
A5CAF8	73.64	31	1.09006	1.11501	1.11504	0.949099	0.962466	0.945472	0.769341	0.751356	0.745822	0.970269	0.957338	0.952806	0.805826	0.815367	0.793947	0.661684	0.652325	0.620994	0.646947	0.65133	0.609609	478	50.052	8.25049
A5CAJ7	32.7	12	0.951932	0.939699	0.901566	0.92299	1.00393	0.930361	0.919336	0.993424	0.942398	0.939376	0.987325	0.987845	0.866422	0.962442	0.961379	0.831056	0.943599	0.952634	1.08314	1.12588	1.22217	474	51.3638	6.69775
A5CAK8	4.49	1		0.957989			1.26555			1.03925			1.11192			1.20919			1.15871			1.18018		178	19.9433	10.1548
A5CAL0	1.73	1		1.08704			1.01083			1.07446			1.02535			1.1259			1.09219			1.24189		520	57.3408	8.67529
A5CAL1	40.58	11	0.921286	0.923805	0.948669	0.984492	0.953642	1.00753	0.822794	0.853142	0.875692	1.18231	1.1352	1.19792	0.921545	0.97386	0.962436	0.883879	0.892738	0.884447	0.980715	0.942252	0.947652	313	34.282	6.32861
A5CAL6	5.44	1			1.02755			1.01364			1.11445			1.03645			1.0906			1.2148			1.17172	294	33.9788	7.94287
A5CAR8	2.16	1		1.03058	0.873706		1.03597	0.883048		1.75534	1.48117		1.09529	0.965573		0.699228	0.615227		0.662976	0.580747		0.553342	0.481462	509	58.2483	8.85107
A5CAU5	15.23	2		1.11589			0.937293			0.83614			1.20443			1.0774			0.970405			0.851595		197	21.6054	9.20264
A5CB20	41.05	2	0.968445	0.890875	0.92174	0.725533	0.684348	0.630305	1.10366	1.02503	0.993088	0.42232	0.404852	0.330861	0.493437	0.482673	0.412856	0.442225	0.416694	0.349872	0.449095	0.442288	0.381268	497	54.1217	8.19189
A5CB35	7.07	1	0.911696			0.770362			0.893838			0.803644			0.923707			0.837062			0.851265			368	41.2198	7.95752
A5CB91	39.13	6	1.07282	1.10662	1.05058	0.904146	0.832746	0.943791	1.01289	1.01005	1.01403	1.00366	1.05394	1.0437	1.29267	1.28265	1.1725	1.29524	1.24202	1.18516	0.925846	0.931845	0.989063	207	23.9322	11.0923
A5CBA7	17.67	12	0.983269	0.999974	0.988084	1.09641	1.20157	1.19811	0.992219	0.990367	1.00468	0.994193	1.01612	0.974093	1.09869	1.11923	1.10801	1.47337	1.39691	1.33473	2.28429	2.14779	2.13701	764	83.8203	6.56592
A5CBB3	12.15	3	0.917409	0.968277	0.97052	1.0687	0.889445	0.877984	0.818132	0.969007	0.886527	1.03052	0.918837	0.929269	0.865412	0.864636	0.969001	0.933234	0.955844	0.965329	1.03046	0.972765	0.917636	362	39.8386	6.15088
A5CBE1	15.97	3	1.08256	1.00414	0.921987	1.63973	1.08349	1.35013	1.33044	1.18471	1.14756	0.83798	0.673852	0.949088	0.903503	0.697794	1.00113	0.693239	0.561474	0.979415	0.715471	0.554191	1.13222	238	25.8857	6.0874
A5CBE2	27.69	8	0.94879	0.959741	0.995216	0.875477	0.856343	0.986741	1.03533	1.02511	1.08595	1.09123	1.03725	1.08077	0.891854	0.832739	0.88429	1.00144	0.95559	0.992779	1.06359	1.04171	1.03915	325	36.8511	6.03662
A5CBT6	3.26	4	1.13164	1.01246	0.823007	1.07685	1.03331	1.0655	1.22821	1.08973	0.951861	0.862071	0.819343	1.02797	0.972112	0.903174	0.933749	0.984238	1.00701	0.877822	1.18736	1.09094	1.05272	1778	192.855	7.38623
A5CBU2	11.43	1	0.943303	0.963905	0.966188	0.894074	0.877513	0.900234	0.69631	0.698636	0.652747	1.1349	1.09515	1.08686	0.964787	0.924267	1.06284	0.914963	0.915624	0.932849	0.790723	0.806103	0.864572	140	15.3356	5.51611
A5HJ40	3.45	1	0.910222	0.820288	0.81949	0.965255	0.690087	0.674366	0.823233	0.483593	0.492691	0.687847	0.447054	0.478786	1.82266	2.07725	2.23604	0.638796	0.515574	0.545227	0.601708	0.499064	0.531188	464	51.0206	5.35107
A5JPK6	30.41	8	0.850166	0.86028	0.803687	0.831511	0.827189	0.813181	0.704575	0.676615	0.706503	0.862844	0.85188	0.781428	0.795814	0.82358	0.78761	0.719688	0.723463	0.73929	0.667866	0.660041	0.66023	319	34.6208	5.22412
A5JPK7	63.59	5	1.03977	0.958082	0.998007	0.973383	0.988811	0.988833	1.07871	1.03355	1.0952	1.0643	0.973137	1.0669	0.856567	0.848076	0.935943	1.00679	0.999754	1.09106	1.25547	1.20328	1.29755	434	47.2497	6.23975
A7LH72	11.62	4	1.11715	1.13689	1.08302	0.910413	0.896327	0.88366	0.937485	0.94183	0.958563	0.928691	0.924614	0.894432	1.07623	1.06949	1.05514	0.83062	0.794696	0.75588	0.689644	0.631669	0.621399	284	30.9692	6.27783
A7NVX9	52.16	4	0.754288	0.781003	0.80219	0.724089	0.691777	0.734446	0.807995	0.789329	0.783396	1.30923	1.16921	1.1506	0.924853	0.907403	0.962849	1.35892	1.35569	1.305	0.809833	0.830629	0.852693	393	43.0868	6.02393
A7NW78	18.46	3	1.0141	1.00001	0.965186	1.06309	1.03096	0.91254	1.18837	1.52953	1.02494	1.03424	0.890531	0.938512	1.48415	1.43108	0.630848	1.10579	0.923542	0.595613	0.915387	0.65301	0.876189	195	20.6402	9.75928
A7NW79	14.42	3	1.41419	1.44139	1.38764	1.33798	1.54773	1.40597	2.12632	2.18397	2.14488	1.09599	0.965749	1.03313	1.37886	1.39232	1.35983	1.20477	1.17524	1.15824	1.17355	1.1062	1.07807	208	21.7679	9.42236
A7NY33	40.5	11	1.10686	1.07889	1.10812	1.26724	1.21435	1.16135	1.07518	1.03736	1.09509	1.52264	1.52157	1.48971	2.10465	1.93073	2.03153	1.41358	1.42269	1.43058	2.02469	1.89206	1.96607	321	34.039	8.26514
A7PQS0	27.62	1	0.635862	0.539597	0.594215	0.394838	0.459963	0.426241	0.567033	0.441563	0.452148	1.4952	1.41574	1.29131	0.95708	0.82813	0.844985	1.27014	1.15538	1.0386	0.675781	0.696468	0.626351	391	42.7107	6.66846
A7PRJ6	61.58	8	0.908831	0.893961	0.90374	0.826784	0.800561	0.930088	0.781995	0.756152	0.800414	1.33012	1.21575	1.28728	1.09406	0.919488	1.03311	1.07413	0.944343	1.04344	0.988654	0.818331	0.920463	393	42.9037	5.79541
A9CSP0	20.72	2	1.33548	0.991446		1.21813	1.17907		1.07151	1.09791		1.55331	1.0972		1.29422	1.08822		1.12379	1.39258		1.1452	1.9457		222	23.9421	5.31299
A9UFX8	11.14	3	0.885473	1.00882	0.883467	0.712556	1.03295	0.860181	0.816849	0.877533	0.801161	1.32401	1.25598	1.19287	0.989498	1.04977	0.986859	0.933559	0.997338	0.879913	0.90447	1.07365	0.895392	377	41.4362	5.89697
A9UFY2	29.37	6	1.203	1.18279	1.26111	1.31501	1.16409	1.26059	1.18373	1.17068	1.2992	0.976414	0.896394	0.975943	1.07172	1.02868	1.08515	0.907857	0.910022	0.882408	0.888649	0.917189	1.01332	126	14.2381	4.67822
B0FZ26	15.33	3	1.04186	1.0349	1.0371	1.19242	1.09607	1.18728	2.72566	2.0044	2.40085	1.08308	0.995605	1.11946	1.0541	1.03849	1.0662	1.38256	1.14827	1.31275	3.09941	2.34168	2.61838	261	27.2875	5.24951
B2CKL9	16.88	5	1.19964	1.15416	1.11015	1.28825	1.67146	1.49017	1.20405	1.19568	1.14669	0.867798	0.818729	0.737878	0.820855	0.854448	0.78872	0.723628	0.74141	0.629281	0.9068	0.885385	0.939489	320	36.6639	8.57275
B2KL75	3.36	1	0.764882			1.12874			1.17437			0.889882			0.867308			0.971902			1.14837			596	68.2578	6.69775
B2ZCZ6	21.59	1	0.756322			0.642256			0.62257			0.465231			0.670374			0.568071			0.452957			88	9.93906	5.78271
B2ZGM8	3.96	2	1.01505	1.00081	0.985026	0.941316	0.998593	1.044	0.835699	0.837405	0.918366	0.931087	0.927766	1.08823	0.85548	0.827449	0.934859	0.824333	0.877768	1.01547	0.872743	0.899053	1.09826	682	77.7075	6.82959
B2ZP02	16.81	1	1.01707	1.04633	1.03928	1.48161	1.61715	1.32588	1.45837	1.7247	1.49332	1.10291	1.05251	1.19466	1.24147	1.27818	1.13538	1.07462	1.07704	1.10886	1.49241	1.49561	1.46732	345	37.5829	8.95361
B5KFB5	10.56	1		0.833577	0.791251		0.765616	0.759518		0.983826	0.991618		0.71465	0.665959		0.846414	0.877117		0.767678	0.780429		0.843825	0.818548	161	17.6422	4.90674
B5LZ65	4.56	2	0.846716	0.992813	1.06467	0.927304	0.967902	1.04111	1.08072	0.979911	1.06283	1.20288	0.845308	0.94825	0.960473	0.902744	0.883786	0.855373	0.824445	0.928191	1.19092	1.01409	1.05398	680	79.2503	6.58057
B6VJV3	7.58	2	1.20196	1.06261		1.3764	1.22844		1.0688	1.10809		0.81423	0.837623		0.760333	0.911869		0.855133	0.831759		0.926798	0.856692		198	22.0087	9.56885
B6VJV4	4.79	1		0.985741	1.10735		1.48858	1.38058		1.17542	1.23413		1.10513	1.11439		1.04727	1.02656		1.10157	1.09113		1.134	1.13047	334	37.1924	10.7554
B6VJV5	18.42	3	1.04302	1.09078	1.05841	1.13459	1.01213	1.07522	0.945196	0.838725	0.763429	0.926085	0.984774	0.851645	0.878177	0.778935	0.743339	0.887772	0.827758	0.752716	0.891778	0.776884	0.686122	190	22.5241	7.50342
B6VJW7	27.04	4	1.1049	1.09983	1.09213	1.24769	1.16938	1.12153	1.02557	0.999204	1.02235	1.16847	1.12015	1.10651	1.01586	0.937499	1.00718	0.971066	0.900357	0.941779	0.986513	0.894457	0.976844	159	18.021	8.35303
B6VJY3	48.92	9	1.0419	1.06063	1.0343	1.14213	1.17187	1.17932	1.09543	1.06646	1.0887	1.04852	1.01868	1.02919	0.872009	0.909305	0.857412	0.969517	0.931828	0.935166	1.13576	1.12932	1.15484	509	55.1089	6.32861
B6VJZ7	21.31	2	0.984555	1.0348		1.0525	1.04205		0.828694	0.813291		1.04664	1.07628		0.948395	0.947403		0.859476	0.792462		0.793325	0.759531		122	13.7394	8.96826
B7SL50	62.26	3	0.884196	0.95282	0.929802	2.04878	1.62444	1.17114	1.48609	1.23587	1.0896	1.1387	1.10297	1.12484	1.40445	1.21223	1.18572	4.10227	2.98275	1.66115	7.6991	5.18309	2.67667	159	17.422	6.80029
B9U4G3	3.1	3	1.02926	0.957242	0.986385	1.14072	1.15756	1.07239	0.946504	0.953682	0.936977	0.993158	1.0078	1.04326	1.29907	1.26688	1.2887	1.42573	1.89407	1.45118	1.39395	1.59648	1.50541	1129	125.597	6.04932
B9U4G4	1.61	1	1.02598			1.42224			1.01473			1.17572			1.10548			1.03333			1.34803			1118	123.929	6.15088
B9UD35	26.87	14	0.999773	0.979701	1.02515	1.14899	1.12022	1.08203	1.34115	1.32041	1.25992	1.01268	1.04779	1.04184	1.01929	1.04941	1.01546	1.87998	1.76323	1.76157	2.43789	2.43765	2.62696	774	84.874	5.80811
B9VU84	35.55	1	0.870503		0.780608	1.02953		0.914129	1.08321		1.29181	1.32393		1.33966	1.12671		1.07646	1.31771		1.33766	1.61653		1.68659	436	47.0329	7.73779
B9VU85	9.96	1	1.04808			1.04991			1.16108			1.20193			1.02647			2.07826			1.58915			532	58.6607	7.92822
C0KXH3	17.81	2		0.96503	1.10059		1.0135	1.24029		0.818761	0.883391		1.55474	1.15108		0.880544	0.999963		1.38161	1.14051		1.38556	1.27346	393	42.8571	6.53662
C0KY94	3.29	1	0.925899	0.762822	0.938349	1.27412	1.01072	1.29037	0.881846	0.829513	0.949249	0.913288	1.00486	0.942093	1.05238	0.960794	1.20842	4.14848	4.43139	4.32964	3.6434	3.79734	3.66575	213	24.2225	5.89697
C0LVB5	23.08	2	1.01603	0.997329	0.988384	0.918662	0.93049	0.995751	0.903029	0.945351	0.867929	1.0805	1.06656	1.06093	0.975389	0.965308	0.937878	0.976183	0.944345	0.875842	0.810085	0.794753	0.739096	611	69.2757	7.84033
C1K6H0	10.95	4	0.990677	1.09417	1.06454	1.18207	1.03016	0.995177	1.28155	1.26946	1.16295	0.814448	0.85362	0.768136	0.966784	0.883971	0.822503	1.28259	1.01881	0.924672	1.41733	0.825622	0.820437	539	60.7441	7.10791
C4P7W1	7.16	2	0.812414	0.928301	0.943947	0.813289	0.944315	0.805735	1.37476	1.27389	1.37292	0.665144	0.900816	0.777502	0.67261	0.951846	0.672342	0.937357	1.18859	0.794867	1.14322	1.17243	1.04515	419	47.2413	8.27979
C4P7W7	7.06	2	0.921566	0.808486	0.842848	0.87613	0.86127	0.910818	1.23216	1.33945	1.37197	0.858177	0.780154	0.800884	0.825024	0.807865	0.98173	1.09119	1.09657	1.24622	0.982276	0.885313	1.06158	439	50.0547	7.31299
C5DB46	13.36	2	1.31012	1.11176	1.14409	1.4398	1.57883	1.4424	1.23019	1.13549	1.19153	1.12234	1.0646	1.14338	0.756862	1.08084	1.06102	0.975082	1.06165	1.14485	0.633041	1.14156	1.171	217	23.3626	9.81787
C5DB50	64.4	1	1.07698	1.22341	1.05686	1.13988	1.24554	1.22616	1.05088	1.18182	1.12925	2.34034	1.56703	1.77519	1.696	1.53676	1.66218	1.99914	1.94267	2.01449	2.44406	2.41818	2.43949	559	61.054	5.89697
C5DB51	50.98	8	0.986158	0.968918	0.987867	1.08552	1.00366	1.06443	1.1404	1.10526	1.1123	1.10659	1.01512	1.05499	0.9849	0.99283	0.995472	1.0679	0.986544	1.05038	1.25351	1.1551	1.27807	510	55.0459	7.53271
C5DB58	5.32	2		0.92786	0.947491		0.885179	0.925417		0.945904	0.984029		0.9462	0.764039		0.844109	0.846676		0.9488	0.963461		1.00524	0.790976	432	49.8843	5.69385
C5DB67	64.4	1	1.21469	1.11258	1.25939	1.11462	1.05507	1.15697	1.04968	1.04543	1.01357	0.894455	0.76827	0.788542	0.842752	0.771885	0.800838	0.929315	0.895596	0.832883	0.978494	0.98723	0.893909	559	61.038	5.89697
C5HU46	13.81	2	1.06215	1.07751	1.13303	1.0054	1.01514	1.19183	0.81754	0.793601	1.26008	1.3736	1.27976	1.23211	1.35908	1.37023	1.24874	1.84314	1.59262	1.33694	1.34405	1.12317	1.25488	333	37.0381	8.54346
C6EWE5	2.28	1		0.977472	0.971646		0.862635	0.925623		1.0842	1.23529		0.991157	0.972514		1.09607	1.08805		1.08179	0.983139		0.969437	1.00125	482	55.2213	8.80713
C7AE94	10.64	2	0.948699	1.03894	0.925149	0.969931	1.19015	1.12633	0.836647	1.121	0.822811	0.974002	1.13299	0.944382	1.22542	1.05068	1.08252	1.59684	1.4531	1.58684	2.55643	2.18372	2.96031	235	26.3806	6.02393
C8CPQ1	10.9	4	1.0007	1.01774	0.985937	1.02044	1.0649	1.03436	0.93159	0.860238	0.831573	0.995696	1.01689	0.923197	0.905493	1.05719	1.03211	0.760295	0.902041	0.800869	0.726785	0.800188	0.700012	523	57.3809	6.21436
D0VBC1	15.67	6	1.071	1.04407	1.00026	1.09726	1.09651	1.17198	0.944886	1.05092	1.07473	0.944977	1.08972	1.07521	0.898266	1.12761	1.0633	0.815098	1.02841	1.06109	0.83917	1.1402	1.19352	504	56.0876	8.41162
D0VBC4	14.79	5	0.942988	0.975067	0.987362	0.954431	1.13757	1.01874	0.876513	0.900056	0.9038	1.06727	1.06612	0.999671	1.14836	1.09365	1.03646	1.11816	1.12803	1.06844	1.29834	1.06686	1.02146	426	46.281	6.1001
D0VBC5	22.45	6	0.980953	1.01961	0.968689	1.04827	1.02519	1.05856	0.890244	0.826797	0.90728	1.34118	1.18574	1.27967	0.981009	0.920512	1.02505	1.21714	1.04633	1.21315	1.48595	1.14356	1.26238	548	60.0985	7.98682
D0VBC7	20.54	6	0.876481	0.841035	0.860867	0.702055	0.712226	0.703641	0.70945	0.726396	0.748441	0.794103	0.776256	0.738623	0.642395	0.669133	0.625624	0.571374	0.613054	0.636217	0.588098	0.681609	0.657128	521	55.4516	7.6792
D1I234	10.29	2		0.82398	0.865521		0.783659	0.716627		1.02452	1.12829		0.896453	0.839524		0.984428	0.931168		1.0344	1.16036		0.974977	0.956943	272	29.2019	5.05908
D1MIX5	40.4	3	1.00998	0.980249	0.993349	0.868663	0.834438	0.772361	1.76035	2.1288	1.70835	0.885305	0.90227	0.877149	1.44572	1.77279	1.42301	0.760118	0.731572	0.760204	0.371603	0.363178	0.433875	151	17.0688	6.06201
D3W0X5	19.25	3	1.04525	1.10869	1.04751	1.27011	1.32968	1.26364	3.3786	2.82646	2.87167	1.14467	1.19258	1.09914	1.12736	1.1425	1.07684	1.00121	0.942439	0.971643	0.961428	0.991339	0.993128	239	26.067	7.57666
D3W0X6	13.04	1	1.38618		1.32223	1.3126		1.19862	4.10096		3.92236	0.902206		0.915141	0.99911		0.968894	0.961631		0.785715	1.18178		1.13697	92	9.40864	7.21045
D3W0X7	17.6	3	1.11213	1.01486	0.983316	1.07948	0.909543	1.0573	11.7855	6.5321	9.43957	1.63632	1.35047	1.50415	1.3973	1.05164	1.13332	1.53721	1.22866	1.23084	2.18377	2.48768	2.25614	358	38.4933	8.27979
D5FUD8	45.84	3	1.08923	1.1176	1.09459	0.969419	1.15021	1.05211	1.79179	1.77088	1.60985	0.935642	1.0811	0.931647	0.812642	1.0341	0.812598	0.904997	1.03689	0.891847	0.968848	1.192	1.05799	901	101.606	6.52197
D5FV11	51.75	2	1.10093	1.10386	1.11496	1.05845	1.19664	1.26326	1.58648	1.78654	1.88509	1.1536	1.11063	1.09496	1.07895	1.02738	1.06964	1.10275	1.06613	1.1129	1.19923	1.192	1.22579	487	54.714	6.94678
D5LN28	23.43	4	1.06252	1.05272	1.0711	1.05349	0.977481	0.963187	1.17104	1.32117	1.24664	1.00825	1.06729	1.1081	1.07025	1.13858	1.12647	1.06442	1.19294	1.17683	1.13029	1.28558	1.2198	175	19.8891	6.53662
D6C614	49.79	2	1.17783	1.18713	1.10233	0.899988	0.908611	1.0067	0.576779	0.578325	0.750027	0.887166	0.901222	1.03375	0.93916	0.925911	0.933416	0.519992	0.508411	0.620255	0.468152	0.534229	0.623332	472	52.2833	6.53662
D6CH07	65.71	8	0.962106	1.00202	0.882372	0.976067	0.949273	0.891726	0.893109	0.872209	0.9367	1.175	1.19973	1.17987	1.09948	1.12248	1.17336	1.00539	1.0065	1.02198	0.894179	0.894574	0.900561	140	15.021	10.3892
D6PT21	54.74	14	0.895201	0.893457	0.899375	0.909057	0.961524	0.905705	0.959498	0.95651	0.987344	1.09609	1.07122	1.11305	0.902297	0.974931	0.97403	1.01102	0.962319	1.00931	0.742822	0.739935	0.717066	380	41.0999	6.52197
D7FBA7	23.35	2	1.00643	0.882864	0.979378	1.74817	0.951219	1.34591	0.954211	0.931648	1.00362	0.794839	1.29799	0.947656	1.25771	1.97236	1.26123	0.769472	1.43218	0.910704	0.839624	0.730144	0.937274	197	23.0364	10.3159
D7FBB2	18.99	1	0.920279			1.12803			1.1619			0.644372			0.690517			0.645537			0.873924			79	8.42837	5.45264
D7FBC0	72.89	17	0.930362	0.927394	0.958666	0.807993	0.866369	0.877831	0.85357	0.872275	0.876857	1.1047	1.09232	1.11312	0.941438	0.959656	0.998886	0.987003	0.972073	0.988227	1.16757	1.17132	1.19511	332	35.4823	6.63916
D7SGU1	12.84	2	1.03597	0.962029	1.04122	1.59424	1.09921	1.14171	0.921445	0.850513	0.901756	1.01237	1.09397	1.13584	0.853633	0.938505	1.00858	0.733935	0.974774	0.991514	0.8937	0.914189	0.926698	327	34.3359	9.21729
D7SGV2	22.27	9	0.944503	0.964438	0.948573	0.97284	0.967865	1.02642	0.969223	0.958866	0.939071	0.988924	0.943341	0.997249	0.96804	0.990712	0.975511	0.981578	0.989354	1.01076	0.994986	0.998537	1.03538	485	53.4769	6.45557
D7SGV3	6.12	1	1.04447	1.09444	1.02944	1.08174	1.24775	1.27922	1.04177	1.48968	1.30932	1.33157	1.15788	1.32859	1.36368	1.24721	1.30757	1.61004	1.22352	1.54471	1.71487	1.2466	1.6413	245	26.9571	7.45947
D7SGX0	3.95	2		0.879123	1.07465		1.13985	1.27694		1.05271	1.16634		1.17206	1.11621		1.1354	1.14919		1.17663	1.32768		1.19356	1.2937	1216	131.501	6.46826
D7SGX1	27.35	5	1.08663	1.06562	1.07653	1.50452	1.52868	1.39084	2.10631	2.0614	1.90777	1.0888	1.09421	1.02753	1.95253	1.92947	1.92249	0.972158	1.0367	0.993807	0.969479	1.08444	0.982709	245	26.7166	4.76709
D7SGX3	35.41	4	0.997854	0.982911	1.01929	0.762622	0.806605	0.79435	0.758273	0.781792	0.753151	1.16492	1.19873	1.1999	1.25739	1.34017	1.29024	1.05252	1.08812	1.05267	0.722759	0.770738	0.759975	209	23.4414	10.228
D7SGY3	6.68	2	0.986305	0.996364	0.861419	1.56576	1.20975	1.8645	1.10306	1.24965	0.99489	0.915784	1.06223	0.959531	1.22382	1.17343	1.18574	1.09782	1.14398	1.01369	1.50794	1.65481	1.23265	419	47.2572	6.3667
D7SGY8	4.45	1	0.827738			0.995358			0.999571			0.834826			0.971081			0.832828			0.882364			427	47.1826	4.94482
D7SH03	1.66	1	0.812364			0.867778			0.702855			0.555563			0.676761			0.696155			0.702853			541	58.4782	7.57666
D7SH08	5.27	3	1.25285	1.37413	1.16055	1.22588	1.12616	1.2936	0.89113	0.873459	0.974629	0.920638	0.771193	1.12132	0.998358	0.954989	1.19173	1.02932	0.95354	1.1597	1.01881	0.703942	0.997877	588	63.4355	7.32764
D7SH54	10.24	2	1.01539	0.990403	1.02431	1.0808	1.07475	1.05566	1.02705	1.00357	0.957133	1.08782	1.10472	1.06504	1.03901	1.03247	0.957762	1.07955	1.21411	1.08487	1.18696	1.41052	1.11517	371	40.9359	5.92236
D7SH55	3.12	1		0.877156			1.08684			1.04166			1.15225			0.976128			1.26171			1.34919		513	56.7273	8.80713
D7SH58	13.6	1	1.01719			1.45772			1.44953			1.25586			1.09162			1.50519			1.35921			375	42.3686	5.75732
D7SH72	7.73	4	1.04364	1.05859	1.05631	1.10491	1.12933	1.06904	1.12607	1.09751	1.12261	1.03781	0.998223	1.0135	1.07503	1.13907	1.08656	1.15392	1.20319	1.17368	1.24221	1.28798	1.29114	1009	112.365	6.1001
D7SH78	10.07	4	1.01082	1.04731	1.07656	1.09536	1.26625	1.17874	1.08547	1.09117	1.01825	0.993584	0.916155	0.959631	1.03738	0.837831	1.0101	0.935531	0.788808	0.893064	1.18202	0.719571	0.880523	576	63.7483	5.50342
D7SH83	48.62	25	0.976511	0.983311	0.985977	0.931073	0.90854	0.885369	1.05457	1.03705	1.02092	1.02739	1.00781	1.02672	1.07615	1.05607	1.11192	1.1418	1.14504	1.15963	1.28166	1.2534	1.27963	687	76.2821	6.26514
D7SHA2	14.78	4	1.06061	1.11943	1.09523	1.00724	0.998109	0.990413	0.990337	1.0311	0.912807	0.993893	1.03972	0.93747	0.912917	1.01306	0.853473	0.795883	0.890981	0.776791	0.84734	0.809727	0.706155	230	25.7433	9.17334
D7SHA4	3.55	1		1.04401			1.18297			1.10863			1.05967			1.03536			0.824741			1.04583		479	54.4166	8.79248
D7SHA5	8.55	3	1.14679	1.14345	1.19959	0.971118	1.06451	1.00669	1.25361	1.26516	1.30706	0.832866	0.900398	0.810512	0.917396	0.945106	0.876419	1.00804	1.03319	0.990496	0.783027	0.953007	0.813623	386	44.259	5.68115
D7SHD2	13.27	3	1.12685	1.00527	1.07335	0.77593	0.714644	0.705396	0.910285	0.878479	0.882106	0.737142	0.698427	0.67206	0.650007	0.648149	0.6633	0.550331	0.56381	0.466936	0.556051	0.536996	0.463488	324	35.0042	8.41162
D7SHF0	23.04	5	1.01317	0.959481	0.991893	1.10376	1.0362	1.06463	1.32953	1.43531	1.45985	1.16345	1.11413	1.15207	1.11872	1.02339	1.06835	1.27386	1.26701	1.24719	1.47961	1.60117	1.58941	230	24.7566	6.41748
D7SHF5	5.31	1	1.03059			0.986717			0.900621			0.786575			0.83746			0.825507			0.582767			433	47.9343	6.46826
D7SHN0	32.42	4	1.18177	1.17947	1.11338	0.949591	0.996924	1.20227	1.33743	1.31564	1.26651	1.01205	1.02637	1.06538	0.968964	1.01924	1.0824	0.956841	1.04269	1.00082	0.978027	1.00333	0.955837	182	19.7003	9.21729
D7SHP6	6.6	2	1.00017	1.05106	0.973717	0.884647	1.24574	0.81413	0.885709	1.12709	0.754538	0.937938	1.30391	0.858562	0.905871	1.35453	0.746135	0.949573	1.14714	0.794057	0.949026	1.20251	0.886985	394	41.8079	7.6499
D7SHQ1	9.79	1	1.07532		1.09395	1.20427		0.799951	0.980757		0.855124	0.949356		0.739613	1.07761		1.09827	0.950988		0.697634	1.02725		0.676352	235	25.9788	8.646
D7SHQ5	2.44	1	0.96055			0.781745			0.847409			1.16403			0.951867			0.8083			0.775597			410	44.4827	10.1694
D7SHS1	30.79	7	0.826787	0.930992	0.918367	0.747024	0.817331	0.762386	0.897723	0.934854	0.886886	0.955564	0.934918	0.923248	0.698681	0.85949	0.635884	0.830225	0.931051	0.811164	0.712079	0.945579	0.685393	471	51.1438	6.48096
D7SHT5	26.39	2	0.913933	1.04095	0.893033	0.929219	0.944385	0.938716	1.05006	1.01132	1.06676	1.11134	1.05998	1.24494	1.1293	1.01845	1.28734	1.3973	1.36402	1.69419	1.3172	1.20979	1.75535	557	60.4385	5.92236
D7SHV0	4.37	1			1.07074			0.722004			1.28458			0.868076			0.785249			1.17487			1.05152	183	19.5983	9.1001
D7SHW5	6.4	3	0.899031	0.995849	0.995016	0.753135	0.959056	1.25361	0.762307	0.843605	0.866771	0.896888	0.875831	0.94332	0.775346	0.824741	0.794377	0.684813	0.755238	0.806795	0.765384	0.801371	0.750274	531	57.473	9.37842
D7SHW8	36.81	5	1.14516	0.994215	1.09781	1.24445	1.0406	1.13662	1.53958	1.45509	1.30111	0.904057	1.00689	0.913455	1.04034	1.16945	1.05476	1.04985	1.27681	1.0413	1.20982	1.12704	0.934148	182	20.3938	8.646
D7SHY3	28.03	11	0.9403	0.908037	0.922445	0.811818	0.894835	0.83296	0.915571	0.891145	0.862939	0.895358	0.843159	0.818334	0.823051	0.823956	0.779767	0.850964	0.817741	0.775806	1.15847	1.18384	1.12765	503	54.5861	5.70654
D7SHY4	12.53	2	0.926342	0.924471		0.839818	0.870246		0.831753	0.886514		1.25304	1.12717		0.909883	0.860495		0.955243	0.858627		0.829472	0.779704		415	45.4116	6.78564
D7SHZ2	4.48	3	1.00057	0.984942	1.07236	1.04315	0.94896	1.10926	0.971977	0.867859	0.94083	1.01659	1.14233	1.11943	1.04985	1.20579	1.31344	1.22759	1.37909	1.43607	1.32514	1.52542	1.35461	960	107.187	5.65576
D7SHZ8	8.35	2	1.04265	1.02389	1.01677	0.994117	1.06543	1.01351	0.981537	1.02134	1.04538	1.37728	1.05384	0.96464	1.39345	1.13444	1.10301	1.14626	1.0626	0.971411	1.15557	1.14363	1.03138	395	45.3437	5.24951
D7SI12	48.45	14	1.05095	1.06924	1.06391	0.989526	1.11219	1.08295	1.11812	1.10915	1.10024	0.960302	1.00423	0.915651	0.849807	0.941362	0.859523	0.969821	0.960491	0.925304	0.970136	1.05791	0.966162	322	35.1975	9.18799
D7SID0	4.32	1		0.851426			0.858946			0.844295			1.22311			0.931566			0.87288			0.870683		324	36.344	8.03076
D7SIE6	11.18	1	0.90794	0.955366	1.03153	1.12507	1.04357	1.25927	1.07676	1.00851	1.26321	1.25405	1.14113	1.34385	1.02407	1.12255	1.40375	1.05884	1.10178	1.27851	0.937927	0.892497	1.10657	152	17.3375	5.57959
D7SIE8	31.5	12	1.11805	1.08862	1.12554	1.03217	1.15357	1.13357	1.10815	1.21321	1.08178	1.05161	1.14335	1.10187	1.0522	1.18026	1.13511	1.06004	1.11704	1.0376	1.19427	1.22217	1.16149	546	60.5281	6.53662
D7SIH5	45.29	14	1.06575	1.05861	1.1009	1.06855	1.0542	1.01098	0.865328	0.802944	0.801595	1.07964	1.06475	1.07974	0.917894	0.944969	0.945113	1.03747	0.97583	0.986201	0.969754	0.92247	0.895143	956	105.242	6.56592
D7SIN7	50.31	1	1.5365		1.3329	1.26364		1.15947	1.89534		1.6068	1.005		0.90632	1.3221		1.15291	1.35018		1.14948	1.23865		1.17408	322	33.865	5.10986
D7SIN9	19.62	5	0.989655	1.00029	0.981691	0.866417	1.01416	0.960043	1.20079	1.07329	1.17208	1.04849	1.08126	1.01188	0.98271	1.00677	0.973472	1.13362	1.22188	1.2507	1.07721	1.14991	1.12678	316	34.3597	6.52197
D7SIR2	11.2	6	0.974094	0.990616	0.910401	1.00143	1.02561	0.983573	1.0048	1.02229	0.970497	1.04362	0.975477	0.95095	0.967834	0.952288	0.924612	0.857042	0.841743	0.764823	1.06201	1.02355	0.967406	661	74.2084	7.06396
D7SIR4	18.92	10	0.979232	0.953992	0.936055	0.953045	0.976971	0.961248	1.00555	1.08663	1.03177	0.927883	1.00338	1.00894	1.0816	1.06638	1.11061	1.0609	1.05335	1.12121	1.01753	1.07591	1.12059	592	67.0344	5.43994
D7SIS5	7.1	3	1.09212	0.895276	1.09663	1.11046	0.984047	1.03954	0.891997	0.873686	0.885873	0.894654	0.93859	0.854952	0.904571	1.03689	0.925222	1.04401	0.855919	1.03813	0.975027	0.974229	1.07354	662	72.6065	6.06201
D7SIU5	4.62	3	1.08114	1.03053		0.912277	0.96614		1.07363	1.74512		1.13146	1.01904		1.31041	1.47578		1.40094	1.72443		1.21751	1.77705		649	71.135	9.39307
D7SIW5	6.11	2		0.920373			1.18912			1.04202			0.963513			0.944822			1.02501			1.05546		442	48.7392	5.63037
D7SIX5	7.69	1	0.81477			0.709658			0.591334			1.65778			0.732411			0.631268			0.53133			143	16.2574	6.68311
D7SIX7	29.6	12	0.912369	0.958486	0.942652	0.847835	0.93608	0.792253	1.07103	1.10619	1.08617	0.89706	0.889748	0.873402	0.854754	0.901383	0.863005	1.07593	1.1029	1.08327	1.01476	1.06096	1.05897	642	71.6002	5.21143
D7SIZ7	59.76	13	1.20437	1.20408	1.20173	0.968543	1.04798	1.01859	0.838015	0.824302	0.835329	1.0934	1.10598	1.09676	0.880332	0.914743	0.89205	0.713498	0.698024	0.702895	0.596575	0.628894	0.609288	251	26.3053	9.37842
D7SJ31	17.46	4	0.990818	0.980919	0.964843	1.11082	1.12131	1.08844	0.966907	1.09997	1.1076	1.27956	1.18132	1.11043	1.18603	1.02352	1.10393	1.38561	1.27647	1.15831	1.35385	1.12821	1.14109	401	43.2516	6.15088
D7SJ83	18.56	9	0.934273	0.936737	0.948803	0.950085	0.919966	0.851932	0.894599	0.814942	0.911581	0.940299	0.951172	0.925531	1.05072	0.96397	0.961949	0.938918	0.925153	0.920361	1.18985	1.05	1.01416	609	66.0173	6.80029
D7SJB1	14.58	8	1.00189	0.864166	0.975009	1.07907	1.14783	1.11662	1.23698	1.37422	1.18485	1.04657	0.947002	0.962615	1.16679	1.06703	1.09132	1.2174	1.10601	1.1549	1.53337	1.63934	1.45957	590	64.6343	8.47021
D7SJC3	5.73	1	0.850898	0.949982		0.70405	0.942705		0.871411	0.969544		0.836567	0.976117		0.927736	0.878719		0.985065	1.13771		0.874493	1.07299		314	34.8167	7.89893
D7SJC4	23.91	3	1.0007	0.969163	0.986318	0.880578	1.04008	1.09487	0.891721	0.982677	1.06366	1.30876	0.972916	0.991263	0.951137	0.976642	0.934101	0.966166	1.01383	1.13198	0.913664	1.15762	1.44474	322	35.1815	6.46826
D7SJD1	15.47	3	0.922162	1.0583	1.05796	0.789735	0.890474	0.805113	0.782905	0.998165	0.916537	1.02046	0.843998	1.04003	0.759435	0.677846	0.868827	0.640221	0.531069	0.874752	0.627223	0.610191	0.787254	349	39.2023	9.59814
D7SJF5	43.89	11	1.14221	1.1438	1.16859	1.16529	1.13049	1.13918	1.01413	1.00118	0.995379	0.999471	1.00196	1.00368	0.959649	0.979286	0.984062	0.984884	0.99706	1.01974	0.986338	0.984497	1.00656	262	29.2463	9.59814
D7SJI2	14.96	5	1.0085	1.07603	1.11285	1.15443	1.15524	1.33035	0.907556	0.827984	0.939967	1.07155	1.04751	1.18933	1.21202	1.23703	1.21324	1.05334	1.09225	1.0423	0.932004	0.889101	0.965934	568	61.7957	7.03467
D7SJS6	27.66	9	1.1061	1.04869	1.08886	1.00861	0.961042	0.963233	0.991997	0.987456	0.983583	1.01449	0.974128	1.00627	0.933642	0.917438	0.945534	1.005	0.938637	0.922487	0.917896	0.859722	0.87631	329	35.8556	6.23975
D7SJU7	4.1	3	1.05761	0.98031	1.18394	1.09745	1.04555	1.20963	0.997008	0.919769	0.943045	0.968867	0.884904	1.00072	0.996081	0.997646	0.957812	0.881592	0.883483	0.905095	0.921514	0.862576	0.918754	756	83.7168	6.7124
D7SJV3	40.23	22	0.912582	0.942057	0.925462	0.93681	0.924411	0.907079	1.03148	1.02356	1.07119	0.957435	1.02255	0.97439	0.951902	0.984585	0.998001	0.977101	0.97123	0.97888	1.11732	1.13133	1.17065	1705	192.828	5.51611
D7SJW3	1.8	1	0.99364	1.05003	1.0322	1.0209	1.03465	0.963208	0.837405	0.94642	0.907528	1.12104	1.27061	1.20485	1.1016	1.13924	1.15751	0.947005	1.07765	1.09999	0.871413	0.982156	0.946598	499	55.3427	9.31982
D7SJW4	2.57	2	1.01323	1.07086	1.22977	1.21279	1.09117	0.936066	1.16388	1.01884	0.881654	1.13986	0.94305	0.785559	1.12297	1.00053	0.943527	1.31154	1.04786	0.756856	1.41911	1.0332	0.752938	1052	117.021	6.49365
D7SK27	2.99	1		0.838314			1.01087			1.08594			0.903729			0.975846			1.07625			1.04134		569	63.0924	7.84033
D7SK30	15.82	2		0.978976			0.940265			0.890861			0.972729			1.00094			0.931647			0.945068		158	17.2771	7.43018
D7SK33	31.08	21	1.01164	1.0309	1.03253	1.08799	1.04207	1.11978	1.73269	1.676	1.68677	1.05099	1.03768	1.07997	0.975536	0.965001	0.982967	1.13499	1.20529	1.17269	1.12795	1.10826	1.16611	843	95.4294	6.354
D7SK38	18.07	3	1.01293	1.00054	0.96051	0.950284	0.858538	0.962641	0.761833	0.826925	0.691524	0.805669	0.816753	0.75704	1.04813	0.975531	0.965891	0.819581	0.832578	0.806987	0.840903	0.816878	0.802353	166	18.7157	5.07178
D7SK46	3	4	1.01339	1.00185	1.02626	1.29073	1.09676	1.33317	1.08875	1.01593	1.12235	0.993412	0.958707	1.06077	1.05492	1.00271	1.15226	1.17113	1.13767	1.27811	1.23266	1.11357	1.34112	1669	182.228	7.28369
D7SK62	17.68	2	1.11113	0.903463	0.922117	1.29947	0.935647	0.931578	1.36306	1.98372	2.04591	1.28467	1.32601	1.4217	1.3201	1.42214	1.81966	1.48955	2.12469	2.48174	1.77546	2.89238	3.37842	164	18.0033	6.78564
D7SK85	37.04	4	1.00305	0.923064	1.04724	1.07021	1.09958	1.16635	0.969031	0.992016	0.978309	1.25495	1.16328	1.19269	1.21421	1.55101	1.26764	1.26814	1.29985	1.27551	1.08664	1.19088	1.24324	270	28.8016	7.89893
D7SKB1	4.14	2	1.07101	1.02001	1.16073	1.41865	1.13627	1.04417	1.00681	0.981378	0.946465	1.10072	1.12097	1.17373	1.37843	1.30332	1.29325	1.32976	1.25098	1.32478	1.18987	1.11643	1.16879	507	53.9152	6.04932
D7SKC8	10.24	7	1.01782	1.03327	1.04237	0.910859	0.983763	0.909245	1.09998	1.09326	1.05763	0.76251	0.804289	0.705478	0.942239	0.918546	0.856254	1.12233	1.02683	1.03647	1.15077	1.08256	1.04198	820	90.5267	7.57666
D7SKD8	28.95	8	1.07244	1.07116	1.085	1.0578	1.13107	1.05633	1.69762	1.6957	1.62549	1.42046	1.19255	1.14454	1.42149	1.31678	1.31552	1.91373	1.47541	1.61051	1.44129	1.48482	1.45712	456	51.9841	5.31299
D7SKE9	39.76	9	1.04413	1.03678	1.04326	1.00775	1.02241	1.04507	0.834224	0.845904	0.861771	1.0723	1.04663	1.06245	0.926292	0.963592	0.953892	0.947961	0.946655	1.01094	1.01188	1.05475	1.10395	254	27.3312	5.49072
D7SKG1	18.75	1	1.0424	0.990909	0.956907	1.18256	1.21908	1.16691	1.62796	1.62525	1.88488	1.44923	1.11288	1.44263	1.67394	1.30243	1.84734	2.72076	1.79108	2.86554	2.55191	1.803	2.36356	80	7.85324	6.26514
D7SKJ4	27.57	7	1.09691	1.06814	1.04266	1.01106	0.944025	0.959136	0.879543	0.959823	0.885345	1.08949	1.05473	1.02981	1.10193	1.0513	1.04945	1.07564	1.01834	0.998129	0.940168	0.888778	0.923272	243	25.826	10.0669
D7SKJ6	23.2	7	0.977801	0.988871	0.881227	0.788584	0.78788	0.847276	0.754851	0.774497	0.754866	0.757925	0.780525	0.715174	0.808245	0.839852	0.857838	0.686375	0.680021	0.753144	0.761408	0.83171	0.804814	375	40.8413	8.47021
D7SKL7	33.55	1	1.05314	1.06266	1.05533	0.763655	0.780059	0.84951	1.17206	1.16934	1.05613	0.974399	1.05877	1.05484	1.07514	1.196	1.12451	1.26229	1.26416	1.22174	1.06148	1.04497	1.02169	155	17.4328	10.2573
D7SKM7	8.42	2			0.918664			0.914613			1.33539			0.943986			0.950734			1.28992			1.38641	297	33.0703	5.73193
D7SKM9	2.93	2	1.05298	0.939362	0.954535	0.981512	0.948481	0.938273	1.15988	1.11107	1.07245	0.92429	0.778205	0.731185	0.954412	0.933051	0.850384	1.13828	1.07036	1.06017	1.13159	1.06175	0.974708	820	91.166	5.45264
D7SKP1	2.38	2	0.94926	0.978694		1.00839	1.19034		1.55845	1.37056		1.06953	1.02117		0.969548	1.20678		1.55258	1.37676		1.58626	1.45901		1050	117.778	5.78271
D7SKQ2	8.51	2	1.20991	1.21943	1.22458	1.08412	1.05167	1.01113	1.07884	1.17965	1.24649	1.03397	0.980441	0.967747	1.12151	1.25572	1.18114	0.833145	0.831258	0.860409	0.746269	0.671135	0.692147	235	27.0118	5.74463
D7SKQ9	8.36	1	0.991106	1.03523	1.11654	0.914205	0.745673	0.807193	0.910685	1.06283	1.3468	1.04912	1.10398	1.17103	1.27388	1.10917	1.22162	1.13357	1.08145	1.25589	1.19034	1.16492	1.2564	371	42.5055	5.05908
D7SKR5	68	13	1.07047	1.0534	1.05903	0.950376	0.944794	0.946022	1.19484	1.19181	1.14576	0.979858	0.98049	0.948999	1.02263	1.01988	0.998554	1.04107	1.039	1.01553	0.936461	0.90714	0.935086	250	27.5401	6.04932
D7SKS4	0.98	1	0.923793		0.904785	1.02632		1.03114	1.09853		1.08089	1.19478		1.12729	1.12716		1.08164	1.51587		1.56838	1.66849		1.66478	818	93.5426	6.60986
D7SKU0	3.98	2		0.924255	1.08096		0.971172	1.15242		1.07393	1.02156		1.10061	0.824865		1.04352	0.842783		1.18535	0.910296		1.47316	1.06096	1029	115.067	7.92822
D7SKU5	6.76	1	1.12	1.05321	1.06495	1.2464	1.06606	1.00892	1.19794	1.08301	1.15411	1.07879	1.03207	1.05327	1.03518	0.95075	0.959638	1.10422	0.99716	1.02508	1.12008	1.01711	1.02213	148	16.7334	5.10986
D7SKV3	35.92	7	1.0187	0.998566	0.982516	0.962811	1.00241	0.97998	1.03245	1.01092	1.04276	1.0336	1.05108	1.07221	0.967438	0.944637	0.996789	1.10311	1.09265	1.07173	1.14418	1.15359	1.22793	245	27.5527	6.94678
D7SKW2	2.86	2	1.07346	1.1554		1.23164	1.23919		1.05655	1.03258		1.08274	1.66791		1.12966	1.5735		0.993561	1.28693		0.948948	1.09347		699	78.3457	9.62744
D7SKW9	6.15	4	1.20381	1.20306	1.21981	1.21477	1.18239	1.21709	1.14843	1.10724	1.1085	1.43366	1.44321	1.41242	1.36273	1.40762	1.31921	1.36185	1.39082	1.3747	1.53006	1.55316	1.63965	846	92.1195	6.7124
D7SKY0	6.61	3	0.952354	0.917917	0.872111	1.07662	1.21258	0.80693	0.97794	0.966776	0.948435	0.988802	0.991685	0.854468	0.980417	0.8837	0.845431	1.06229	1.05516	1.00641	1.20326	1.1855	1.07465	454	49.727	5.94775
D7SL25	48.45	14	0.961942	0.984351	0.968292	0.734589	0.788135	0.700793	0.690771	0.675501	0.681539	0.796521	0.791414	0.813071	0.743964	0.728191	0.762588	0.724366	0.738065	0.743567	0.732864	0.761944	0.756654	322	35.1833	6.1001
D7SL30	21.4	12	0.974041	0.97334	0.97271	0.923746	0.814815	0.842442	0.848019	0.804225	0.80272	1.0022	1.0073	1.01529	0.98149	0.93957	0.915259	0.860925	0.868845	0.829693	0.864305	0.819775	0.808062	687	77.3099	9.23193
D7SL59	4.72	1		1.30291			1.40108			1.28531			1.04514			1.00081			1.29658			1.35302		445	49.073	5.84619
D7SLC2	5.92	1	0.911399	0.905606		0.651005	0.646239		1.00052	0.989793		1.15487	1.12392		0.780335	0.737568		0.958235	0.83071		0.939379	0.857474		152	16.2804	8.83643
D7SLG2	2.62	1			1.0002			1.3747			0.933239			0.933321			1.0917			1.21311			1.48522	497	55.7849	8.93896
D7SLH9	7.57	3	0.758209	0.939925	0.93722	1.00219	1.01814	0.988307	0.905317	0.949966	0.921904	1.25182	1.16751	1.01586	0.811415	0.969469	0.939267	0.736652	0.88984	0.868364	1.07247	1.04087	1.02528	727	80.4233	6.90283
D7SLK8	8.53	2	0.953107	0.952719	0.898985	1.02415	1.06396	0.979805	0.702163	0.754151	0.619906	0.806758	0.776149	0.975487	0.701104	0.811453	1.02452	0.885543	0.990251	0.844212	1.07307	1.17485	1.05963	258	28.2264	9.05615
D7SLM7	12.26	2	1.16607	1.18314	1.13386	0.728074	0.843731	0.917315	0.971911	0.992494	1.05035	0.471591	0.499096	0.823756	0.626144	0.689003	0.85656	0.389873	0.437653	0.731913	0.422257	0.485472	0.796222	212	24.2094	7.86963
D7SLM9	57.73	14	0.957205	0.951988	0.933465	0.958883	0.909796	0.96436	0.877941	0.883953	0.846654	0.95787	0.930474	0.944226	0.864327	0.835958	0.874119	0.935792	0.889903	0.863418	0.888811	0.867995	0.889549	608	64.5681	6.01123
D7SLP2	2.44	1	1.10922			1.19263			0.798043			0.631323			0.731148			0.712455			0.596455			246	27.4773	8.88037
D7SLR0	6.23	2	1.22909	0.997737	1.23216	1.43139	1.95091	1.62407	1.00385	1.15808	1.08517	1.03289	1.43885	1.08029	1.04419	1.34786	1.16195	1.28888	1.20726	1.49893	4.54095	3.90744	4.66961	273	29.1171	5.24951
D7SLR7	8.93	1	1.12629		1.06046	1.31244		1.21323	1.02634		0.982812	1.14222		1.14516	1.05221		1.00684	1.22724		1.19131	0.913434		0.851459	112	11.8842	10.4478
D7SLS3	26.7	1	1.06925	0.9357	1.09149	1.05508	1.03098	1.05237	0.993599	0.96712	0.882576	0.894549	0.899458	0.879334	1.12064	1.04475	0.908977	0.946682	0.954527	0.805119	0.943637	0.930064	0.81299	206	24.7014	11.4292
D7SLT0	19.88	1	1.07739	1.01457	0.938289	0.979869	0.925284	0.854816	1.11466	1.41273	1.17691	1.02244	1.09944	1.05756	1.06442	1.10233	1.06406	1.04864	1.11096	1.05382	1.3261	1.61004	1.36138	332	35.8394	6.85889
D7SLU3	1.83	1			1.02309			0.954852			1.1051			0.805339			0.983558			0.713223			0.727742	546	59.1351	6.12549
D7SLU6	1.73	1			1.0549			0.894149			0.768679			0.910874			0.976138			1.0165			0.943395	808	80.0614	4.76709
D7SLX0	2.65	1			1.14138			1.04289			0.915144			0.765005			1.31998			0.734525			0.747258	340	37.401	5.17334
D7SLX8	17.12	1	1.16821	1.1524	1.07518	0.844239	0.889326	0.88069	0.900414	0.950363	0.79991	3.79462	3.84197	3.94979	1.38964	1.31568	1.29094	3.20723	3.13502	3.27096	2.34262	2.42101	2.40181	958	105.271	6.55127
D7SLZ5	24.1	7	1.33857	1.29394	1.36116	1.05936	0.800954	1.08606	0.899193	0.900329	0.886982	0.465939	0.476268	0.431528	1.33749	1.5514	1.47139	0.379416	0.356514	0.428159	0.355989	0.311814	0.37676	361	38.6952	7.04932
D7SM09	13.67	8	0.928692	0.87269	0.939784	0.931588	1.06729	1.0166	0.96297	0.877744	0.93988	0.87	0.868386	1.0106	0.914242	0.904763	1.08471	0.997988	0.883856	1.07189	0.980327	0.828615	1.02722	790	90.7022	6.30322
D7SM50	2.8	1	1.02969			1.21398			1.02085			1.10057			0.955144			0.948044			1.09352			464	51.4064	9.33447
D7SM51	36.64	17	1.06413	1.04152	1.02507	0.862502	0.850649	0.861959	0.925326	0.880227	0.889182	0.839332	0.801479	0.856216	0.818783	0.752449	0.804959	0.778427	0.723679	0.755582	0.843959	0.742865	0.797568	625	69.2972	5.66846
D7SM53	31.66	10	1.06352	1.03819	1.03319	1.14404	1.03789	1.07826	1.15776	1.10577	1.08391	1.07385	1.04899	1.05906	0.962015	0.919601	0.939578	1.07665	1.16014	1.00759	1.00952	1.02712	1.06832	619	69.2331	7.37158
D7SM55	6.7	2	0.983614	0.966208	0.896434	1.13665	1.17373	1.03291	1.02571	0.968625	1.01027	1.14135	1.11575	1.24502	1.11496	1.1477	1.06148	1.17711	1.13668	1.08607	1.16285	1.05111	1.33962	403	43.8764	6.60986
D7SM91	3	1	1.05749	1.10409		1.06272	0.953359		1.02172	1.0971		0.933042	0.814848		0.955246	0.861383		0.922811	0.808885		1.04742	1.05848		367	40.397	6.93213
D7SMB8	3.41	1	0.972338		1.00217	1.15259		1.04914	1.33185		1.18754	1.11673		0.991573	1.08959		1.05444	1.24207		1.11723	1.07891		1.02263	381	42.1379	6.43018
D7SMC3	15.04	1	1.30116	1.16125	1.26751	1.01978	1.03171	1.13217	1.24144	1.13504	1.15391	0.994298	0.958201	1.10669	1.1971	0.998107	1.28327	1.00159	0.885143	1.00228	0.898824	0.81169	0.858613	113	11.1994	9.40771
D7SME1	15.02	4	0.845078	0.933291	0.825392	0.736274	0.835964	0.748946	1.2878	1.22943	1.30754	0.88581	0.981667	0.914916	0.86115	0.881208	0.880597	1.07129	1.19254	1.14723	1.17308	1.22779	1.203	273	29.4788	6.84424
D7SMH1	12.35	4	1.06447	1.10715		1.25811	1.2052		1.17877	1.41812		0.932746	1.05282		0.804629	1.06081		0.856573	1.12745		0.898013	1.27255		340	39.166	9.72998
D7SMN4	31.6	7	1.00428	1.04725	1.02824	1.06897	1.0761	1.06872	1.30275	1.27413	1.23861	0.965941	1.03607	0.935107	0.935822	0.983704	0.938956	0.979892	0.969339	0.922201	0.958032	0.989302	0.940203	250	28.0182	8.48486
D7SMQ6	5.34	1	1.16334	1.26354		1.24056	1.38131		1.0925	1.0836		1.04182	1.02103		1.03453	1.14603		0.896907	0.935262		1.14807	1.13745		281	30.8592	8.82178
D7SMQ9	41.43	11	1.12215	1.07744	1.09822	0.865014	0.848451	0.840038	0.704314	0.725109	0.712576	0.868712	0.837897	0.886412	0.777981	0.752967	0.794377	0.533915	0.575097	0.540302	0.509405	0.552856	0.523916	251	27.577	9.0415
D7SMV8	9.04	2	1.03276	1.00875	0.997659	0.717438	0.675662	0.691059	0.804825	0.803706	0.817895	1.12668	1.22355	1.12968	0.996663	1.16478	1.08746	0.949082	1.03511	0.987117	0.967997	1.05595	1.00832	188	20.9899	7.48877
D7SN00	1.48	1		0.791917			1.21289			0.757657			0.834344			1.06799			0.751362			0.723726		609	66.8326	7.13721
D7SN01	22.56	8	0.909221	0.940313	0.876491	0.830982	0.981219	0.875079	1.07619	1.16986	1.0973	0.811499	0.781074	0.772279	0.88654	0.959519	0.891767	1.12115	1.15333	1.11886	1.09622	1.09912	1.06337	931	100.871	9.01221
D7SN24	6.87	5	1.02418	0.923923	0.923217	0.994629	1.15633	1.04078	0.741816	0.835411	0.72364	1.06146	1.1188	1.10053	0.906735	0.957225	0.880625	0.998659	0.995409	0.94162	0.8527	0.914079	0.858623	931	101	7.62061
D7SN33	4.95	1			0.882622			0.933628			0.968612			0.975596			1.02098			0.977534			0.965312	182	20.4051	5.66846
D7SN66	18.62	15	0.91157	0.937357	0.941348	1.01395	0.969052	0.957463	1.06583	1.02875	0.987556	0.971593	0.956876	1.00007	0.987974	1.00195	0.985063	1.08233	1.11148	1.04918	1.07909	1.12356	1.0946	1015	113.039	6.12549
D7SN77	7.07	4	0.880063	1.02331	0.849569	0.981048	1.26417	1.10304	0.780444	1.02385	1.13526	0.810134	1.26836	0.918171	0.858877	1.70334	1.11699	0.826096	1.02845	1.05136	0.880315	1.00555	0.889884	1032	114.388	9.5542
D7SNB1	14.14	3	1.11629	1.05971	0.999202	1.14816	1.34618	1.23293	1.03204	0.9665	1.00121	1.11417	1.11958	1.11464	1.20919	0.964335	1.20677	0.929573	0.892956	1.11515	0.900308	0.941655	1.30945	304	32.9678	5.5542
D7SNC1	14.09	4	0.984431	1.0155	1.02302	1.15062	1.13731	1.17908	2.09583	1.96003	2.09047	1.08993	1.13418	1.13278	1.01367	1.11083	1.14204	1.69102	1.79266	1.73741	2.20426	2.02514	2.23646	291	32.6759	6.13818
D7SND0	35.32	7	1.0846	1.07565	1.22421	0.982613	0.918597	1.05107	1.14413	1.05479	1.13414	1.02226	1.02868	1.10506	1.07643	0.95486	0.978578	0.997187	0.824311	0.939488	0.944755	0.888807	0.997972	235	26.4761	7.95752
D7SNI5	23.97	9	0.919454	1.02281	0.903554	0.726157	0.733958	0.758268	1.05396	0.996563	0.913605	0.878089	0.874489	0.894193	0.938276	1.08849	0.982452	1.09409	1.08803	1.04722	0.989838	1.08068	1.03874	413	46.5791	6.26514
D7SNS5	43.13	15	1.01093	1.06246	1.02361	0.994969	1.08633	1.09011	1.04851	0.99354	0.978983	0.847925	0.794555	0.880034	0.852767	0.843862	0.884155	0.76858	0.738887	0.794124	0.850249	0.841693	0.883088	473	52.3059	6.02393
D7SNS7	11.22	1		0.794523	0.79995		0.631041	0.640594		0.877281	0.858326		0.435031	0.460282		0.690672	0.661497		0.645969	0.594915		0.42805	0.474544	98	10.6826	10.0669
D7SNX7	6.44	2	1.13772		0.872434	1.30959		1.01188	1.08655		4.32817	0.929836		1.1072	0.983098		2.2267	0.907604		1.0928	0.943362		1.02016	404	42.809	4.62744
D7SP12	7.54	1		0.963539	0.915419		0.891718	0.915643		1.08679	1.1		1.02648	0.994128		1.02513	1.0443		1.03589	1.04382		1.0072	1.05854	252	28.2807	8.44092
D7SP13	27.12	3	1.02948	1.03832	1.0601	0.894474	0.915772	0.866203	1.58717	1.50076	1.61849	1.02683	1.06601	1.00737	0.974597	0.982302	1.01274	1.26732	1.2425	1.1878	1.12652	1.10236	1.21159	118	12.8956	9.37842
D7SP31	7.97	2		1.05906	1.15867		1.3457	1.30683		1.01085	1.09404		1.04436	1.12097		1.03733	1.1095		1.18047	1.24055		1.2394	1.29453	389	43.3695	6.27783
D7SP43	6.49	2		1.14243	1.08343		1.08073	1.17873		1.08943	1.10046		1.27425	1.06085		1.12198	1.03605		1.21731	1.03524		1.28398	1.24108	493	54.8151	8.03076
D7SP47	12.64	9	0.923809	0.953063	0.993832	1.03274	1.09196	1.03376	1.00792	0.967633	1.05017	0.948782	1.02754	1.08738	1.05584	1.05595	1.06553	1.1382	1.16014	1.18947	1.08259	1.10948	1.1088	696	77.5405	8.06006
D7SP56	2.06	1			0.834645			0.959685			0.692488			1.26581			1.21697			0.584277			0.473313	486	55.3029	8.89502
D7SP84	7.01	4	0.954729	1.0113	0.953948	0.927051	1.2262	0.936796	0.865042	1.09484	0.822499	0.929003	1.05806	0.989053	0.93595	1.09827	0.936346	0.905666	0.973234	0.903995	1.03044	1.05818	0.953771	756	81.0709	6.69775
D7SPA6	2.19	1	0.638479			0.518554			0.507512			0.782428			0.695456			0.626125			0.485042			320	36.2691	6.58057
D7SPB2	58.14	6	1.05236	1.08231	0.961829	1.21305	1.1462	1.06298	1.40175	1.5343	1.28316	1.11549	1.07664	1.01476	1.15501	1.08306	0.96702	1.43239	1.24063	1.13917	1.30945	1.27482	1.24115	215	24.3333	5.97314
D7SPC0	8.88	3	1.04918	1.00042	0.877974	0.962765	0.915018	0.892018	0.950485	0.956507	0.936638	0.802721	0.7605	0.69804	0.651566	0.618268	0.591485	0.730539	0.696118	0.644364	0.779812	0.770872	0.722713	304	33.2506	6.30322
D7SPF1	33.58	18	0.988695	1.01316	1.01119	1.09498	1.06797	1.067	1.11673	1.16764	1.12798	1.00844	1.05454	1.03083	0.974607	0.978715	0.997019	0.997654	1.01755	1.01243	1.20521	1.21	1.22679	670	73.6125	6.53662
D7SPI5	21.03	12	0.923714	0.963757	0.962767	0.923686	0.990958	1.02082	1.05154	1.06535	1.06627	0.904284	0.947469	0.891944	0.901277	0.963047	0.879599	0.981803	1.03842	1.00956	1.32079	1.27247	1.2619	642	71.6578	5.38916
D7SPK1	6.3	2	1.0667		0.965053	0.918125		1.11642	2.49587		1.30647	0.921357		0.938255	0.957606		0.90275	2.44178		1.19209	1.94983		1.13465	381	42.2056	8.67529
D7SPL7	19.69	1		0.972331			1.00158			1.11154			1.21168			1.10733			1.281			0.93611		127	14.5236	9.68604
D7SPM2	14.15	3	0.902296		1.01672	1.28902		1.36302	1.044		1.06763	0.873727		0.923	0.886009		0.934747	0.823304		0.833112	0.789596		0.854157	318	34.4213	9.24658
D7SPM3	6.59	1		1.11931			0.805447			0.88512			1.07421			0.871343			0.953778			0.848164		258	28.9488	9.84717
D7SPM6	16.67	4	1.02087	1.06361	0.967955	1.03022	0.958127	0.956195	1.10211	1.09156	1.17939	1.15215	1.22572	1.1588	1.05974	1.10816	1.10547	1.13481	1.15566	1.25405	1.09739	1.11723	1.28809	318	35.0237	7.45947
D7SPN7	9.73	4	0.540117	0.743771	0.923224	0.722854	1.38708	1.30001	0.201493	0.495746	0.823251	0.235726	0.599163	0.924863	0.215956	0.515089	0.887978	0.221492	0.542812	0.819867	0.200146	0.538483	0.850325	586	64.1417	6.90283
D7SPN8	4.9	1	1.25099			1.75581			1.01019			1.11838			1.1664			1.19813			1.68653			429	49.1559	5.80811
D7SPS5	3.75	1	0.969102	1.03351	1.06194	0.995399	0.974199	1.07608	0.832963	0.896197	0.928054	0.917521	0.956301	0.947987	1.02364	1.02593	0.88612	0.823038	0.815256	0.829402	0.813816	0.897175	0.91332	427	46.0166	8.32373
D7SPT6	14.35	2	0.930786	1.10224		1.03052	1.42084		0.876488	1.15593		0.888968	1.07957		0.886075	1.02757		0.897731	1.08886		0.81995	1.19763		216	25.0745	5.26221
D7SPT8	8.99	3	1.05009	1.04395	1.03801	1.02403	1.01869	1.16277	0.892044	0.865724	1.01118	1.00027	0.969452	1.1284	0.860061	0.840656	1.07566	0.952068	1.04862	1.04387	0.892856	0.842434	0.859077	378	42.2024	8.33838
D7SPU4	2.35	1	0.940161	0.827824		1.05199	1.00968		0.911479	0.94612		1.06574	1.05922		0.929024	0.82853		0.913824	0.895043		0.746502	0.711452		638	70.7688	7.00537
D7SQ20	5.24	2	0.967004	0.937565	0.861979	0.791548	0.768429	0.8565	0.895175	0.789922	0.938949	0.877344	0.855325	0.894508	0.780718	0.855006	0.806012	0.938154	0.935879	0.98772	0.865584	0.873675	0.896147	553	61.0243	6.58057
D7SQ61	1.85	1	0.846769	0.872754		1.00805	1.07159		1.12158	1.14271		1.83252	1.90202		1.7954	1.80152		1.51431	1.57156		1.67279	1.73498		863	94.2552	6.50732
D7SQ62	4.62	2	0.976799		0.935041	0.977552		0.975668	0.943182		0.87688	0.904034		0.900498	0.965091		0.902524	1.03294		0.849548	0.992129		0.871473	628	70.1984	5.98584
D7SQA9	10.68	2		1.04068	1.00853		1.05668	0.896407		0.957046	1.18308		1.35925	1.36329		1.02827	1.09092		1.17529	1.32235		1.11029	1.16471	234	25.9612	5.77002
D7SQC6	34.86	30	0.903332	0.895837	0.88502	0.921067	0.922513	0.936952	1.01343	0.998998	0.976762	0.838569	0.870426	0.84082	0.98893	1.02292	0.989247	1.05279	1.0677	1.03471	1.21922	1.25023	1.20395	961	107.93	6.44287
D7SQC7	48.41	12	0.987283	1.01005	0.969595	0.883589	0.917629	0.830343	1.11775	1.06527	1.09034	0.990352	1.00959	0.987259	1.03376	1.01693	0.987716	0.996069	0.988512	0.96682	1.15824	1.11578	1.12973	314	35.3529	6.07471
D7SQE1	13.97	1	1.03021	0.973814		0.926926	0.893353		1.11145	1.14487		1.04264	1.07309		1.14292	1.11321		0.964271	1.00337		1.14872	1.17466		136	14.6924	5.51611
D7SQF0	28.24	3	1.03215	0.941723	1.05725	0.937075	0.975181	0.977115	1.18675	1.12891	1.10697	0.971054	0.965856	0.983636	0.978724	0.964261	0.890194	1.16089	1.02735	0.962013	1.10836	1.08042	0.94774	170	18.378	9.70068
D7SQF9	7.69	7	0.920033	0.946277	0.987623	1.11192	1.24253	1.16755	1.17005	1.20834	1.10834	1.01886	1.02981	1.07423	1.16326	1.20475	1.21545	1.38296	1.23065	1.3313	1.42292	1.3881	1.36736	1080	117.808	8.06006
D7SQK2	8.33	1		1.05447	0.899987		1.09915	0.967155		0.980593	0.915699		0.977832	0.906431		1.2929	1.2816		1.0868	1.12215		1.8618	1.60058	312	34.8828	7.45947
D7SQT8	13.41	2	0.982579	1.02502	0.939294	1.0361	1.01883	0.996277	1.26129	1.23785	1.31994	0.922529	0.870798	0.895895	1.05979	1.02834	0.986457	1.00219	1.04941	1.04803	1.93498	1.66335	1.83214	261	29.2276	5.80811
D7SQU2	2.17	1		1.1114			0.978437			0.884618			0.941514			0.942123			0.80134			0.847731		506	59.02	7.94287
D7SQW2	9.87	2		0.915362	0.959364		0.803319	0.787976		0.997543	1.01107		0.987679	0.921447		0.828371	0.818344		1.11363	1.0712		1.08597	1.03439	223	24.98	6.25244
D7SQX7	13.3	4	1.14923	1.17264	1.0338	0.96474	0.891527	0.901506	0.831284	0.829321	0.797473	1.17611	1.20294	1.11396	1.15803	1.15115	1.13527	0.985618	0.907215	0.834523	0.828869	0.824425	0.803337	391	43.6501	9.33447
D7SQY6	7.05	4	0.774224	0.840611	0.770501	0.909861	0.867961	0.74186	0.870258	0.885594	0.780881	0.596358	0.714784	0.580122	0.772313	0.89391	0.706593	0.726768	0.914003	0.64241	0.651468	0.813252	0.557811	624	69.3584	5.40186
D7SQZ0	4.66	1	1.04749	1.10492	1.06073	0.700492	0.768132	0.90084	0.761575	0.815619	0.852193	1.09334	1.1212	1.10131	0.796847	0.835642	0.881749	0.777351	0.821952	0.873383	0.769331	0.830735	0.948275	236	25.9623	8.73389
D7SR01	6.9	3		1.10425	1.0193		1.18618	1.06759		1.15657	0.973815		1.04556	1.01505		1.08719	0.850481		1.03847	0.949088		1.24546	1.13182	623	69.3625	8.26514
D7SR04	4.11	1			1.05749			1.1405			1.07029			1.06471			0.98132			1.13527			1.1136	219	24.8809	8.42627
D7SR19	5.85	2	1.07204	1.16992	1.11084	0.952091	1.05999	1.19144	1.65565	2.06472	2.0361	1.03458	0.920108	0.890912	0.940942	1.01079	0.856634	1.15343	1.24122	1.20301	1.00021	1.15579	1.08181	427	48.3024	8.83643
D7SR28	1.17	1		0.980208	0.959307		1.01028	1.04432		1.14263	1.40419		0.895213	1.09687		0.87988	1.02006		1.11062	1.36442		1.18069	1.33101	1363	149.825	6.46826
D7SR57	71.9	4	1.04755	1.00875	1.03586	0.879603	0.875992	0.89856	0.960878	0.996383	0.980833	0.946476	0.931285	0.967868	0.860251	0.862612	0.868255	0.874962	0.868869	0.853449	0.957458	1.00749	0.993848	121	12.8416	6.91748
D7SR99	26.4	9	1.08524	1.0795	1.11977	1.04005	0.993275	1.035	0.900503	0.899772	0.87307	0.921115	0.874477	0.901051	0.842577	0.832729	0.827409	0.708134	0.689409	0.700119	0.740404	0.757698	0.686705	428	45.2757	6.69775
D7SRB3	5.36	2	0.935753	0.892243	0.942972	0.881521	1.00723	0.866007	1.01562	1.04866	0.946478	1.16729	1.25532	1.04655	1.11069	1.06528	1.11828	1.26259	1.22066	1.21378	1.30296	1.23087	1.17732	616	67.0637	5.32568
D7SRB4	16.81	4	0.979882	0.85825	0.981067	0.721693	0.871589	0.911336	0.63933	0.752282	0.776004	0.751	0.816651	0.796757	0.668622	0.800157	0.964015	0.554297	0.696982	0.746291	0.586089	0.735532	0.787733	339	37.0978	6.44287
D7SRD3	4.58	2		1.00519	0.819469		0.898095	1.09448		0.955385	1.00465		1.18374	0.98834		1.31102	1.05869		1.16072	1.21961		1.12115	1.03643	698	76.4452	6.68311
D7SRG7	13.45	4	0.977654	1.07125	0.975301	0.994279	1.18194	1.03639	1.26395	1.37627	1.26843	0.784919	0.882774	0.81857	1.35696	1.5506	1.48974	0.770292	0.854726	0.805564	0.798327	0.798115	0.794456	394	43.3444	6.85889
D7SRG8	7.24	1			1.03694			0.966503			1.83364			1.00181			1.29706			1.00251			1.07473	221	24.296	4.84326
D7SRR6	6.77	4	1.09818	0.994459	1.01398	1.02907	1.04034	1.15245	0.953398	1.21267	0.924079	0.862254	0.916036	0.838232	0.955698	0.984985	0.878124	0.948684	1.22617	0.947192	0.980682	1.14056	0.940007	945	99.0164	5.84619
D7SRU0	4.35	2	0.998679		1.03117	0.928639		1.18198	1.02506		1.10441	0.844157		1.04004	1.11243		1.19816	0.974696		1.16651	1.09736		1.2238	666	72.724	5.69385
D7SS06	69.82	16	1.02911	1.04809	1.02493	1.01752	1.02484	0.99316	1.12519	1.11154	1.12238	1.05569	1.05525	1.04126	1.00691	0.999393	0.99337	1.19809	1.17853	1.20141	1.25074	1.29761	1.3055	623	68.6789	5.37646
D7SS28	11.62	3	0.938436	1.00526	1.00895	0.798797	1.0035	0.960924	0.872443	0.80855	0.902586	1.1653	1.19081	1.1574	1.04445	1.03037	1.04112	1.02867	1.09302	1.02814	1.10209	1.14565	1.10824	396	43.3267	6.7124
D7SS40	5.22	2	0.955769	1.00393	1.04044	0.814707	1.32111	1.31478	1.0736	1.00762	1.02021	0.849909	1.03565	1.08653	0.788243	1.1263	1.11788	1.06926	1.02439	1.06238	1.01012	1.12579	1.1701	575	65.1516	6.43018
D7SS66	54.47	7	1.07942	1.0257	1.02227	0.939814	0.938448	0.948311	0.777793	0.73374	0.797716	1.26301	1.27736	1.23955	1.24029	1.37561	1.33885	0.826675	0.850897	0.960863	0.697961	0.752309	0.763761	246	28.6725	9.92041
D7SSB0	1.84	1			0.882671			0.919472			0.955089			0.889794			1.03957			1.19765			1.00368	653	72.476	9.27588
D7SSD7	2.64	1			0.964303			1.22012			0.86942			1.60355			1.97412			1.46882			1.11465	265	29.8749	6.07471
D7SSH8	5.11	1			0.935428			1.00886			1.00774			1.23391			1.12439			1.4885			1.56498	313	34.417	7.26904
D7SSK1	5.45	3	1.21328	1.18471	1.13872	1.47184	1.11223	1.37282	1.04187	1.06988	0.98941	1.1205	1.22668	1.16515	1.16146	1.10524	1.1347	0.801058	0.749405	0.881854	0.701465	0.690254	0.854983	752	84.3107	9.05615
D7SSK8	5.53	1	1.05444			1.19514			1.037			1.1428			1.00802			0.834351			0.810135			253	27.9525	7.60596
D7SSS9	5.75	2	1.07337	0.955377	0.957206	1.22521	0.96763	1.2122	0.963327	0.942932	0.930535	1.26996	1.36435	1.46671	1.28573	1.22768	1.47943	1.11892	1.22298	1.28206	1.16957	1.52809	1.49346	522	57.5074	8.23584
D7ST07	8.84	2	0.863141	0.849253	0.88794	0.726279	0.650875	0.6314	0.710371	0.703699	0.745881	0.759706	0.765006	0.758737	0.611985	0.616679	0.616495	0.625544	0.630543	0.600708	0.736099	0.710196	0.679784	328	35.3364	6.32861
D7ST12	12.5	1	0.952626	1.00649	0.965792	0.851279	0.665617	0.731297	0.504569	0.415863	0.30119	0.818264	0.667254	0.651417	0.838141	0.660225	0.564625	0.717907	0.503107	0.407535	0.558684	0.419969	0.30712	360	38.8058	6.93213
D7ST80	3.15	2	0.94853	1.05839		1.16355	1.20733		0.75405	0.900181		0.759381	0.969783		0.696802	0.853013		0.744315	1.07765		0.677205	1.11363		476	53.2239	5.66846
D7ST93	4.32	1		1.16283	0.9945		1.20741	1.03206		1.04294	0.883599		1.18074	1.14345		1.62374	1.25103		1.14035	1.10059		1.21009	1.20392	463	49.9943	7.03467
D7STD2	17.71	5	0.999413	1.03425	1.07539	1.15524	1.05107	1.32662	1.07728	0.960563	1.02087	1.11865	0.996995	1.10163	1.21447	1.18218	1.24513	1.32846	1.27798	1.3317	1.2256	1.23368	1.24326	350	38.8341	8.36768
D7STF0	41.35	5	1.01457	1.0617	1.03334	0.941382	0.863073	0.923968	0.884391	0.848929	0.85427	1.16029	1.17429	1.18369	0.912188	0.914443	0.964174	0.919271	0.866056	0.89142	0.881977	0.789033	0.908812	208	22.7369	9.33447
D7STH1	6.25	2	1.05611	1.05189	0.995388	1.13761	1.05699	1.13347	0.861819	0.918689	0.859787	0.900609	0.90773	0.876793	0.919941	0.925004	0.902393	0.879697	0.89949	0.796329	0.828265	0.82097	0.712644	416	46.2498	8.68994
D7STJ7	5.42	1	1.15583			1.12965			0.993972			0.96515			1.09348			0.921565			1.02785			240	27.3427	9.99365
D7STJ8	29.92	10	1.02396	1.03144	1.20015	0.980397	0.926154	0.96131	1.01602	1.10305	1.08122	0.866997	0.842238	0.848186	0.829914	0.88615	0.793364	1.18533	1.11707	1.0928	1.147	0.921623	0.93747	488	53.4441	7.37158
D7STK8	15.63	6	0.920413	0.900413	0.834637	0.785829	0.785592	0.685921	0.984674	0.940105	0.862764	0.834272	0.932537	0.846822	0.848868	0.86579	0.804898	1.16169	1.26824	1.21848	0.961954	1.13971	1.06421	608	65.8492	5.23682
D7STL2	33.73	5	1.05493	1.01477	1.05875	1.09143	1.18521	1.01309	0.957701	0.889824	0.904598	1.05647	1.1163	1.06882	1.13852	1.26505	1.17065	1.09626	1.0634	1.10893	1.06549	1.0885	1.00722	166	18.4858	4.75439
D7STL8	12.23	2	1.05962	0.94265	1.03356	0.955136	1.04726	0.98004	1.19048	0.997734	1.15627	1.05733	1.15118	1.08168	0.976787	0.822204	0.937939	1.26841	1.42592	1.18129	1.1036	1.2034	0.972288	139	15.404	8.32373
D7STL9	11.76	2	0.926502		0.924055	0.676817		0.802654	0.864883		0.8789	0.980835		0.901219	0.886419		0.854184	1.04276		0.921811	1.035		0.918421	204	22.5139	5.17334
D7STM0	14.02	7	0.994762	0.971484	1.01086	0.936047	0.951516	0.978166	1.10303	1.09147	1.12018	1.07574	1.13135	1.06098	1.07308	1.06624	1.07664	1.06514	1.06199	1.02755	1.0654	1.08465	1.01906	528	57.104	7.92822
D7STN6	3.1	1	1.15597			0.867294			0.64277			1.10339			0.640819			0.571118			0.487081			258	29.7942	5.14795
D7STQ8	9.14	2	0.992888	0.981938	0.942283	0.676169	0.695092	0.684214	1.21779	1.16426	1.14277	0.994247	1.05877	1.0492	0.903871	0.899253	0.913885	1.03771	1.06525	1.1047	1.12905	1.11662	1.11988	197	21.6123	7.62061
D7STS2	8.75	2	1.01538	1.03458	1.03352	1.24409	1.27169	1.04752	1.26056	1.10418	1.29434	1.0687	1.11045	1.27807	0.973375	1.10882	1.06922	1.27323	1.44044	1.24281	1.32644	1.51434	1.29712	320	34.9704	5.92236
D7STS9	5.45	1	0.855619			0.559925			1.8024			0.837126			1.78843			0.757002			0.777681			220	24.5651	4.76709
D7STY4	21.48	5	1.0074	1.05427	1.02943	1.12218	1.3507	1.25633	1.05324	1.45901	1.31777	1.07063	0.992678	1.10686	1.05125	1.12411	1.08641	1.06977	1.23114	1.20155	1.02375	1.3637	1.39508	298	33.8946	7.13721
D7SU25	3.78	2	1.17092	1.15108	0.930055	0.961243	0.898162	0.862862	1.44774	1.32272	1.09032	0.866237	0.924784	0.816054	0.845463	0.923897	0.962302	0.880591	0.895368	0.845234	0.770229	0.860182	0.72149	662	74.3029	5.8208
D7SU41	22.27	9	0.978478	0.985836	0.980653	0.933195	0.846051	0.987492	1.0243	1.13655	1.04785	0.94587	0.946017	0.970649	1.07392	1.10651	1.16244	1.00825	0.978829	1.05893	0.923149	0.951778	1.07084	449	51.3144	9.33447
D7SU50	8.38	6	0.855214	0.873618	0.927455	0.986426	0.878547	0.962448	0.987592	1.04211	1.09065	0.931286	0.881203	0.900273	0.948065	0.907303	0.9662	0.910985	0.926276	0.972291	0.997106	0.995174	1.08661	1002	110.477	6.43018
D7SU52	33.63	4	0.989433	1.04564	1.05267	1.09151	1.01497	1.18388	0.969946	0.929973	0.991245	1.1576	1.25149	1.17415	1.15692	1.47746	1.11614	1.17418	1.22424	1.13715	1.25692	1.45315	1.27374	223	24.0202	5.5542
D7SU59	7.3	2	0.988144	1.00587	0.946603	1.03707	1.04684	0.994639	0.975089	1.04954	1.01224	1.01889	1.03865	0.968214	1.01162	1.06697	0.948874	1.04992	1.0172	0.974709	1.04355	1.12143	1.09715	397	42.8227	6.94678
D7SU76	2	1	0.959558	0.984156		0.974229	0.995928		0.926289	0.899092		0.955069	0.877227		0.711289	0.871853		0.837599	0.864077		0.891105	0.92384		650	72.9486	6.30322
D7SU98	1.82	1	1.02671		0.93515	1.25665		1.29912	1.14603		1.09676	1.1351		1.02108	1.18229		1.13731	1.23125		1.12349	1.33735		1.18771	715	80.6638	6.7124
D7SUC0	10.96	4	0.960994	0.974276	0.951008	1.21813	0.97508	0.984207	0.894716	0.857686	0.869426	1.24648	1.46308	1.35065	1.29372	1.16908	1.13812	1.26297	1.16879	1.05002	1.41467	1.28511	1.1503	502	56.4838	6.69775
D7SUC3	20.06	17	0.989259	1.01965	1.01642	0.989524	0.97686	0.980889	1.0161	1.04559	0.992195	1.11071	1.03828	1.04649	0.992814	0.985492	0.95387	1.13176	1.11573	1.09184	1.14275	1.16051	1.12491	987	110.27	6.59521
D7SUC8	2.54	1	1.0055			0.783611			0.89068			0.857165			0.831398			0.96644			1.14038			355	39.7505	6.56592
D7SUC9	5.73	1	1.04267	1.05548	1.11489	0.865362	0.954674	0.954848	1.35732	1.63677	1.51846	0.963406	0.993928	0.996969	0.850826	0.987224	0.962896	0.880217	0.999926	1.05169	0.724866	0.872528	0.899237	157	17.712	8.45557
D7SUD2	3.91	2	1.03119	1.07339	1.09817	0.984652	1.01517	1.1369	1.01415	1.01669	1.13726	1.04303	0.988425	1.01069	1.02784	1.00722	1.02424	0.966539	0.992705	1.09726	0.768219	0.750074	1.04272	691	75.2122	6.03662
D7SUD3	3.61	1			1.19236			1.18655			0.942859			0.797233			0.910565			0.82447			0.851741	388	42.4657	6.62451
D7SUD7	34.6	4	1.15677	1.06486	1.08988	0.985127	0.980659	1.02644	1.14256	1.22144	1.10963	0.970662	0.899806	1.03233	1.00923	0.769592	1.10348	0.851082	0.809988	0.896674	0.888914	0.977702	0.909935	422	46.0378	8.89502
D7SUE8	14.22	8	0.91817	0.931403	0.939847	0.910332	0.903858	0.881227	0.986659	1.05906	1.00824	1.04753	1.00439	0.994402	0.984254	1.00606	1.00299	1.12275	1.07418	1.03466	1.04543	1.07882	1.02993	844	93.2002	5.64307
D7SUL9	55.48	19	1.01779	1.02342	1.01785	1.01122	1.07444	1.00601	1.04715	1.05879	1.05955	1.02928	1.00578	1.07485	0.878917	0.90582	0.890973	1.0174	1.04491	1.0576	1.147	1.16895	1.16705	420	47.1908	8.76318
D7SUP9	9.02	1		1.23602	1.16786		1.02736	1.22027		1.36765	1.26998		0.839187	0.744674		0.921567	0.8411		1.0175	0.870383		0.924821	0.8687	122	14.6977	9.48096
D7SUR2	2.72	1		1.05814	1.15832		1.263	1.63438		1.37278	1.43741		0.993013	1.21388		1.29311	1.62203		1.5789	2.06305		1.08396	1.32515	257	27.6488	7.47412
D7SUS6	1.49	1			0.924119			1.06212			1.35717			0.76453			1.03747			1.11421			1.02233	605	69.7856	8.14795
D7SUU6	3.94	1			0.978995			0.875			0.950998			0.894181			0.811544			0.882419			0.948663	330	35.9081	6.90283
D7SUW1	41.36	8	1.02854	1.09574	1.05668	1.05328	1.08693	1.09216	1.02549	0.995767	1.0147	0.957473	0.976256	0.973232	0.91141	0.930997	0.904201	0.901392	0.954651	0.989526	0.970209	0.912874	0.927143	220	25.025	9.42236
D7SUX4	39.31	8	0.938147	0.978808	0.903949	0.917439	0.952918	0.971336	1.01068	0.948568	1.01041	1.18463	1.14276	1.21938	1.33754	1.24059	1.25877	1.23961	1.1478	1.29487	1.34734	1.27641	1.36203	496	53.1062	6.53662
D7SUY2	6.44	2	0.969919	1.08518	1.00032	0.945256	0.970423	0.969691	0.829427	0.992744	0.855271	0.901218	1.0797	0.918814	0.866265	0.935605	0.914848	0.849452	0.958639	0.868082	0.742496	0.874595	0.859654	962	108.033	7.37158
D7SV08	59.38	2	1.01438	0.998826	0.99281	0.94006	0.891214	0.941162	0.943633	1.07473	0.924775	1.16765	1.20697	1.13981	1.09518	1.17642	0.928916	1.25536	1.45144	1.15519	1.16015	1.21961	1.13035	160	17.7846	10.4917
D7SV17	29.55	7	0.977275	0.936653	0.982928	1.05951	0.902373	0.95749	1.15679	1.19866	1.28926	1.06375	0.944581	1.01648	0.97835	0.852211	0.922118	1.23902	1.18933	1.319	1.26369	1.2522	1.48617	291	32.6981	6.59521
D7SV30	8.57	2	1.06312		1.06847	0.94806		0.923626	1.0565		1.10561	1.27942		1.26639	1.04666		0.978658	1.19252		1.19477	1.03648		1.02137	210	23.0879	8.67529
D7SV72	6.99	3	1.01533	1.02548		1.0346	1.17369		1.34635	1.44406		0.970598	0.997715		1.0876	1.14248		0.926156	1.00944		0.907742	1.09277		544	61.5753	8.26514
D7SV75	5.85	3	0.787591	0.913043	0.842407	0.833848	0.853621	0.874905	1.73895	1.59793	1.51123	0.736291	0.850596	0.849563	1.25391	1.30841	1.20502	0.719209	0.798567	0.837442	0.882213	0.943876	0.920536	718	82.7093	5.14795
D7SV89	13.26	1	1.10115	1.21687	1.18949	1.03652	0.948862	0.976518	0.903586	0.885336	0.874006	0.833056	0.811172	0.90228	0.771773	0.660796	0.90014	0.865714	0.742905	0.741269	0.848179	0.726738	0.671102	181	20.3376	5.37646
D7SVA4	3.41	1	1.0598			1.13799			1.22193			1.12802			1.1063			1.04589			1.35443			410	46.6817	5.22412
D7SVC2	2.05	1	0.919194		0.89255	0.886375		1.09985	0.841985		0.980545	0.85226		0.782359	0.897844		0.837782	0.832855		0.880596	0.998145		1.10051	975	110.071	5.87158
D7SVD4	15.86	10	0.907552	0.897741	0.923814	0.95178	0.945921	0.968277	1.24598	1.22056	1.29948	1.10062	1.10047	1.08754	0.986839	0.942543	0.979056	1.04645	1.0336	1.02171	1.3055	1.27677	1.35028	769	84.8782	7.35693
D7SVE1	30.88	16	0.973748	0.960223	0.949047	0.949713	1.10665	1.01445	0.949593	0.985545	1.01995	1.02409	1.03155	1.06101	0.97302	1.08227	1.07531	1.15731	1.27396	1.21345	1.10437	1.12971	1.17106	991	108.833	6.97607
D7SVE8	17.54	4	1.13057	1.12621	1.17545	1.13489	1.16633	1.05897	1.4664	1.75843	1.11479	1.25733	1.59798	1.06344	1.25161	1.16649	1.19262	1.18915	1.29056	1.13576	1.21703	1.39698	1.11156	268	29.3903	6.15088
D7SVF7	1.84	1	1.0077	0.962317	0.981527	1.02346	1.13812	1.02606	1.01914	1.13499	0.875741	0.951157	1.01825	1.05751	1.11555	1.26915	0.973724	1.17218	1.20456	0.966505	1.21776	1.2061	0.972765	489	54.429	6.32861
D7SVF9	3.46	1	0.857931			0.971162			0.729641			0.83538			0.752792			0.909431			0.882085			289	32.5564	7.12256
D7SVG1	3.41	1	1.04583	1.04422	1.01809	1.23461	1.00338	1.25786	1.21152	1.01593	1.16649	1.00344	1.08105	1.0598	1.0351	1.19019	1.15778	0.954489	0.933372	0.963122	0.89125	0.919042	0.875922	381	42.0198	5.98584
D7SVH6	6.71	3	1.1938	1.14164	1.21333	1.17775	1.04191	1.12831	0.98207	1.24951	1.20233	1.00829	0.960498	0.930667	1.01362	0.945922	0.98398	0.868352	0.933682	0.773325	0.973923	0.982397	1.06353	1013	113.627	6.01123
D7SVH7	6.54	3	1.0327	0.940781	0.998745	1.00221	0.850606	0.832671	0.97798	0.799318	0.859746	0.998342	0.888154	0.844661	1.03599	1.00711	1.0315	1.03036	0.864465	0.713507	0.99792	0.835103	0.52107	1025	115.337	5.94775
D7SVJ2	32.27	6	0.990119	1.01122	1.03412	1.10743	1.07182	1.19674	1.1017	1.12189	1.06764	1.01253	0.959101	0.992739	0.925482	0.982165	0.973478	1.1823	1.1387	1.08352	1.31507	1.24006	1.26778	375	42.6386	6.31592
D7SVM3	0.84	1	0.948824		0.874377	0.939954		0.718823	1.0775		1.02795	0.778024		0.835998	0.946056		1.06677	1.00233		1.34793	1.17946		1.49045	1665	185.56	5.80811
D7SVM9	18.8	4	0.927927	0.983172	0.897928	0.927799	0.963881	0.915441	2.20759	2.6834	3.82822	0.894071	0.930453	0.798902	0.804957	0.898195	0.779091	1.0402	1.07439	0.994643	1.40544	1.49952	1.82598	266	29.3712	8.20654
D7SVQ1	2.29	1	0.895477		0.935732	1.56585		1.57966	0.685385		0.675795	1.24831		1.34931	1.35731		1.46112	1.11466		1.14426	0.907571		0.91731	306	33.8255	8.71924
D7SVQ2	36.82	7	1.06824	1.11237	1.10018	1.04949	0.967277	1.08099	1.18666	1.1447	1.20979	1.10292	1.05651	1.06398	1.02859	1.04416	1.01482	0.958793	0.955117	0.951226	0.943099	0.933171	0.945178	201	22.4751	6.43018
D7SVS9	6.97	2	1.01404	0.952234	1.01869	1.48017	1.41418	1.26007	1.1516	1.06347	1.34324	1.06958	0.925337	1.12534	1.02879	0.920892	1.18312	1.05644	0.95839	1.11535	1.20657	1.14197	1.17511	330	37.0053	5.2876
D7SVT7	8.56	2	1.01896	1.01167	1.01217	0.892042	0.948526	0.982397	1.07808	0.957994	0.869066	0.836363	1.0541	1.05899	0.789475	0.979087	0.931363	0.747316	0.929089	1.00941	0.706894	0.917613	0.940173	654	71.3167	8.03076
D7SVW8	9.6	1	1.13152	1.08361	0.998969	1.15033	1.11733	1.00512	0.830281	0.966884	0.787947	1.01049	1.10677	0.792043	1.2363	1.24207	0.98466	0.949801	0.972172	0.766006	0.9071	0.969953	0.767785	125	14.309	8.26514
D7SVX6	0.91	1	1.09677	1.01575	0.993176	0.917155	0.838675	0.841724	0.785951	0.775686	0.844099	1.06514	0.984865	0.936982	0.947479	0.910951	0.80158	0.810225	0.734043	0.737233	0.714183	0.658481	0.691462	658	72.0417	7.82568
D7SVZ1	19.71	6	0.952343	0.961254	0.985809	1.00428	1.07314	1.02211	1.10459	1.05199	1.05358	0.99479	1.04539	0.952888	0.966495	0.95227	0.910602	1.06115	1.10568	0.892803	1.12345	1.17078	0.960283	350	38.5845	7.53271
D7SVZ3	1.55	1	0.888299	0.992281	0.783009	0.896013	1.17824	0.893257	1.4398	1.23021	1.56875	0.766963	0.919711	0.656457	0.804286	0.864467	0.726564	1.217	1.1243	1.12982	1.2284	1.17192	1.24059	710	79.1958	5.47803
D7SVZ9	13.14	6	0.721788	0.725515	0.641536	0.64974	0.658545	0.563866	0.394897	0.433707	0.314143	0.625578	0.686351	0.625316	0.45604	0.465712	0.373815	0.530611	0.486453	0.435586	0.461699	0.419732	0.367487	510	56.3348	5.56689
D7SW04	38.87	10	0.917999	0.909126	0.97377	0.764733	0.871931	0.843485	0.67746	0.731241	0.686605	1.22957	1.25688	1.36983	0.783035	0.81415	0.805073	0.750498	0.733956	0.744683	0.76856	0.814793	0.776895	476	51.4416	6.85889
D7SW18	9.71	1			1.04298			1.10274			0.876119			1.00115			0.944576			0.76389			0.7694	206	21.5532	8.32373
D7SW22	18.26	9	1.03844	1.08301	1.03005	1.0109	0.959055	0.851726	1.02188	0.993322	0.932131	0.895953	0.850553	0.882819	0.93806	0.90243	0.8635	0.891905	0.827191	0.824336	1.05614	0.960331	1.03173	668	72.6062	5.22412
D7SW25	52.68	5	0.973569	0.992987	0.959356	0.834554	0.756411	0.804833	0.883942	0.926783	0.915962	1.37491	1.33345	1.33043	1.24863	1.28665	1.28091	1.07929	1.00208	1.06209	0.837458	0.775072	0.792484	112	12.3015	9.68604
D7SW34	46.61	2	1.08478	0.993641	0.921263	1.08689	1.02466	1.06523	1.19028	1.16084	1.29261	1.02812	1.02535	0.981894	1.04313	0.941485	0.989589	1.17355	1.10875	1.09299	1.1675	1.09766	1.17064	472	51.2896	8.19189
D7SW45	0.75	1	1.05171	1.06104	0.894724	1.4555	1.19248	1.23675	0.929032	1.02855	0.868981	0.970178	0.973548	0.916285	1.06762	1.00172	1.00858	1.13338	1.13745	1.02931	1.04293	1.07974	0.936854	1065	115.858	6.21436
D7SW54	7.52	5	1.19375	1.12341	1.16796	1.05909	1.07409	1.05309	0.84909	0.873803	0.866666	1.17086	1.10178	1.29848	0.979803	0.907553	1.06943	1.17851	1.12122	1.25972	1.01333	1.03681	1.00971	585	66.2802	5.5542
D7SW63	22.55	6	0.978684	0.984987	1.0031	1.07118	1.04133	0.939711	1.04367	1.01847	1.1061	1.0277	1.0801	1.05842	0.962874	1.0239	0.983703	1.10358	1.08348	1.11407	1.11217	1.13731	1.10187	368	41.1798	8.42627
D7SW76	63.33	18	1.21369	1.27897	1.23855	0.988977	1.18369	1.19035	1.2601	1.34179	1.33841	0.861675	0.904066	0.864541	0.826521	0.872079	0.842585	0.902428	0.954622	0.956676	0.655982	0.73325	0.675951	240	27.6658	9.26123
D7SW82	1.45	2	0.814219	0.875834	0.932289	0.851498	0.867039	0.885687	0.813451	0.844556	0.88217	0.78509	0.753386	0.726999	0.854049	0.857316	1.0047	0.811812	0.828409	0.93629	0.939983	0.96568	1.07635	1588	175.833	6.25244
D7SWB0	2.72	3	1.12125	1.09752	1.05853	1.26213	1.26219	1.16263	1.51258	1.07877	1.2897	0.854032	0.978692	0.923915	1.15064	0.987155	1.07153	1.03816	1.07091	1.06811	1.02335	1.07216	1.03304	1214	131.235	5.65576
D7SWC0	0.85	1			0.993741			1.61789			1.25207			0.965679			1.41608			0.984268			0.972469	937	104.942	6.50732
D7SWD3	11.13	5	1.01375	0.921924	0.971327	1.03148	1.0575	1.0805	0.960694	0.889572	0.886593	1.15665	1.11374	1.0215	1.20291	1.06247	1.06376	1.13921	1.20393	0.876277	1.02338	1.20372	0.845116	557	61.8864	7.13721
D7SWF1	7.32	3	1.05206		1.07653	1.00904		1.02564	1.28943		0.97847	1.08486		1.05799	1.07959		0.999115	1.0815		1.03228	1.15322		0.969727	847	94.8753	7.40088
D7SWF9	29.66	10	1.12756	1.16071	1.1071	1.17554	1.11789	1.16726	0.742889	0.728902	0.75233	0.979785	0.977415	0.998395	1.1919	1.21275	1.19465	0.662691	0.63816	0.69218	0.590459	0.582148	0.656702	445	47.6934	6.17627
D7SWL8	6.2	2	0.972833		0.931933	0.865276		0.928764	0.85761		1.20174	0.720409		0.792972	0.874221		1.08851	0.535686		0.685058	0.607227		0.774817	355	40.6545	6.48096
D7SWM4	9.76	3	1.09117	1.02264	0.868897	1.38671	1.14724	0.952655	1.06448	1.08662	1.07091	1.05671	0.912171	1.03732	1.02649	0.918924	0.98376	0.940886	0.952392	1.25352	1.04808	1.05796	1.48059	461	49.3455	7.79639
D7SWZ6	9.61	2	0.844504	0.762389	0.924437	1.07387	0.721958	0.813834	1.33682	1.08792	1.14067	0.869907	0.985485	1.05541	1.35851	0.96537	1.07824	0.908976	0.899824	1.014	0.875315	0.81258	0.942396	385	42.6038	6.78564
D7SX15	12.61	1	1.17923	1.14574	1.13899	0.787139	0.823204	0.788658	0.954166	1.0751	1.13235	0.7805	0.807521	0.791974	0.675658	0.750861	0.775142	0.930778	1.13272	1.08167	0.645985	0.813837	0.819514	119	13.6361	5.73193
D7SXE2	1.56	1	0.879363			1.26023			1.04173			0.91005			1.02033			0.938782			0.699501			449	48.3642	6.91748
D7SXE3	16.24	5	1.01003	0.936044	0.916968	1.07747	0.959525	0.935211	0.875608	0.909988	0.911518	1.1371	1.13696	0.921778	1.04507	0.910572	0.82954	0.909	0.988342	0.901949	0.878018	0.985675	0.852089	548	58.0351	6.31592
D7SXF6	2.53	1		0.991605	0.999886		1.75227	1.23197		0.839056	0.95339		1.22533	0.876175		0.996931	1.13291		0.832542	0.945604		0.634273	0.788417	316	35.4525	7.57666
D7SXH0	5.03	1		1.09	1.0748		0.972405	0.939445		0.661274	0.657535		0.900078	0.91572		0.974113	1.00104		0.746081	0.829715		0.722579	0.779138	159	17.9827	6.75635
D7SXH7	9.16	8	0.960745	0.963567	1.0057	1.06645	0.903426	1.12664	1.09768	1.12672	1.12956	1.00455	0.930756	1.05076	0.941678	0.924607	1.01721	1.27863	1.19236	1.32189	1.25506	1.11142	1.30877	1037	117.395	5.89697
D7SXI2	3.54	1		1.13806			0.991179			1.1105			1.06216			0.965996			0.906922			0.995949		452	50.3117	9.71533
D7SXJ4	6.92	5	1.00057	1.06615	1.00225	1.11999	1.45473	1.36719	1.34116	1.28199	1.22934	0.942418	1.08062	0.960251	1.19639	1.29104	1.32407	1.01634	0.913633	1.01967	1.06678	1.0704	1.04919	982	111.315	5.2876
D7SXP2	16.3	2	1.16716	1.18061	1.12541	0.939758	1.05037	1.08966	0.919872	1.04954	1.00538	0.882594	0.917409	0.907475	0.926276	1.02539	1.04003	0.805614	1.00605	0.919531	0.695421	0.822061	0.830134	184	20.6096	8.42627
D7SXR3	20.89	5	0.838183	0.857417	0.873877	1.02556	0.940339	0.86221	0.987743	0.912639	1.10807	0.955154	0.919284	0.964976	0.937505	0.879992	1.0192	1.2536	1.14474	1.37629	1.08029	1.03275	1.26883	359	39.3832	7.75244
D7SXR4	2.37	1	0.937529	0.901807		1.05174	0.900567		1.15783	0.902215		0.980474	0.938535		0.895565	0.82698		0.883361	0.875912		0.999125	0.996389		337	37.4826	8.26514
D7SXR5	7.99	2	1.10368	1.0807	1.02605	1.09309	1.12665	1.02255	0.916047	0.917744	0.943979	1.0561	1.09107	0.937042	0.98786	1.00606	1.01525	0.7518	0.809795	0.787323	0.825336	0.843083	0.818876	388	42.4189	8.48486
D7SXU7	7.95	1			1.15871			0.943119			0.856107			0.552276			0.649899			0.566521			0.475712	88	9.70361	8.646
D7SXV6	13.59	3	0.925078	0.982771	0.966848	0.961555	0.885033	0.952823	0.985273	0.970121	0.983818	0.96665	0.887789	0.925967	0.919312	0.885809	0.971359	0.926665	0.928639	0.962041	0.993991	1.00508	1.02426	287	32.9146	5.69385
D7SXZ1	2.23	1	0.912144	0.942134		0.768945	0.828226		0.705189	0.710538		0.575656	0.77915		0.508307	0.728844		0.609165	0.846207		0.435599	0.603078		358	41.2074	5.69385
D7SY09	11.62	4	0.860088	0.78688	0.816386	0.954076	0.893895	0.739558	1.0227	0.951394	0.995921	0.895111	0.743503	0.839576	1.12151	1.16444	1.16646	0.795818	0.681704	0.726789	0.811848	0.708082	0.754861	551	62.6886	5.16064
D7SY21	6.17	1	1.0405	0.961339	1.10745	1.34418	1.45239	1.48671	1.1585	1.17982	1.2484	1.30204	1.19088	1.40052	1.27969	1.26613	1.46976	1.34077	1.25662	1.30071	1.40732	1.31379	1.31014	227	24.9961	9.12939
D7SY22	1.06	1			0.69089			0.664721			1.04187			0.713551			0.860536			0.921229			0.848815	1127	122.649	6.04932
D7SY23	2.24	1	1.07152	1.16161	1.04015	1.06252	3.57146	0.995635	1.61707	1.70601	1.47428	1.08854	2.39299	1.4563	1.11452	1.82895	1.26108	0.975956	1.02024	1.1123	1.31348	1.09883	1.27884	446	48.7832	8.73389
D7SY25	8.08	2	0.99563	1.0452	1.13516	0.987424	0.987222	1.14066	1.0817	0.991624	1.27806	0.98953	0.925526	0.902266	1.15664	1.0949	0.967952	1.09626	0.927664	0.986351	0.983322	0.823455	0.845408	297	32.4929	7.84033
D7SY30	10.54	2	1.09363	1.06555	1.04024	0.856148	0.783346	0.63395	1.03893	1.01569	0.943961	0.876226	0.773412	0.663287	0.828407	0.69936	0.613125	0.598214	0.548651	0.426619	0.538874	0.441404	0.33163	370	39.9323	8.36768
D7SY46	17.69	8	0.981755	1.01554	1.02692	0.963888	0.946327	0.953773	0.916225	0.893038	0.884005	1.15815	1.10401	1.13372	0.903186	0.894281	0.894318	0.969101	0.928237	0.887676	0.989077	0.891342	0.797053	571	60.3846	7.34229
D7SY49	3.88	4	0.847212	0.857247	0.861785	0.805533	0.816204	1.04004	0.654644	0.587684	0.665986	0.996955	0.838648	1.05367	1.49001	1.45281	1.54584	0.811959	0.65249	0.807495	0.851871	0.576604	0.709429	927	104.801	7.28369
D7SY66	29.11	3	1.07253	0.946071	0.852639	1.05125	1.02368	0.816829	1.22309	1.14572	1.22535	0.99507	0.932899	0.994139	1.08289	1.03037	0.995577	1.2107	1.06682	1.18225	1.19096	1.12213	1.20756	529	58.102	5.43994
D7SY75	62.26	1	0.808397	0.778477	0.814903	0.93642	0.861763	0.910227	1.19907	0.976302	1.08116	1.14574	1.23106	1.11109	1.00925	0.925344	0.948385	2.21328	2.06973	2.0102	3.12776	3.03745	2.8666	159	17.406	6.80029
D7SY82	59.12	9	0.88086	0.83645	0.794732	0.841724	0.76776	0.862213	1.8531	1.91581	1.8459	1.55384	1.59295	1.60201	1.02338	0.98943	0.927077	0.9023	0.882451	0.85926	0.943135	0.875289	0.91787	159	17.2759	5.35107
D7SYA9	25.24	18	0.90682	0.91265	0.926292	1.02631	0.974702	1.03407	1.00331	1.03237	0.98359	0.987057	1.00186	1.02002	0.965043	0.982573	0.99725	1.03925	1.03738	0.994826	1.22443	1.27002	1.19637	820	90.99	8.33838
D7SYC1	7.34	2	0.975811	1.00016	0.93208	1.12496	1.10274	0.965342	1.01944	1.08488	0.961188	1.00199	1.00058	1.03276	1.03948	0.975731	1.13655	0.972108	0.904797	0.988681	0.996352	1.02112	0.910795	463	50.835	5.79541
D7SYD9	19.2	1	0.965937	0.990189	0.961461	0.802564	0.864679	0.797324	1.13412	1.07281	1.06443	0.664222	0.733187	0.639927	1.0624	1.13994	1.17018	0.646169	0.704564	0.615847	0.487699	0.580349	0.467625	125	14.0594	9.5542
D7SYE1	6.2	2	0.997723		0.90957	1.04815		0.985371	1.09504		0.941597	1.14246		0.981081	1.25506		1.02336	1.2232		0.952475	1.40687		1.0356	484	53.541	9.14404
D7SYF3	31.19	3	1.13445	1.18469	1.17567	0.839308	0.798683	0.745511	1.2962	1.47838	1.30202	0.873819	0.871112	0.8761	0.867843	0.795872	0.832804	1.07717	1.0163	1.0385	0.947708	0.88333	0.922295	109	12.4034	6.1001
D7SYG9	15.12	6	0.987494	0.993013	0.994656	0.990082	0.861054	0.910705	0.823878	0.844727	0.758568	0.962422	0.999279	0.815887	0.90664	0.901302	0.785974	0.783224	0.70051	0.728194	0.842277	0.70756	0.679393	410	44.675	5.38916
D7SYJ8	3.34	2	0.843602	0.954388	0.87453	0.902124	0.960095	1.09811	0.820843	0.761369	0.830471	0.826748	0.916203	0.814992	1.02831	0.828329	0.869029	1.11473	0.95023	0.948242	0.930644	0.828879	0.982767	809	91.5271	6.68311
D7SYK8	60.53	32	1.00128	1.0058	1.01562	0.987251	1.0112	1.01757	0.993453	1.02157	1.01434	1.20337	1.19975	1.21647	0.951339	0.956546	0.946581	1.03019	1.0404	1.03568	1.22522	1.22583	1.20154	608	65.9481	7.32764
D7SYN5	1.68	1	1.07522	1.05289		1.9917	1.11732		1.24673	1.0726		0.944359	1.07974		0.955363	0.986472		1.3527	1.28374		1.17566	1.18547		772	89.1741	9.33447
D7SYS4	5.84	2		1.00962	1.1066		0.947416	1.04078		1.05897	1.13269		1.07556	1.05543		0.937813	1.04416		1.06191	1.0393		1.03004	1.0481	428	48.9831	6.3667
D7SYU4	1.72	1		1.03872	1.00274		1.05784	1.03505		1.12274	1.22606		1.18013	1.04089		1.26557	1.25155		1.16613	1.14356		1.16755	1.19038	466	51.927	7.95752
D7SZ21	9.26	1	0.988222		1.06853	1.11537		1.11759	0.911793		0.939732	1.06118		1.18832	1.04107		1.03536	0.935033		0.945003	0.897036		0.886999	108	11.6821	5.05908
D7SZ58	39.39	1	1.03959	0.90857	1.11204	1.07681	0.923584	1.24589	1.34965	1.02907	1.19368	0.964847	0.927534	0.969536	0.964417	0.945724	0.968463	1.17113	1.04278	1.03965	1.1296	1.10985	1.06464	198	22.031	6.18896
D7SZ68	12.5	1		0.989853			0.843855			0.767038			0.958455			0.905042			0.787264			0.946362		160	16.8497	8.6167
D7SZD2	20.32	4	1.16791	1.10475	1.11711	0.885572	1.03775	0.990008	1.16733	1.29271	1.33546	0.851777	0.893107	0.913491	1.0048	1.02793	0.943194	0.948001	1.0614	0.977291	0.945353	0.918738	1.04294	251	27.2276	6.12549
D7SZH4	8.13	2	1.37146	0.954141	1.17136	1.21004	0.952103	1.15041	0.950775	0.932853	0.884406	0.991192	0.851417	0.986692	0.872744	0.841685	0.910551	0.693728	0.864015	0.841099	0.652439	1.01432	0.796962	418	47.1814	8.646
D7SZI9	25.45	7	1.0421	1.01013	1.10426	1.02699	0.827929	0.991422	0.875335	0.841491	0.893467	1.31801	0.984736	1.08097	1.33495	0.856663	1.14404	1.08544	0.920326	1.01059	0.796323	0.701528	0.893548	220	25.0229	10.9897
D7SZK6	2.07	1	0.881648			0.921278			0.98003			1.14337			1.24396			1.43737			1.59178			725	80.9369	7.35693
D7SZN7	9.83	1		0.996595			1.30478			0.889173			0.976365			0.828947			0.821869			0.84208		295	31.4571	7.44482
D7SZP2	4.21	2	1.04782			1.21727			0.911007			1.04342			1.06921			1.17318			1.09781			475	52.379	5.98584
D7SZP6	13.19	1	0.956863		1.08021	1.04492		0.938571	0.906653		0.940487	0.978628		1.34004	1.15119		1.45061	1.95356		3.77839	1.74561		2.70759	508	55.4577	7.51807
D7SZT2	5.42	3		0.98977	0.907662		1.0122	1.13717		0.905097	0.763484		0.796704	0.864		0.824992	0.984703		0.795606	1.0108		0.81354	0.946842	756	86.3112	4.95752
D7SZW5	8.08	1	1.25711	1.31653	1.21702	2.7658	3.57207	2.94693	1.59439	2.04071	1.6292	1.2972	1.37666	1.36539	1.22721	1.16518	1.05601	1.27877	1.30964	1.20417	2.79375	3.28676	2.42842	99	10.6315	7.95752
D7SZX9	32.96	5	1.08188	1.10759	1.07739	0.98915	1.05312	0.99514	2.67698	2.52775	2.77309	1.0584	1.09537	1.08865	1.00369	1.06321	0.927073	1.09986	1.13852	1.11087	1.32004	1.26712	1.45173	358	38.509	5.73193
D7T037	39.84	4	1.23557	1.2687	1.29562	1.12558	1.23288	1.19435	0.89871	0.951729	0.960844	1.35637	1.41479	1.36022	1.15155	1.25668	1.17618	0.970394	0.971927	0.956798	0.964212	0.980377	0.988907	123	12.8215	9.39307
D7T043	11.26	4	1.11366	1.04895	1.04423	0.981419	1.07068	0.996541	0.948753	0.919976	0.914258	0.979498	0.937903	0.926244	0.944622	0.976668	0.938856	0.861838	0.868074	0.842493	0.869364	0.892904	0.869646	506	55.2415	8.77783
D7T0B5	2.22	1	1.15208			1.15769			1.06142			1.04457			0.970415			0.952483			1.07687			361	38.0168	7.81104
D7T0M7	44.83	8	1.07245	1.06926	1.03332	1.11116	1.08123	1.08647	0.957071	0.895909	0.905513	1.12021	1.10718	1.03672	0.994318	0.933034	0.960954	0.991925	0.935956	0.97651	1.15331	1.11618	1.04138	232	24.9816	5.77002
D7T0T9	4.48	1		1.08532	1.08931		1.31937	1.40267		1.07842	1.24983		1.1313	1.3129		1.10952	1.19891		1.04121	1.03123		1.23117	1.23134	290	31.8655	6.78564
D7T153	4.99	1	0.92799	1.104	1.03574	1.06912	1.44549	1.18268	1.47772	1.55738	1.37005	1.13137	1.39836	1.09431	1.02164	1.27889	1.0964	1.27026	1.54102	1.29588	1.52882	1.60577	1.3485	341	37.7498	8.32373
D7T187	27.05	12	1.15048	1.13905	1.21063	1.0069	1.07612	1.04696	1.13786	1.23932	1.14454	1.03828	1.1357	1.08183	1.21162	1.28779	1.2181	1.08903	1.13219	1.0627	1.18536	1.29549	1.17453	536	58.0277	6.53662
D7T1C1	2.6	1		0.872661	0.858332		0.994071	1.02192		0.769939	0.77271		1.09952	1.16641		0.993121	1.14276		0.890925	0.992059		0.768655	0.816216	346	35.9889	7.44482
D7T1C6	3.05	1	0.929645			1.00997			1.07683			1.02955			0.999099			1.01689			1.09387			394	43.446	7.89893
D7T1C8	6.48	2	1.02043	1.14927	1.05761	0.903852	1.05091	0.917514	1.13102	1.27655	1.11797	0.963854	0.951189	0.914405	0.848939	0.97062	0.899115	0.880527	0.945436	0.919693	0.902768	1.00761	0.888663	463	50.3296	6.55127
D7T1F4	6.22	1	0.988034	1.01711	1.06684	1.04006	1.18029	1.37568	0.952281	0.898982	1.03823	0.819144	0.96226	1.00247	0.972952	0.853496	0.996172	0.928778	0.984377	1.0193	0.956133	0.983612	1.02847	193	22.2611	6.43018
D7T1F6	3.92	1	0.95367		0.892198	1.01678		0.852136	1.10981		0.983763	1.08107		0.921728	0.957163		0.812995	1.01113		0.893787	1.15013		1.04584	332	38.6318	7.43018
D7T1H1	19.42	2	0.910336	0.957246	0.961815	1.13474	1.11632	1.21972	0.996052	0.986727	0.96985	1.07668	0.962906	0.982928	1.07553	1.0072	1.02929	1.11238	1.06405	1.00585	1.14791	1.096	1.11461	278	30.9827	8.27979
D7T1K2	3.61	3		0.900062	0.818349		1.04521	0.952141		0.975671	0.750334		0.983212	0.982568		1.22695	1.21119		1.0341	1.01812		0.868342	0.807451	913	101.791	8.89502
D7T1M3	15.5	6	0.947619	0.914111	0.928925	0.868813	0.849443	0.86521	1.01608	0.946786	0.963594	0.843607	0.757702	0.741208	0.914599	0.749071	0.849153	0.939536	0.824697	0.891013	0.824635	0.778858	0.762443	1116	130.854	5.89697
D7T1R6	40.41	3	0.97516	0.965138	0.948966	1.03717	1.09208	1.02446	0.910593	0.918763	0.90176	0.980722	0.959044	0.96528	0.908397	0.969542	0.912348	1.10194	1.03766	0.97435	1.23159	1.24549	1.14386	918	100.389	6.85889
D7T1T7	4.91	1	0.919446	0.978001		0.887266	0.75096		1.12328	1.22473		1.21753	1.45242		1.0624	1.09658		1.29626	1.5648		1.33632	1.55384		346	37.3013	6.80029
D7T1T9	17.1	6	1.12795	1.09877	1.12067	1.17373	1.18293	1.16926	0.814048	0.823739	1.0983	0.921625	0.878065	1.04871	0.856088	0.96062	1.1266	0.852746	0.811537	0.94572	0.834487	0.765836	0.990241	614	66.908	6.26514
D7T1Z1	2.27	2	0.934817	0.886701	0.875371	0.944799	0.862934	0.90309	1.34374	0.949313	0.911444	0.938519	0.975091	1.10004	0.968223	0.94027	0.946644	1.13677	1.28071	1.42481	1.33404	1.14065	1.13727	838	92.944	5.18604
D7T1Z5	5.02	1	1.08304			1.18819			1.15234			1.07912			1.02374			1.17194			1.1485			239	26.6135	5.07178
D7T227	78.43	18	1.02362	1.04496	1.0507	1.1035	1.15901	1.13068	1.21181	1.24581	1.21926	1.19785	1.24385	1.21181	1.13015	1.14058	1.11896	1.50983	1.56992	1.57385	2.44828	2.56569	2.87548	445	48.0798	6.58057
D7T238	43.71	2	0.857468	0.914211	0.90757	0.789779	0.789122	0.796204	0.835367	0.861047	0.83101	1.08811	1.04874	1.13924	0.936532	0.926589	1.00973	1.05829	1.02035	1.098	0.894655	0.848255	0.927838	151	17.1135	10.4478
D7T276	9.24	1		0.996913			0.917277			1.1359			1.26224			1.57161			1.59249			1.12325		238	26.7229	7.79639
D7T2A4	2.16	1	0.942274			0.867998			0.803739			0.840028			0.77426			0.933854			0.869185			370	42.3191	7.06396
D7T2A7	13.42	3	1.14615	1.12936	1.19599	1.23362	1.18083	1.329	1.05316	1.07787	1.02518	1.05984	1.04084	1.15292	1.17354	1.23462	1.36449	0.964817	0.762111	0.888802	0.920844	0.646822	0.841717	231	24.6578	5.74463
D7T2C8	5.62	4	1.03632	1.06774	1.07594	1.20894	1.15674	1.15744	3.00375	2.80799	2.78941	1.1785	1.12631	1.09756	1.10359	1.03468	1.0266	1.80819	1.68919	1.67399	6.79371	5.73204	5.45386	427	46.3373	7.84033
D7T2G3	13	3	0.936125	0.975436	1.11223	1.10753	0.715716	1.12344	1.08788	0.890468	0.95369	1.094	0.967154	1.08921	1.06929	0.816535	1.12528	1.36894	0.961306	1.28863	1.45362	1.14725	1.66887	323	36.9377	7.10791
D7T2G6	39.79	8	0.995461	1.01757	0.997533	0.835457	0.966994	0.809774	0.808839	0.835165	0.711929	0.817217	0.888523	0.811477	0.740222	0.850007	0.720214	0.694854	0.711075	0.584694	0.651076	0.723716	0.545428	382	40.5872	8.60205
D7T2H5	12.42	2	1.07052		1.08548	0.881089		0.943987	1.06463		1.06398	0.853949		0.859994	0.784094		0.656831	0.885544		0.838065	0.88839		0.888625	314	33.579	6.80029
D7T2J7	15.2	2	1.24111	1.04841	1.3598	1.49348	1.03956	1.65775	0.831139	1.10862	0.906841	0.985892	1.04093	1.04495	0.92431	1.02373	0.907549	0.989515	1.19497	0.932511	1.34046	1.53418	0.774101	204	21.9056	11.5757
D7T2J8	33.82	16	1.10376	1.06246	1.09893	0.917147	0.977028	0.946986	0.832223	0.850952	0.843767	0.987272	0.94765	0.965017	0.804219	0.834597	0.84919	0.847941	0.878696	0.881983	0.841551	0.861561	0.918132	482	52.92	8.01611
D7T2M7	8.13	2	1.16283	1.24554	1.06483	0.968902	1.0157	1.03891	0.965401	0.995881	1.0379	0.952088	1.04431	0.924982	0.962144	0.952623	0.97748	0.895767	0.983956	0.980643	0.897322	0.945293	1.04121	320	34.154	5.49072
D7T2N4	17.68	2	0.978969	1.20247	1.13351	0.93085	0.794278	0.874632	1.14677	1.31327	1.17423	0.837481	0.915266	0.821443	0.83926	0.808065	0.673401	0.805382	0.73081	0.737337	0.939607	0.876759	0.96949	181	19.1759	6.53662
D7T2P6	21.08	3	0.999246	0.954707	0.921825	0.884227	0.944701	0.719129	0.69013	0.778038	0.605349	1.29474	1.02179	1.38799	0.934901	0.88014	1.07675	0.797429	0.811355	0.805656	0.576616	0.7959	0.417025	166	18.2106	7.03467
D7T2W1	19.7	3	1.12445	1.1708	1.24261	1.13629	1.11886	0.991412	1.34756	1.45061	1.60634	1.00164	0.996219	0.969917	0.962327	1.00729	1.23966	1.08714	1.10274	1.19715	1.15307	1.15271	1.16963	132	15.0838	6.93213
D7T2W3	9.72	2	1.11263	1.04442	1.13606	0.879328	0.780045	0.842688	0.702247	0.629121	0.662799	1.27476	1.17827	1.28707	0.926882	0.898794	0.866892	0.55377	0.531219	0.545383	0.529161	0.455128	0.496622	247	26.8831	9.23193
D7T2X0	3.39	3	0.753636	0.913907	0.784715	0.744432	1.12033	0.786818	0.880968	0.909063	0.86366	0.592869	0.797807	0.555716	0.779564	0.888978	0.719795	0.756384	0.809814	0.758092	0.86673	0.905691	0.842626	1445	157.183	6.44287
D7T2Y1	33.06	3	0.905161	0.929969	0.945614	0.663275	0.707505	0.75495	0.780026	0.802092	0.760363	1.02014	1.00937	0.985483	1.28324	1.25869	1.21886	1.02456	1.00725	0.944889	0.704802	0.676954	0.703674	121	14.0687	9.89111
D7T300	37.05	12	1.20033	1.2477	1.18775	1.04011	0.987506	1.09858	1.13155	1.11874	1.13368	1.02177	0.973539	0.99847	0.883858	0.793697	0.90841	0.903134	0.868476	0.904474	0.84041	0.7958	0.868406	251	27.5107	9.33447
D7T325	4.71	1	1.03289	0.888918	0.71258	1.10225	0.924931	0.757359	1.06031	0.957781	0.93783	0.97875	0.920214	0.896038	0.881215	0.828732	0.708347	1.11899	1.0331	0.878027	1.21881	1.00033	0.962652	361	39.757	5.021
D7T339	4.93	2	0.994242	0.944067	0.966541	0.966912	0.983773	1.01506	1.15686	1.12662	1.00218	1.01694	0.95273	0.990973	1.25211	1.20613	1.01878	1.12038	0.836941	0.844841	1.25166	0.799199	0.868148	365	41.925	5.79541
D7T3A6	19.46	6	0.918869	0.957913	0.962107	0.837165	0.844759	0.844222	1.07861	1.11104	1.10985	0.985936	0.950611	1.05874	0.990523	1.01175	1.06135	1.12073	1.10813	1.05766	1.03432	1.02526	1.0494	1115	130.738	5.96045
D7T3A9	34.13	7	0.875056	0.915271	0.923512	0.926357	0.903766	0.954811	1.12631	1.20264	1.18687	0.842934	0.795167	0.840419	1.10191	1.14981	1.08998	1.18546	1.20383	1.17633	1.16195	1.12063	1.12492	416	46.2108	6.53662
D7T3I0	30.08	3	1.10408	1.14062	1.06879	0.955956	0.987314	0.940077	0.870993	0.894376	0.851221	1.11308	1.12132	1.17109	1.21799	1.26853	1.14435	0.78248	0.76605	0.81329	0.721257	0.703881	0.775203	133	14.1459	10.3892
D7T3J3	10.51	3	1.09687	1.05682	1.0511	1.36676	1.01415	1.25598	1.11055	1.03622	1.1456	1.04607	1.05318	1.00921	0.970988	0.904521	0.913695	1.09667	1.03096	1.01526	1.02729	1.01386	1.03298	390	43.8909	6.12549
D7T3N6	6.39	3	1.03283	0.957109	0.955175	0.887978	1.21756	1.27265	0.79747	0.811292	1.06717	1.1068	1.01731	1.07797	1.1186	1.05128	1.11338	1.25545	1.02415	1.20917	1.05359	0.993289	1.22234	657	73.8025	7.06396
D7T3P7	5.7	2	0.618568		0.771455	0.6521		1.02705	0.789739		1.10877	0.449289		0.759481	0.551127		0.78559	0.416706		0.868812	0.375998		0.822312	456	49.6998	5.26221
D7T3Q1	23.24	11	0.996763	1.00399	0.977912	1.04367	1.01072	1.03694	0.913044	0.92795	0.863281	2.55243	2.28262	2.45688	2.42306	2.08276	2.50762	1.40598	1.26072	1.37045	1.27794	1.23564	1.28368	469	53.1086	5.70654
D7T3Z8	9.39	2		1.07058	1.01473		1.10228	1.08055		0.951375	0.78243		1.10445	1.01988		1.05694	1.04361		1.13757	0.968361		1.16697	1.0732	330	36.4103	6.80029
D7T401	1.66	1		0.862615			0.628468			1.04047			0.6027			0.852107			0.795194			0.597175		301	33.7553	4.70361
D7T427	5.08	3	0.89692	0.873202	0.936345	0.727201	0.765484	0.724667	0.998832	0.975991	1.00303	0.82596	0.853107	0.812415	0.798763	0.793368	0.751134	0.903602	0.986038	1.03769	0.896977	0.933169	0.968017	826	91.937	7.21045
D7T439	4.12	1	1.00849	1.05758	1.06926	0.637645	0.736296	0.951755	0.584963	0.598251	0.759924	0.985149	1.0183	0.970581	0.657439	0.70521	0.824634	0.52577	0.546823	0.725617	0.501532	0.512149	0.751101	291	31.4112	5.38916
D7T467	6.47	2	0.68681		0.755912	0.578803		0.652188	0.389369		0.491976	1.17199		1.09204	0.768481		0.606932	0.630773		0.622019	0.457324		0.51115	417	46.2636	6.45557
D7T473	2.21	1		1.03826			1.22915			1.43005			1.05076			1.26966			1.00228			0.97844		680	76.2362	5.16064
D7T492	12.24	2		1.00346	1.0045		0.938922	0.885849		1.08673	1.01607		0.894282	0.871207		0.849571	0.815745		0.870155	0.798785		0.939324	0.853807	237	27.0358	5.30029
D7T495	2.13	1	1.06068	0.978638	1.01274	1.2896	1.20705	1.12839	1.12885	1.03638	1.01298	1.03061	0.949194	0.965865	1.26382	1.11636	1.1334	1.37082	1.21007	1.23546	1.30744	1.1086	1.11453	376	41.5763	9.0708
D7T498	5.94	1	1.04764	1.02911	1.07406	1.26656	1.12246	1.25609	0.932576	0.879866	0.905421	1.16031	1.10592	1.06661	1.07019	1.0922	1.01054	1.11257	1.12406	1.13723	1.22836	1.25649	1.44406	286	31.2452	6.41748
D7T4B9	27.55	8	0.974222	0.988489	1.00409	0.9454	0.852605	0.913924	1.16557	1.18506	1.1676	0.885425	0.849756	0.876899	1.00891	1.0858	1.0387	0.995233	1.04906	1.00782	0.920537	0.884371	0.964077	392	42.8287	8.104
D7T4C9	20	2	1.12601	1.14459	1.07501	1.12977	0.976692	1.32198	1.02657	0.871717	0.939261	0.93561	0.820009	0.992855	1.05287	1.01617	1.1799	0.984099	0.738379	1.17878	0.81691	0.568914	0.901747	190	20.3553	5.5415
D7T4E7	5.39	2	0.912456	1.03332	0.972686	0.86093	0.799725	0.966496	0.879044	0.888034	1.35179	1.05463	1.02982	1.37268	1.03767	1.05775	1.75939	1.02613	1.00878	1.42547	1.08023	1.01644	1.78407	427	46.8212	5.37646
D7T4F6	13.52	3	1.02061	1.02801	0.988706	0.681184	0.814143	0.928379	0.683271	0.756499	0.867328	0.917949	0.955334	1.02835	0.689396	0.803482	0.912124	0.631931	0.772131	0.834884	0.654556	0.743253	0.869792	392	43.1536	7.10791
D7T4I1	14.58	4	0.933793	0.901958	0.845595	0.80592	0.840178	0.61503	0.759151	0.863907	0.73572	0.855346	0.800365	0.901759	0.863873	0.875815	0.735241	0.623285	0.768015	0.662905	0.618683	0.742672	0.568428	288	30.5029	7.35693
D7T4J6	63.82	3	0.987026	0.98578	0.978338	0.718687	0.762255	0.705801	0.642588	0.778855	0.789091	0.906768	1.01641	0.983369	0.78545	0.826887	0.82178	0.690708	0.76293	0.811076	0.515135	0.631508	0.598309	246	27.696	10.0669
D7T4M4	5.18	2	1.11084	0.988791	0.969224	1.07133	1.08143	0.986982	1.29643	1.41133	1.36498	1.03376	1.04162	1.0192	1.05191	1.01113	0.936871	1.18044	1.22993	1.20881	1.17804	1.36458	1.35783	463	52.0795	8.04541
D7T4P7	31.14	1		1.12814	1.10626		0.797498	0.856599		1.48717	1.22981		1.20158	1.06982		0.957768	0.933217		1.41609	1.2237		1.45493	1.18704	228	24.6278	8.86572
D7T4T3	43.02	7	0.990805	1.02598	0.923827	0.980581	1.05	0.9393	1.05569	1.04963	0.976539	0.908259	1.01459	0.801465	1.08073	1.14402	1.01033	1.00913	0.9763	0.927865	1.06084	1.06849	0.980265	258	28.6513	5.87158
D7T4T5	13.91	3	0.957095	0.973072	0.963231	1.13124	0.999155	1.09409	0.983301	0.828548	0.911581	1.06617	1.24317	1.12564	1.05074	1.21023	1.12198	1.08041	1.18745	1.15534	1.34563	1.38988	1.3313	345	36.7866	8.74854
D7T4V9	1.38	1		1.11156	1.12493		1.50527	1.46481		1.07471	1.01771		1.24364	1.14106		1.16531	1.17538		1.19245	1.36182		1.06262	1.21678	509	57.031	8.63135
D7T4W1	16.93	7	0.995866	1.04647	0.997286	0.987116	0.869548	0.882785	1.08186	1.02683	1.06649	1.19763	1.03528	1.15775	1.12952	0.945494	0.986667	1.03107	0.860976	0.986627	1.32282	1.01294	1.20707	567	64.0709	6.58057
D7T503	53.13	1	0.891658	0.968963	0.922721	1.19814	1.20873	0.996368	0.827443	0.837765	0.798397	0.764708	0.857443	0.820895	1.00496	1.03104	0.903123	1.04977	0.967017	0.983282	1.30777	1.30717	1.32376	160	17.8625	10.4917
D7T5C1	48.07	8	1.03012	1.05026	1.06655	0.910656	0.923815	0.808069	0.725213	0.781166	0.716239	0.693532	0.66844	0.635999	0.675703	0.60303	0.591441	0.523418	0.42548	0.402627	0.544621	0.505707	0.434182	518	57.1765	8.71924
D7T5K7	4.6	1	0.965194			1.20379			1.13775			1.04019			1.07366			1.15847			1.28115			457	51.0427	5.77002
D7T5P6	32.54	1	1.08124	0.98113	1.00601	1.13055	1.16778	1.16155	1.05164	1.01191	1.01168	2.00489	2.23243	3.04704	1.12274	1.26579	1.28875	1.18876	1.46082	1.51939	1.22681	1.32506	1.2144	464	51.3769	6.02393
D7T5Q2	17.54	3	1.08867	1.31519	1.36109	1.30123	1.43599	1.20346	0.874987	0.946227	1.01299	0.938726	0.928381	0.95371	1.00791	0.976072	1.01836	0.974548	0.885673	0.877869	0.902242	0.864745	0.902058	211	22.721	6.94678
D7T671	10.38	2	0.887451	1.04029	1.01432	1.0215	1.00754	1.04995	0.855325	0.826247	0.871288	1.03882	1.15928	0.977961	1.14516	1.18457	1.34292	1.01844	0.92485	1.01431	0.930173	0.787794	0.941016	212	24.0777	9.94971
D7T684	30.83	5	1.10013	1.11002	1.0935	1.14063	1.13471	1.00036	0.932986	0.935394	0.889997	1.05292	1.04692	1.11735	1.04458	1.10765	1.03761	1.02241	1.08531	0.986171	0.888474	0.87784	0.818442	360	38.9438	6.99072
D7T687	4.09	1	0.929636			1.00953			0.672463			2.16987			1.55877			1.02639			0.765946			269	30.1686	7.12256
D7T688	6.5	2	1.02161	1.08442	1.08513	0.931392	1.06758	1.18501	0.730057	1.00901	0.962457	0.840378	1.05249	0.965841	0.835758	0.87616	0.922008	0.736515	1.04487	0.947687	0.752097	1.07184	0.996163	369	41.7143	6.62451
D7T698	24.02	1	1.08544			1.15382			0.8864			1.56003			1.15588			1.06811			1.0038			641	72.7423	6.82959
D7T6C5	43.97	1	0.964914	0.87079		1.10144	0.821252		0.848908	0.790975		1.01846	0.722878		0.972025	0.750327		1.06746	0.802143		0.9876	0.746841		423	47.3444	5.10986
D7T6C8	1.47	1	0.953126	0.965848		1.03324	0.936589		0.953377	0.942139		0.90791	0.816653		0.91993	0.86538		0.973275	0.869699		1.03723	0.92162		815	90.5926	6.3667
D7T6D9	6.59	4	0.927192	0.938788	0.953315	0.952207	1.37555	1.26666	0.882713	0.762284	0.918598	1.40673	1.148	1.06282	1.12742	0.842205	1.17341	1.05874	0.837023	1.04337	1.02613	0.878416	1.03294	744	86.8333	7.09326
D7T6E4	12.5	2	0.748369	0.898389	0.945707	0.636776	0.781495	0.954927	0.617986	0.754928	0.978592	0.812984	0.846109	0.961322	0.772322	0.907357	1.16987	0.585155	0.727519	1.19573	0.614806	0.735995	1.39283	192	21.2088	9.87646
D7T6E9	10.86	1	0.941588	0.926448	0.936133	0.845638	0.982977	0.883286	1.11119	1.15142	1.16418	1.13003	1.14229	1.1052	0.935764	1.0695	0.920473	1.31018	1.36616	1.30363	1.13403	1.17059	1.14666	221	25.164	8.82178
D7T6F9	12.95	4	0.928312	0.969144	0.83918	0.683705	0.874476	0.806752	0.791416	0.851769	0.825134	0.824074	1.06999	0.975991	0.758976	0.899017	0.910837	0.717718	0.873831	0.855689	0.65697	0.816856	0.816031	525	58.5095	5.60498
D7T6G4	3.87	2	1.00806	0.986557		1.17275	1.01987		1.10185	1.09611		1.05716	0.969863		1.09337	0.903231		1.12977	0.981732		1.22824	1.03935		491	54.5349	5.84619
D7T6H0	3.56	1			1.03167			1.48378			1.01788			0.872801			1.09916			1.12258			1.56018	478	50.51	7.84033
D7T6H3	2.6	1	1.02359		0.859521	1.02941		1.07809	0.808476		0.822415	1.23614		1.06094	1.1578		0.97754	1.14976		0.963173	0.937218		0.822867	385	42.5177	6.55127
D7T6L3	5.17	3	0.842126	0.850341	0.806231	0.843039	0.774815	0.832313	0.710915	0.715963	0.71504	1.02241	1.02387	1.04182	0.769225	0.668306	0.715626	0.634693	0.569448	0.651116	0.592437	0.536258	0.621803	716	77.0421	6.84424
D7T6M1	5.03	1		0.82577	0.89945		0.697674	0.722185		0.957286	0.901038		1.29026	1.18439		1.14159	1.05803		1.37746	1.31912		1.26685	1.32482	298	32.7854	6.53662
D7T6M3	22.89	5	1.03552	1.00116	0.979618	0.905247	0.982151	0.80461	0.909439	0.928153	0.838007	1.02657	1.0008	0.943899	0.912503	0.919297	0.892992	0.961029	0.975484	0.979392	0.918186	0.925036	0.911055	332	36.3292	5.50342
D7T6P4	21.3	6	0.871139	0.973699	0.921334	0.657053	0.837624	0.844559	0.63813	0.711305	0.692741	1.55293	1.62938	1.6902	1.05664	1.21654	1.21339	0.682017	0.734326	0.758647	0.650267	0.697398	0.747509	432	47.8841	7.69385
D7T6P9	4.09	2	0.845312	1.00853		0.918366	1.12851		0.985163	1.13451		0.876431	1.09017		0.772822	1.10677		1.18165	1.19532		0.924721	1.06502		563	63.8616	8.32373
D7T6S7	30.29	10	0.975692	0.941424	0.958133	1.08757	1.06431	1.03014	0.882838	0.948309	0.977982	0.905325	0.992088	1.01188	0.83237	0.966557	0.950882	0.958501	1.09003	1.09518	1.04365	1.18576	1.28658	449	49.5777	6.59521
D7T6T0	36.32	5	1.07583	1.01363	1.09112	1.05794	1.2517	0.931097	1.23604	1.26098	1.06543	1.04959	1.05401	1.02121	0.942992	0.992804	0.907199	1.12295	1.18131	0.914816	1.50588	1.29045	1.0764	201	21.8114	8.646
D7T6V1	13.2	6	0.885734	0.950302	0.999915	0.980443	1.06362	1.19895	1.21059	1.08899	1.20117	1.16432	1.12541	1.27789	1.20594	1.10553	1.26999	1.31243	1.25935	1.4255	1.65167	1.63892	1.63252	697	76.8411	7.04932
D7T6X3	13.64	4	0.943298	0.972654	0.978427	0.919675	0.905033	0.865985	1.07491	1.02287	1.0824	1.05164	1.00562	1.06253	0.95127	0.977099	1.00049	1.02039	0.993885	1.05721	1.08588	0.986635	0.995289	308	33.0556	5.84619
D7T706	13.89	2		1.16202	1.05101		1.2047	1.3366		1.1611	1.0345		1.04341	1.05153		1.14866	1.14862		1.21053	1.19274		1.25348	1.17225	180	20.1863	6.04932
D7T740	1.93	1	0.892543			0.998206			0.844421			0.888856			0.961289			0.830557			0.89117			726	82.1742	5.63037
D7T743	11.01	1	0.977031	0.984865	0.972595	0.976772	1.04923	1.12836	0.93346	0.949769	0.904976	1.10566	1.21381	1.35541	0.948209	1.085	1.15568	1.10827	1.239	1.24411	1.15466	1.30612	1.3982	345	38.3718	5.60498
D7T744	17.67	4	1.07086	1.08092	1.07153	1.13656	1.05612	1.05827	1.01165	0.99334	1.01835	1.236	1.20924	1.33999	1.20832	1.19237	1.22422	1.16997	1.1059	1.14143	1.11554	1.06903	1.1002	215	24.5985	7.66455
D7T777	15.21	9	0.976215	1.00621	0.970371	1.12994	1.09836	1.10558	1.09817	1.02199	1.03045	1.12731	1.09894	1.08632	1.12862	1.11676	1.05051	1.04924	1.12106	1.00846	1.22929	1.22307	1.08889	822	89.4147	6.34131
D7T781	7.92	6	1.0258	1.06677	0.975148	0.963652	1.00471	1.03131	0.842768	0.912418	0.903851	1.01405	1.13942	1.06613	0.937814	1.03311	0.906949	0.925436	1.00109	0.923306	0.850098	0.894798	0.867769	846	95.0649	9.1001
D7T799	7.53	4	1.09258	1.12226	1.11843	1.15441	1.3052	1.57791	1.06525	1.24372	1.1103	0.892557	0.75968	1.13577	1.55159	1.38466	1.68078	1.06577	0.977397	1.18033	0.947285	0.875398	1.12594	518	58.1513	6.93213
D7T7A4	16.1	6	1.03793	1.00993	1.05485	0.996895	0.993284	0.987523	1.17115	1.11672	1.16331	0.884639	0.937165	0.952177	0.864685	0.985062	1.03675	1.00687	1.11393	1.0813	0.922611	1.21386	1.10415	441	47.7634	5.42725
D7T7J0	9.06	2	0.767692	0.961249		0.509096	0.936944		0.778636	0.80974		0.506202	0.930481		0.384867	0.994583		0.403218	1.07875		0.464714	1.11286		960	105.358	5.50342
D7T7L1	8.9	4	1.03847	1.09035	1.08503	1.04549	1.12498	1.09639	1.20945	1.24313	1.32986	1.10938	1.03563	1.07816	1.15339	1.10633	1.06674	1.17478	1.27234	1.18156	1.40277	1.55277	1.24041	483	54.9311	8.1626
D7T7L4	5.28	2	1.05493	1.05519	0.982095	1.28158	1.23491	1.4168	2.28419	2.08885	1.9499	1.20023	1.33665	1.10811	1.59195	1.37884	1.56307	1.42451	1.3354	1.36295	1.37184	1.41389	1.2734	322	36.1868	8.83643
D7T7L7	37.81	13	1.09521	1.05411	1.08319	1.0459	0.94845	1.051	1.01822	0.961015	0.996224	1.08308	1.06679	1.07259	0.915366	0.893719	0.851748	0.9765	0.929679	0.939656	1.03955	0.973665	1.02333	439	46.2394	8.95361
D7T7N4	52.71	12	1.01581	1.04676	1.03818	0.83825	1.03361	0.964529	1.1865	1.14201	1.16638	1.15515	1.1944	1.19154	1.00175	1.1048	1.13493	1.19464	1.28275	1.21981	0.898042	1.01577	1.02201	277	29.3149	5.5542
D7T7Q3	7.92	2		1.00323			1.15419			1.40292			1.0602			1.17235			1.21289			1.15403		631	70.0232	9.20264
D7T7R0	17.72	2	1.0682	1.18519	1.158	0.925517	1.11111	0.944116	0.933389	0.961022	0.885111	1.02596	1.08535	1.05072	0.882634	1.02674	0.860696	0.796911	0.931314	0.866961	0.829013	0.912639	0.898057	158	18.3443	9.46631
D7T7R5	13.82	2	0.975497	1.0261	1.04724	1.00417	1.28465	1.117	0.929619	0.989365	0.994721	0.961791	0.978659	1.04608	0.938255	0.975264	1.027	2.32109	1.84523	1.76374	6.20532	3.91165	4.48974	456	49.9984	6.25244
D7T7U2	5.58	2	1.08699	1.20024	1.01146	1.00299	1.14511	1.11341	1.13456	1.07546	1.06731	1.2269	1.21685	1.11947	1.1749	1.12034	1.08838	1.18581	1.1959	1.08013	1.36003	1.28639	1.03552	412	46.8263	9.59814
D7T7Y3	47.67	25	1.01432	1.00018	1.01483	1.06923	1.00901	1.06184	1.22259	1.24118	1.23618	0.981601	0.936309	0.937329	0.965309	0.931295	0.954065	0.956292	0.938969	0.922853	1.29891	1.24833	1.24988	1009	109.987	7.10791
D7T7Z0	5.88	1	0.947316		0.897735	1.66741		1.39754	1.10464		1.14445	1.04897		0.859193	1.17494		1.1328	1.61054		1.69532	0.987304		1.01567	119	13.7412	8.85107
D7T831	14.5	6	0.975009	0.93338	0.937188	0.786293	0.884894	0.935971	1.19908	1.10281	1.14586	0.954029	0.99942	0.848733	0.868964	0.80839	0.820332	1.11601	1.08051	1.06057	1.11289	1.09609	1.1513	545	61.1923	7.62061
D7T850	34.35	9	1.06415	1.01391	1.09942	1.04361	0.90249	1.05684	0.754196	0.705066	0.808252	1.10635	1.03918	1.12566	0.847613	0.801806	0.875693	0.753459	0.64604	0.7324	0.782587	0.569714	0.621585	361	37.4417	5.19873
D7T852	19.15	1			1.23975			1.31366			1.58805			1.1474			1.29963			1.1782			1.21981	94	9.64168	6.80029
D7T881	13	1			1.01835			1.57953			1.22677			0.957268			0.934772			0.926192			0.962964	100	10.9056	9.34912
D7T8E1	16.24	7	0.812824	0.8202	0.775621	0.855442	0.763574	0.7443	0.750424	0.644947	0.687154	1.00437	0.957203	0.929459	0.791164	0.706673	0.6882	1.33658	1.2823	1.38531	0.967319	0.878333	0.887904	591	67.7206	7.57666
D7T8F7	6.68	2	0.781409	0.676566	0.883447	0.994735	1.07052	0.965941	0.57619	0.495275	0.756495	0.989283	1.02791	1.05664	0.955529	0.944502	0.980908	0.707203	0.582782	0.876195	0.620777	0.572366	0.785732	599	67.865	7.50342
D7T8G1	5.06	1		1.16	1.12988		1.0491	1.13713		0.934323	1.02683		0.952072	0.916571		1.05334	1.13148		0.912757	0.89843		0.676401	0.693101	316	35.2244	8.99756
D7T8G2	4.01	1	1.30839		1.16271	1.16797		1.11799	1.42432		1.28471	1.12405		1.01617	1.30269		1.20777	0.998279		0.906987	0.982982		0.926434	324	36.5722	5.22412
D7T8G5	12.82	2	0.989511	0.970495		1.23921	1.10668		0.965464	1.14833		0.971188	0.953386		1.02233	0.971079		0.833635	0.991563		0.926801	1.02253		273	30.0551	6.78564
D7T8I4	8.92	4	0.935255	0.961824	0.914003	0.896516	0.790544	0.822456	1.04079	0.968204	1.04251	1.05538	0.885417	0.972738	1.01827	0.833854	0.927539	0.957168	0.831125	0.93038	1.13559	0.941597	1.02949	527	59.0771	6.63916
D7T8I5	9.71	1	1.068	1.0882	1.04207	1.21827	1.11674	1.21517	0.964924	0.883941	1.03058	1.32835	1.36883	1.20441	1.35463	1.3044	1.25739	1.24097	1.10504	1.23559	1.13858	1.02872	1.16205	103	11.8852	9.71533
D7T8K7	3.61	2	0.718073		0.816595	0.885586		0.639504	0.867983		0.680063	1.36752		1.24183	1.14863		1.01768	1.24859		1.01278	1.01385		0.779744	637	70.9169	8.1626
D7T8M1	4.39	1	1.13226			1.01424			1.07217			1.23796			1.13932			1.04702			1.02771			205	22.8405	8.95361
D7T8P0	3.35	1	1.05914		1.03972	1.03966		0.864886	1.1994		1.01651	0.874318		0.809318	0.83586		0.71851	0.89345		0.903458	0.88025		0.806755	328	37.0148	9.74463
D7T8P5	5.97	2	0.991491	0.935865		1.15951	0.864189		0.980969	0.775563		1.08389	0.883328		1.25283	0.771836		1.21296	0.665		1.15147	0.698596		402	44.755	9.27588
D7T8P7	5.29	3	0.970302	0.939883	0.958171	1.03895	0.913505	1.06732	0.92921	0.888113	0.929723	0.967396	0.907131	0.976037	1.01472	1.03526	1.11468	1.07528	1.04029	1.08581	1.19576	1.15479	1.20863	567	62.6147	5.42725
D7T8R2	7.97	1	1.08764	1.01602	1.05703	1.22685	1.05259	1.10406	0.918479	0.855291	0.848658	5.14845	5.48246	4.62921	2.10254	2.09405	1.88004	1.60126	1.56611	1.4648	1.22708	1.13797	1.10645	138	15.821	6.02393
D7T8S3	4.59	1			1.0794			1.29278			1.07225			1.06313			1.09945			1.21621			1.28657	283	31.8597	5.38916
D7T904	10.77	2	0.915119	0.959409	0.832048	0.927043	1.44474	1.01102	1.00546	0.951276	0.927203	0.871431	0.916326	0.905473	0.919489	0.964123	0.840022	0.925984	1.04926	0.88295	1.01607	0.933216	0.847829	390	43.0401	6.65381
D7T920	7.99	3	0.942176	0.948146	0.978788	0.969766	0.972563	1.02014	0.946054	0.82739	0.855988	1.29298	1.38156	1.84167	1.12061	1.03002	1.20934	1.14476	0.985668	1.10558	1.10359	0.993593	1.15398	488	54.2632	6.48096
D7T940	10.31	3	1.01208	0.994505	1.03093	0.984409	0.909539	0.997822	1.01875	1.06476	1.05065	1.02032	1.32718	1.27432	0.997279	1.2637	1.21399	1.05273	1.25638	1.25023	1.09302	1.26528	1.35499	417	46.4532	8.55811
D7T941	6.69	2	0.960185	0.947956	0.935038	0.847349	0.964728	0.945637	0.809475	0.877521	0.824864	0.75182	0.976515	0.943468	0.794572	1.01339	1.03287	0.865717	1.1491	1.10364	0.802241	0.897601	0.846037	329	36.1758	7.94287
D7T943	10.69	2	0.964437	0.942261	0.983291	0.78947	0.774222	0.840049	0.838578	0.83597	0.935755	1.04057	1.01708	1.02869	0.979663	1.02757	1.03332	0.730683	0.755288	0.806972	0.687659	0.730421	0.737145	262	28.0372	10.6528
D7T959	33	5	1.05367	1.02658	1.0345	1.07519	1.09819	0.962577	0.987555	1.02007	0.946583	1.00575	0.958249	1.02333	0.980355	1.04898	0.998891	1.03857	1.08508	0.921469	1.22754	1.10579	0.952876	397	41.9212	4.79248
D7T9A7	8.68	3	0.986206	0.986108	0.993703	0.920762	0.811174	1.08194	1.15125	1.34885	0.941695	1.03063	1.04169	0.984409	1.29679	1.16534	1.0374	1.02569	0.994972	1.05374	1.02729	0.924902	0.999371	576	64.781	5.93506
D7T9F2	2.81	1	1.07167	1.06545	1.15523	1.09028	1.06081	1.04596	1.32943	1.27406	1.2319	0.903854	0.820377	0.962782	0.592278	0.252532	0.652734	0.619227	0.391746	0.733877	0.75774	0.681688	0.816645	391	44.2388	6.31592
D7T9G8	19.8	7	1.08358	1.09009	1.16372	1.00145	0.903841	0.985348	0.790542	0.787897	0.788145	0.998923	0.96197	0.977121	0.886044	0.894439	0.898389	0.760954	0.719938	0.749734	0.833702	0.777456	0.795787	404	44.2446	7.35693
D7T9I3	11.04	2	1.1341	1.14232	1.10485	1.07723	0.827685	0.824574	1.07982	1.11502	1.19239	0.97868	0.685605	0.704983	0.827062	0.683171	0.716705	0.790339	0.665046	0.715256	0.916017	0.675266	0.692933	471	53.166	7.69385
D7T9I4	18.83	1			1.02889			1.03266			1.05893			1.13819			1.00099			1.00961			1.11722	154	16.6821	4.77979
D7T9I6	53.19	11	1.03789	1.03969	1.03098	0.884071	0.882803	0.902031	0.981912	0.97609	0.968557	1.09752	1.07467	1.06762	0.9078	0.914295	0.918467	0.992701	1.01897	0.994868	1.09212	1.12351	1.1105	235	25.5682	5.68115
D7T9K7	2.04	1	0.980804	1.08011		1.13838	0.99116		1.09401	0.906728		0.767746	0.919566		0.937489	0.887082		0.918419	0.685991		1.19464	0.888822		489	54.0053	4.75439
D7T9K9	2.06	1	0.904739			1.17646			0.832433			1.02329			0.892731			0.957704			1.14267			583	62.024	6.62451
D7T9L3	4.24	3	0.96356	1.02201	0.980178	0.937435	0.950597	0.962576	0.951384	0.948848	0.909337	0.928668	0.984322	0.977968	1.02443	0.997522	0.950304	1.06883	1.05765	1.07236	0.977004	0.994697	0.96528	1392	155.371	6.90283
D7T9M5	5.65	3	1.03118	1.11306	1.07377	1.0716	0.956832	0.925683	1.33216	1.25187	1.30417	0.862959	0.867327	0.88115	1.10375	0.987305	1.06614	1.09685	1.00494	0.986494	1.21689	1.06199	1.03815	1238	136.522	5.51611
D7T9M8	25.99	11	1.00832	0.950421	0.963655	0.947272	0.924641	0.929064	0.951588	0.933334	0.868556	1.02527	0.972887	0.974027	1.01987	0.99341	1.00035	0.992531	0.997193	0.902263	0.911969	0.988202	0.880994	604	65.6194	7.12256
D7T9N2	5.36	1		0.917588			1.46879			1.07067			1.21028			1.22233			1.2424			1.41782		485	53.6532	6.07471
D7T9Q7	16.4	3	1.0287	1.08623	1.05499	0.983637	0.970404	1.04398	1.13385	1.03259	1.14919	0.943035	1.01451	0.94423	0.86546	0.951453	0.841866	0.996471	0.889218	1.05076	1.21004	1.03262	1.23693	250	28.3443	6.90283
D7T9V3	4.26	1	0.994825		0.969434	1.04577		1.05111	0.801259		0.872196	1.00225		1.05886	1.01445		1.03916	0.854901		0.994731	0.876228		1.02302	329	37.0228	8.6167
D7T9V9	2.92	1	0.921032			0.901572			0.986402			0.910049			1.00379			1.1556			1.19095			616	69.3122	7.45947
D7T9W2	19.26	5	1.10224	1.04076	1.06028	1.11276	1.09976	1.03593	1.20901	1.3365	1.31444	1.14963	1.18126	1.16867	1.18446	1.19593	1.25207	1.35806	1.42173	1.48788	1.59608	1.66255	1.87931	379	43.517	6.1001
D7T9W8	6.1	3	1.18101	1.13844	1.09483	1.38468	1.15377	1.17776	1.13574	1.1663	0.981034	1.06039	0.991447	1.01202	1.232	1.20097	1.09859	1.05481	1.13347	1.04133	1.18866	1.13574	1.15666	672	75.282	7.1665
D7TA34	47.34	15	1.07135	1.05722	1.0635	1.04072	1.03688	1.00476	1.2639	1.2681	1.23251	1.48212	1.55827	1.50017	1.83079	1.98222	1.80141	1.66723	1.78298	1.62115	1.73577	1.85217	1.67457	488	55.1951	6.31592
D7TA35	10.98	1	1.14045	1.09087	1.11871	1.00333	1.03144	0.974084	1.50212	1.48043	1.32794	1.13072	1.05041	0.996415	1.11822	1.13729	1.11554	1.18363	1.18801	1.10899	0.882715	0.90811	0.917642	164	17.8053	7.21045
D7TA50	25.65	6	1.02451	1.05402	0.977327	0.96292	0.946854	0.963588	1.19652	1.14001	1.13198	0.953856	1.01283	0.939201	1.02505	1.05715	0.986699	0.983879	1.05136	1.04642	1.07126	1.16438	1.22389	386	41.3567	5.74463
D7TA80	4.93	1	1.16609			0.702954			0.880728			0.62095			0.586009			0.523877			0.521692			345	37.8715	9.08545
D7TAB5	1.96	1		1.016	0.873221		0.839443	1.07199		0.91115	0.968302		1.68186	1.72337		1.35379	1.46511		2.06422	2.01733		1.60399	1.49893	663	74.3313	6.82959
D7TAG7	20.35	4	1.01028	1.01551	1.08356	0.98841	1.3488	1.36452	1.03976	1.10234	1.1524	1.07261	1.10337	1.23625	1.45331	1.31798	1.56539	1.18922	1.12059	1.27658	1.10784	1.0493	1.16322	285	31.5373	7.10791
D7TAI4	35.06	2	0.953355	1.03223	1.00115	1.45587	1.53736	1.55506	0.740923	0.84302	0.755107	1.01095	1.0947	1.00657	1.07186	1.32262	1.16458	1.24301	1.39962	1.22019	2.23131	2.8436	2.31362	77	8.63409	8.93896
D7TAI6	11.62	3		0.787892	1.00522		0.790713	1.12851		0.870981	1.06457		1.038	0.943477		1.04544	1.0577		0.906075	1.02352		0.904535	1.12852	456	50.9781	4.91943
D7TAL0	30.22	6	1.05791	1.12108	1.09083	0.927253	1.1541	1.0362	1.40223	1.24795	1.44137	0.947679	1.07701	0.958249	1.46347	1.49618	1.59763	1.02439	1.06599	0.902091	0.896315	0.912979	0.693092	182	20.7253	5.52881
D7TAN7	1.41	1	1.03133	1.11916	1.14799	0.911431	0.956344	0.976935	0.975753	1.0442	1.1186	0.816744	0.820556	0.813941	0.801228	0.894261	0.898507	0.892985	0.897594	0.926465	0.992913	1.22517	1.06408	708	78.4646	6.91748
D7TAQ3	5.54	3	0.969202	0.97694	1.00757	1.08825	1.00152	0.909067	0.93328	0.80502	0.58255	0.884958	0.679627	0.568725	0.830375	0.715213	0.602293	0.847956	0.658179	0.455711	0.934513	0.615176	0.411743	920	103.454	7.45947
D7TAR8	43.38	11	1.05383	1.03011	1.01924	0.904404	0.912651	0.90143	1.06288	1.05661	1.02232	1.09263	1.1028	1.06839	0.985399	0.984266	0.959597	1.07201	1.11701	1.09059	1.16644	1.24357	1.18642	272	29.2484	6.55127
D7TAV0	0.94	1	0.930889	1.06698		1.26849	1.12983		0.992889	1.04845		1.16439	1.0236		1.17912	1.05053		1.56192	1.67116		1.73166	1.85008		850	98.1287	7.26904
D7TB03	5.17	3	0.878493	1.00102	0.970181	0.98495	1.07579	1.35366	1.20389	1.01629	0.95498	0.645328	0.684645	0.94169	0.956938	0.918575	0.911318	0.655781	0.628162	0.87983	0.851012	0.680419	0.828183	968	108.254	6.17627
D7TB33	4.14	1	1.00225	1.13157		1.0021	1.54907		0.945525	1.13649		1.64263	1.6442		1.34665	1.42577		2.3582	1.98148		2.38562	1.9583		266	30.0608	6.46826
D7TB41	8.9	3	0.935341	0.946437	0.931601	0.920388	0.901628	1.07504	0.875918	0.899431	0.908394	0.996728	1.21575	1.00909	0.922502	1.0742	1.05055	0.961232	1.19667	1.0622	0.991223	1.16104	1.01356	483	52.8928	6.12549
D7TB53	10.03	1			0.993869			1.12153			0.96037			0.920752			0.982687			0.933575			1.3685	289	31.2062	7.53271
D7TB57	1.32	1			1.07878			0.664943			0.688145			2.25917			2.2923			1.36396			0.69954	453	52.3643	8.93896
D7TB66	12.55	1	0.903833	0.91396		0.886761	0.977882		0.956592	0.900865		1.34724	1.31276		1.01056	0.968845		1.16333	1.28086		1.16579	1.19212		271	30.1803	6.52197
D7TB67	16.85	2	0.928804	0.905444	0.937053	0.896957	0.872308	0.832	0.78999	0.826533	0.80348	1.00169	1.21603	1.24879	1.09625	1.12111	1.22232	1.01457	1.10101	1.09761	0.933574	0.972925	1.01397	273	30.3535	7.10791
D7TB90	4.76	1	0.983511	1.04657	1.0322	0.806328	0.888414	1.05433	0.60388	0.828692	0.703052	0.69962	1.04236	0.773369	0.679813	0.977553	0.86763	0.514641	0.837563	0.768344	0.526886	0.753741	0.76165	315	34.8728	8.38232
D7TBA6	4.65	1	0.932363	0.883011		0.8562	0.80366		0.930053	0.92296		0.899612	0.855089		0.906122	0.926625		0.868276	0.824143		0.844926	0.79559		301	34.2253	7.82568
D7TBD5	3.51	1	1.01357	0.856537	1.06189	1.1795	1.09905	1.33987	1.1338	0.943245	1.01197	1.05051	1.03962	1.09268	0.929786	0.848957	0.907783	0.99195	0.937472	1.00201	1.40898	1.13507	1.16068	626	67.4933	7.18115
D7TBD7	25.25	4	0.995387	0.887239	0.970739	1.08558	1.18416	0.931215	1.06265	1.31308	1.02755	1.02974	1.02869	0.768765	1.02765	0.900416	0.909907	1.23069	1.14785	0.803326	1.35129	1.35533	0.786269	491	53.9081	6.48096
D7TBD9	58.1	17	1.10543	1.09969	1.14353	1.02905	1.07755	1.15527	1.06789	1.04339	1.0352	1.12576	1.17311	1.18481	1.02908	0.976168	1.04134	1.02868	0.998237	0.98887	1.11878	1.1078	1.12237	506	54.438	5.97314
D7TBE7	15.27	3	1.04614	1.05005	0.962884	1.18669	0.749531	1.16178	1.01468	1.0398	1.02701	1.09861	1.08605	1.08431	1.18686	1.10823	1.17995	1.03394	1.01233	1.10166	0.952415	0.711085	1.06399	131	14.184	4.84326
D7TBG6	1.92	1		1.02253	0.806949		1.26043	1.03809		1.19362	0.821419		1.2309	0.923254		1.21535	0.898346		1.63182	1.03592		1.23731	0.9182	520	58.0153	7.69385
D7TBH4	68.02	25	0.991406	1.0021	0.997351	1.01745	0.986669	1.00382	1.07917	1.06844	1.07556	1.06268	1.06301	1.06406	1.05965	1.07569	1.08669	1.11805	1.1223	1.10422	1.29536	1.26718	1.3336	591	65.2398	6.69775
D7TBI1	2.19	2	0.973925		0.940695	0.891276		0.948458	1.36251		1.34559	0.817772		0.933911	1.11116		1.00562	1.21419		1.24554	1.1337		1.20805	778	86.7525	9.21729
D7TBJ1	0.83	1		1.05473	1.03823		0.963942	0.902596		1.01536	0.973178		1.00844	0.933973		1.02738	0.985622		0.951476	0.865045		1.02275	0.887751	1083	119.985	5.26221
D7TBJ2	20.72	8	0.978488	0.986535	0.999611	1.00177	1.09124	0.989085	0.907256	0.965138	0.858389	0.894319	1.00012	0.827434	0.847688	0.980735	0.858894	0.788717	0.828913	0.705648	0.834942	0.862022	0.676617	362	40.0304	6.7124
D7TBK2	8.44	3	0.994088	0.965435	1.00743	1.2138	1.06516	1.12246	0.960274	0.87728	0.981932	0.990504	1.04441	1.17308	1.07222	0.787456	1.0182	1.19731	0.89283	1.09717	1.08298	1.13363	1.20828	486	53.3338	7.48877
D7TBL1	8.2	4	1.05769	1.02358	1.03202	0.983607	1.14405	0.967993	1.83541	1.41988	1.58239	1.06236	1.11929	1.06268	1.03037	1.1063	1.05431	3.3252	2.29917	2.51614	1.89153	1.48499	1.6166	488	52.4704	8.104
D7TBL4	22.24	1	0.931085	0.992685	0.927049	0.87812	0.936612	0.907534	0.880622	0.977152	0.944638	1.27533	1.34016	1.29408	0.990581	1.01151	0.988909	0.925565	0.988771	0.978747	1.15154	1.22191	1.201	724	78.3227	9.21729
D7TBR9	6.29	2	0.986518	0.883675	0.964612	1.00248	0.898407	0.948842	0.760048	0.799474	0.716028	1.01	0.996642	0.953668	1.01102	0.959054	0.935661	0.86273	0.808453	0.790358	0.91772	0.939646	0.881852	556	60.3099	6.39209
D7TBS5	2.2	1	1.03251		1.08481	1.25151		0.868776	0.975718		1.02485	1.17056		1.03168	1.11924		1.05415	1.23906		1.0639	1.26064		1.03441	364	40.9648	8.03076
D7TBS7	2.49	1	0.966058		0.96469	0.891665		0.887014	1.06071		0.987342	0.804338		0.875751	0.849737		0.89799	0.825095		0.838849	0.974682		0.990869	442	49.599	7.86963
D7TBT3	16.3	1	1.026	1.16483	1.08635	0.995847	0.956687	0.929183	1.01369	1.09483	1.19702	0.868896	0.84959	0.821074	0.975027	1.0337	1.07982	0.900148	0.895136	0.868634	0.979356	0.944234	0.866404	92	9.54356	4.29736
D7TBU4	3.14	1	0.931139		0.99579	0.771185		0.851013	1.26392		1.16214	0.803486		0.834533	0.769006		0.927984	0.912244		0.934773	1.28894		1.41033	287	30.5954	9.43701
D7TBW1	10.06	2	0.97414	0.932184	0.866581	0.973086	0.816392	0.805388	0.919437	0.959423	0.818897	0.976421	0.939862	0.871229	1.05258	1.06268	0.875763	1.08372	1.26682	0.972521	1.06283	1.27455	0.908095	348	37.7594	5.8335
D7TBX4	7.42	2	0.982114	0.995383	1.00206	0.990365	0.972816	0.938541	0.822192	0.838035	0.851931	0.907451	0.924817	0.915471	0.899142	0.907967	0.908791	0.800261	0.827873	0.803732	0.73325	0.752143	0.782256	256	27.4358	5.61768
D7TBZ3	4.87	1		1.10177			0.817068			0.866784			0.848744			0.874923			0.591274			0.493411		308	36.0309	5.43994
D7TC06	8.96	1	1.08024	1.08296	1.17732	0.812886	0.820809	0.857004	0.651797	0.650186	0.425622	0.543142	0.592749	0.268513	0.513428	0.567684	0.288934	0.454837	0.479106	0.270844	0.446057	0.539451	0.297818	346	37.722	5.59229
D7TC07	1.27	2	0.997242		1.03215	1.23578		1.13747	0.908943		1.05351	0.916356		1.12582	0.998909		1.03873	1.06554		1.12048	1.0664		1.12772	1889	213.214	5.66846
D7TC42	3.44	1	0.936067	0.947451	0.956009	0.888508	0.815784	0.882757	0.915346	0.914644	0.95323	1.11565	1.11065	1.25959	0.948828	0.906803	0.954659	1.07536	1.03365	1.10317	0.944662	0.908944	1.01301	378	41.3813	6.91748
D7TC51	2.49	1	1.11459		1.006	1.54489		1.44641	1.01981		0.994486	1.12328		1.01121	1.05217		0.969526	1.01936		1.00795	0.893623		0.864369	684	78.061	6.07471
D7TC86	6.64	5	0.801541	1.04013	0.756607	0.751032	1.0509	0.523248	0.940071	0.949913	0.941337	0.995863	1.00888	1.03496	0.79803	0.935972	0.777732	1.39085	1.15982	1.51108	0.963939	1.04838	1.00533	783	88.3627	6.46826
D7TC95	5.68	1	1.0162	1.05831	1.16421	0.983658	1.03073	1.1954	0.953803	1.09193	1.00459	0.898969	0.848968	1.04507	0.986956	1.01153	0.907254	0.999196	0.943735	0.959379	1.01878	0.962546	1.05079	229	26.1917	5.57959
D7TCA6	38.32	6	1.05785	1.06573	1.03184	0.919404	1.0078	0.970717	0.735079	0.792848	0.780857	1.28054	1.23978	1.18117	1.82281	1.83383	1.83378	0.807519	0.842758	0.779433	0.693166	0.744336	0.658758	214	23.4464	9.67139
D7TCB0	11.92	2	0.959357	0.986707	0.957994	0.876449	1.05908	0.838354	1.10036	1.11241	1.0491	0.930398	0.869383	0.821802	0.790919	0.888825	0.814632	0.802368	0.954393	0.784884	0.780953	1.34538	0.856393	260	29.3534	8.51416
D7TCC5	8.99	1	1.10541	1.11575	1.03749	1.17949	1.36247	1.17667	1.25149	1.49588	1.27478	0.954787	1.06263	1.03838	0.976311	1.07391	1.09041	0.951433	0.935587	0.977835	1.06126	1.19751	1.08145	189	21.1036	4.89404
D7TCD0	18.09	6	0.904598	1.00976	0.925784	0.786835	0.816466	0.848404	0.835351	0.820509	0.786482	0.892518	0.935578	0.907756	0.835623	0.953661	1.00476	0.783068	0.851611	0.851221	0.9345	0.898181	1.03697	376	39.8144	5.77002
D7TCD6	39.17	16	1.07339	1.04637	1.06934	1.11919	1.16925	1.08397	1.07324	1.03218	1.03129	1.06924	1.07582	1.0448	1.32942	1.25274	1.38792	1.15614	1.12696	1.1236	1.2885	1.20025	1.21533	508	54.5548	5.45264
D7TCD9	14.86	1	1.4266	1.16911	0.972949	1.58071	1.22779	1.25223	1.99235	1.59762	1.51271	1.38529	1.06411	1.10813	1.12342	0.968136	1.08947	1.39008	1.03634	1.16418	1.5399	1.11073	1.20263	148	16.4513	8.30908
D7TCG0	33.67	11	1.03526	1.04625	1.04535	0.923623	0.923248	0.976504	0.787831	0.746253	0.756466	1.01638	1.02607	1.0397	0.977585	0.980965	0.946613	0.708832	0.665691	0.702385	0.84012	0.709434	0.767203	398	43.6823	8.14795
D7TCG1	1.4	1		0.848438			1.00321			1.03523			0.646985			0.783803			0.729469			0.658316		788	88.2175	5.71924
D7TCH5	60.68	5	1.03834	1.01508	1.03812	0.924772	0.804344	0.825127	0.950318	0.895959	0.861074	1.24766	1.31914	1.33057	1.30698	1.26653	1.20977	1.13636	1.17396	1.11504	1.05621	1.0225	1.04462	234	26.2971	9.61279
D7TCM2	25.05	11	1.09562	1.12094	1.08992	0.929568	1.10878	0.960529	1.04143	1.14758	1.12656	1.24513	1.30523	1.51721	1.17044	1.33638	1.26491	1.09467	1.13841	1.22602	1.12767	1.15496	1.28533	547	59.2025	8.08936
D7TCR2	17.41	7	0.985804	1.03281	1.01251	0.965507	1.09195	1.06096	0.938691	0.96984	0.950317	0.925433	0.917223	0.954235	1.0061	1.02963	0.93603	0.971607	0.952166	0.885402	0.949851	0.883737	0.893332	563	62.3666	6.49365
D7TCR4	2.98	1	1.03437	1.05285	1.05198	0.811613	0.772333	0.784746	1.11812	1.0873	1.0476	1.11067	1.093	1.01945	1.11999	1.11622	1.17289	1.15342	1.07385	1.08889	1.05371	0.979055	0.929656	369	40.5225	5.33838
D7TCR8	38.18	6	1.03009	1.04677	1.06345	1.17713	1.21008	1.14353	0.947132	1.10981	1.12114	0.931674	1.02249	1.01661	0.93781	1.00686	1.04265	1.05392	1.03891	1.11503	1.2053	1.20279	1.24862	220	24.8829	8.99756
D7TCT6	10.1	2	1.00559	0.973774	1.00931	1.02872	1.16846	0.896147	1.01497	1.02782	1.07174	0.945542	1.0359	0.924325	0.93544	1.11367	0.968141	0.977314	1.04459	1.03137	1.10899	1.13509	1.19094	297	33.1898	6.04932
D7TCU0	2.15	1	0.90729			1.17342			0.995955			1.05394			1.03575			1.14222			1.09932			744	82.272	4.99561
D7TCZ8	2.4	1	0.899707	0.922135	0.873565	0.897325	0.842457	0.877001	1.20732	1.0777	1.19007	0.716277	0.736853	0.741347	0.882664	0.82022	0.943607	0.850162	0.646122	0.788576	0.941475	0.701765	0.8886	500	55.7429	6.22705
D7TD08	2.43	2	0.860718	0.822623	0.833439	0.782273	0.754639	0.79468	1.02165	0.937357	0.9722	0.822364	0.800833	0.803749	0.971947	0.930661	0.942646	1.01717	0.973347	1.00935	1.04855	0.984361	1.02445	986	111.395	5.47803
D7TD62	2.21	1	1.12742	1.09178	1.09635	1.23517	1.04479	1.32464	1.05094	0.953901	1.05536	1.10107	1.12584	1.09159	1.1661	1.05611	1.13403	1.07045	1.19571	1.16891	1.07336	1.06539	1.1953	362	41.1161	8.63135
D7TD80	5.1	1	0.935587			0.718967			1.78286			0.939415			0.836145			0.975305			1.58026			294	33.292	7.10791
D7TD89	41.56	2	1.15303	1.08167	0.967569	1.16516	0.85131	0.822261	1.61901	1.83275	1.43784	1.10341	1.2662	1.10766	1.50982	1.71724	1.5348	1.71813	2.33678	1.91623	1.23797	1.25298	1.07741	77	8.49799	7.12256
D7TD90	11.21	2	1.11793		1.09909	1.1595		1.00427	0.97124		0.979724	1.2152		1.20094	1.11412		1.00216	1.15153		1.18066	1.18773		1.14309	214	24.5274	5.56689
D7TD92	19.83	6	1.02738	1.05415	1.08464	1.0302	1.12956	1.03115	1.3508	1.15065	1.11637	0.972638	0.944703	0.900349	0.883899	0.938764	0.931585	1.03328	0.904212	0.8674	1.13667	1.02494	0.909725	363	40.1923	7.6792
D7TD95	32.55	18	0.860052	0.916929	0.928541	0.908232	1.05493	1.01721	1.21517	1.29914	1.20942	1.07672	1.12286	1.13114	0.92036	0.963623	1.00274	1.10151	1.1416	1.19812	1.3396	1.40709	1.39399	719	78.8004	6.96143
D7TD96	10.85	2	1.05555	1.18181	0.996368	0.859321	0.863919	1.1508	0.886605	0.858187	0.774439	1.03211	0.992556	1.17295	0.862587	0.871265	1.04543	0.990275	0.845543	1.19024	0.903293	0.842925	0.973058	258	28.4271	7.06396
D7TD97	2.23	2	0.97463	0.913166	0.907846	1.12338	0.828061	0.966912	1.37069	0.962846	1.21403	1.08702	0.748274	0.892139	1.1068	0.934539	1.03573	1.2564	0.872251	1.1108	1.10721	0.792782	0.991723	896	94.3027	6.354
D7TDA5	9.29	1			1.15059			0.896425			1.26498			1.12751			1.17468			1.32509			1.45335	226	25.1962	8.26514
D7TDB5	70.62	6	1.01601	0.974989	0.987566	0.888806	0.989698	0.930611	1.19023	1.13045	1.13718	1.05673	1.0678	1.04412	0.816865	0.919176	0.883274	1.10184	1.04235	1.10183	0.97514	1.06459	0.997237	211	23.1536	7.00537
D7TDB6	12.38	6	1.01689	1.01456	1.02673	0.778324	0.886116	0.934302	1.39913	1.26257	1.39196	1.07905	0.951407	1.0099	0.959709	0.878561	0.946862	0.983472	0.943849	1.04081	1.71853	1.64579	1.8183	509	55.8677	7.00537
D7TDC2	1.88	1	0.738321	0.867219	0.858031	2.40695	2.41713	2.36276	0.736273	0.793392	0.712302	0.779147	0.771352	0.717877	0.784064	0.815863	0.786673	0.772855	0.86757	0.705913	0.780886	0.733905	0.656545	426	44.3665	5.78271
D7TDF1	25	5	0.983722	1.04172	1.01348	1.0744	1.11787	1.03444	0.923015	1.0287	1.01504	0.840748	0.937456	0.979542	0.910547	1.03957	1.02403	0.826377	0.874902	0.917434	0.922909	0.91162	0.786724	256	28.1211	5.24951
D7TDH2	16.47	3	1.14105	1.10692	1.08319	1.23991	1.36871	1.14501	1.052	1.12378	1.08323	1.05194	1.11405	0.865714	1.12701	1.17454	0.8763	1.0398	1.03811	0.867232	1.05388	1.19986	0.930701	419	46.1509	6.13818
D7TDJ2	20.85	3	1.02988	0.96858	1.02986	0.847746	0.840514	0.888411	1.08482	1.10692	1.13326	1.15546	1.23022	1.27013	1.03997	1.05853	1.06142	1.21784	1.3036	1.18066	1.37718	1.41048	1.40536	259	29.0012	8.23584
D7TDL2	19.93	25	0.998332	0.9886	0.985502	1.03571	0.982718	1.01519	1.04473	1.03502	1.0613	1.00317	1.00985	1.04842	0.978338	1.04497	1.02742	1.23943	1.31871	1.29107	1.11308	1.1836	1.19424	1470	164.483	7.98682
D7TDS1	41.67	2	1.04455	1.06708	0.970429	1.1563	0.922981	1.13004	0.914527	0.871224	0.845895	1.15138	1.02126	0.906409	1.03169	0.974886	1.11994	0.942814	1.0133	1.01431	0.835916	0.869077	0.915703	204	22.7671	9.72998
D7TDY2	22.63	1			1.0057			0.909886			1.02995			0.899556			1.06144			1.11396			1.15667	137	15.6937	10.6235
D7TE06	16.73	8	1.03285	1.02433	1.0497	1.17852	1.17231	1.13785	1.07214	1.06687	1.0613	1.02045	1.10514	0.937965	1.00282	1.09216	0.95359	1.00706	0.97151	0.9592	1.03861	1.0078	0.984669	735	80.9172	6.75635
D7TE48	20.13	4	1.04008	1.06257	1.03109	0.862509	0.953765	0.978445	1.06073	0.986398	1.04793	1.12426	1.15282	1.26944	1.22484	1.18678	1.28217	0.851736	0.895142	0.974168	0.688024	0.780159	0.771298	313	35.349	5.40186
D7TE52	25.81	3	1.0708	0.900219	0.842786	1.07728	0.885254	0.800745	0.948616	0.800167	0.850921	2.77498	0.913132	0.942303	2.1611	0.828429	1.05986	1.55915	0.781683	0.876451	1.23177	0.813986	0.904514	399	43.3127	9.29053
D7TE75	9.37	3	1.03606	0.986147	1.06471	1.08341	1.05441	1.09329	1.07627	1.02742	1.03999	1.02925	1.02149	0.926703	0.999264	0.900337	1.02994	1.24317	1.08888	1.10208	1.47001	1.30474	1.34918	523	58.1977	5.24951
D7TED0	12.43	2	0.839742		0.850741	1.19484		0.897131	0.818558		0.915567	0.931902		1.01066	0.78238		0.855623	0.724535		0.977466	0.889071		1.23706	563	61.2891	6.96143
D7TEE2	1.59	1		0.999386	1.08466		1.01689	0.925223		1.02104	0.97666		1.12503	1.08682		1.07962	0.896027		1.13249	1.08642		1.25396	1.16024	565	64.4191	7.95752
D7TEF8	28.18	9	0.757725	0.725765	0.735268	0.842741	0.702297	0.731563	1.35922	1.3089	1.41556	0.595105	0.629729	0.597262	0.873886	0.863156	0.863627	0.717471	0.697377	0.628692	0.627701	0.569881	0.59141	433	46.578	5.45264
D7TEG6	17.65	3	0.996335	1.13226	1.06774	1.14084	1.29657	1.23233	1.08491	1.46361	1.07062	0.962072	1.14728	0.998142	1.14695	1.26358	1.01304	1.08058	1.30608	1.13923	1.21838	1.35923	1.12976	272	30.2708	6.771
D7TEI6	5.24	2		1.00984			0.975133			0.924066			0.991346			0.795091			0.76776			0.711104		592	66.5478	5.93506
D7TEL2	31.21	13	0.93522	0.942303	1.03843	1.23534	1.08196	1.09803	0.933084	0.943978	0.9923	1.17439	1.20329	1.19118	1.11412	1.09538	1.08744	1.05325	1.00154	1.00367	1.16472	1.20626	1.18313	987	107.363	7.54736
D7TEL8	22.57	4	0.91343	1.02048	0.997713	1.03093	1.19168	0.95709	0.737502	0.892691	0.849195	1.16126	1.21073	1.03464	1.11146	1.17196	0.905505	0.928913	1.04208	0.832242	0.892803	1.15836	0.834559	226	25.1336	10.0815
D7TEM8	12.39	1	1.05759	1.0329		1.09996	1.25551		1.30278	1.34829		0.999537	1.05668		0.957428	0.959326		1.1034	1.11526		1.10203	1.10008		113	12.6195	8.42627
D7TEN7	4.62	2	0.962691	0.875133	0.902155	1.01976	0.988166	0.745601	1.10611	0.930862	0.94142	0.984511	1.00728	0.917042	0.915847	1.00305	0.82948	1.07521	1.00554	1.033	1.09941	1.04073	1.04884	433	47.6863	7.02002
D7TEP0	24	5	0.94436	0.959441	0.98402	1.09575	0.950084	0.980677	1.13255	0.938034	1.08371	1.04631	0.912688	1.138	1.01103	0.963925	1.22924	1.1049	0.965689	1.13085	1.188	0.983766	1.09383	275	30.4619	8.32373
D7TEX3	36.78	5	0.963675	0.97994	1.04704	0.895893	0.9512	0.963528	0.962151	0.944655	0.946272	1.12041	1.18054	1.21482	0.928097	0.990377	0.960908	0.964332	1.04491	1.00988	1.05668	1.0581	1.08206	329	34.3052	9.01221
D7TEZ7	2.9	1		1.08177			0.813996			1.01906			0.469197			0.328789			0.329787			0.263356		448	50.2849	9.0415
D7TF68	16.41	3	0.973058	0.970079	0.998057	0.725056	0.871571	0.889892	0.912375	0.93406	0.973834	0.973779	0.962142	0.948756	0.88597	0.873119	0.925291	0.910615	0.917915	0.904505	0.921626	0.897329	0.912355	323	35.6205	6.55127
D7TFE6	18.3	5	0.952348	1.04909	0.941796	0.913283	0.935623	0.895099	0.80035	0.92936	1.09033	1.04657	1.03335	0.894157	0.926814	0.89799	0.862608	1.11206	1.00405	0.989315	1.90751	1.68798	1.23656	399	43.7546	8.07471
D7TFG0	4.85	1			0.900182			0.82885			1.32976			1.03846			1.00902			1.37774			1.35375	371	41.4227	6.31592
D7TFH8	1.8	1	0.928457		1.06643	0.94982		1.05935	0.951652		0.991536	1.00293		1.01127	1.08337		1.02918	1.13306		1.06694	1.26213		1.17436	832	93.3288	7.56201
D7TFJ1	13.6	2	1.08775	1.12192	1.07824	0.993089	1.04995	1.01766	1.31684	1.28967	1.21904	1.2041	1.31484	1.20426	1.24195	1.30282	1.1644	1.01368	1.12171	1.06532	1.08674	1.17905	1.14385	272	29.7173	8.45557
D7TFJ4	38.1	14	1.03772	1.00677	0.994121	0.901666	0.949967	0.912167	0.896707	0.891844	0.853651	1.27602	1.2003	1.16061	0.918332	0.921744	0.898363	0.936769	1.03418	0.938718	0.876718	0.996104	0.873342	441	48.073	5.70654
D7TFJ5	5.06	1			1.34352			0.855975			0.822083			1.12706			0.780093			0.571529			0.600661	257	28.1204	9.0415
D7TFL3	12.69	4	0.9909	0.997185	0.955359	0.825479	0.841485	0.847004	2.27243	1.95693	1.80587	0.957454	0.872859	0.876992	1.40997	1.41477	1.27932	0.975622	0.850684	0.861433	0.998167	0.931621	0.889606	536	60.5834	4.77979
D7TFN3	8.82	3	1.31822	1.19595	1.06844	1.40748	1.17028	1.75354	1.31848	1.11277	1.695	1.24826	1.0364	1.24167	1.2553	1.03585	1.23598	1.23644	0.946694	1.15975	1.17588	0.956171	1.26172	442	49.0135	7.15186
D7TFS2	11.29	1		1.06464			1.20728			1.23306			1.39799			1.237			1.31728			1.3819		186	20.8732	9.46631
D7TFS7	17.07	1	1.1517	1.09026	1.21793	2.19444	1.25537	1.26635	1.15442	1.11853	1.16304	1.39304	1.2238	1.22057	1.36291	1.3416	1.26286	1.26456	1.21137	1.16647	1.84559	1.24932	1.17991	205	22.8823	5.46533
D7TFV8	22.45	11	1.03703	1.02015	0.985887	1.11091	1.11783	1.07834	1.1893	1.15146	1.06384	1.02192	1.026	0.967992	1.15744	1.12571	1.14261	1.20917	1.24602	1.12515	1.29754	1.39589	1.28701	539	58.0236	7.60596
D7TG40	20.73	7	0.984769	1.01131	0.983289	0.935277	1.00394	1.01837	0.940423	1.08409	0.928722	1.08914	1.09366	1.22522	0.983159	1.01358	1.05213	0.885709	0.959915	1.02134	0.910951	0.92988	0.951215	386	43.5517	6.88818
D7TG95	0.63	1	1.0135	0.948057	1.01415	0.898293	0.791059	0.806429	0.868942	0.789166	0.791025	0.926703	0.899715	0.963728	0.836819	0.762613	0.810795	0.583046	0.514647	0.50889	0.535554	0.485847	0.48703	1117	129.082	5.43994
D7TG96	7.06	3	0.833494	0.975721	0.90737	0.994885	1.41677	0.900246	1.26524	1.07734	0.960446	0.930427	0.828677	0.943474	0.878298	0.841368	0.988349	0.839193	0.889295	0.883285	0.930954	0.868493	0.794731	510	58.0397	5.75732
D7TGA7	3.31	1	0.908248	1.00964	1.03092	0.772208	1.03749	0.925726	0.728589	1.02548	0.950123	0.77812	1.26143	1.21749	0.96578	1.1476	1.1425	0.809372	1.16695	1.07812	0.630059	0.891322	0.798479	181	19.574	8.29443
D7TGC8	14.54	8	0.899827	0.898972	0.883182	0.95795	0.899919	0.786681	1.49767	1.79457	1.61266	0.660837	0.676464	0.623942	1.40418	1.53248	1.29194	0.772542	0.543067	0.622864	0.742194	0.6048	0.648824	571	64.0006	5.19873
D7TGE4	72.55	1	1.10928	1.08177	1.01771	0.935607	0.929203	0.904517	1.28	1.26392	1.14622	1.19471	1.13062	0.91917	1.01499	1.04397	0.924724	1.11941	1.08157	0.906119	1.22811	1.2132	1.02214	102	11.6821	9.0415
D7TGK2	16.56	4	1.08648	1.10362	1.05596	0.883831	1.03217	0.98394	0.914707	0.92289	0.91441	1.1862	1.23649	1.13657	0.901376	1.09896	1.00132	0.837253	1.15396	0.950649	0.829689	1.02651	1.00827	308	33.8088	7.00537
D7TGK4	1.19	2		0.856592	0.860845		0.827824	0.842492		0.699115	0.988653		0.818658	0.846079		0.814378	0.848293		0.717413	0.822423		0.963301	1.00476	1089	120.576	5.88428
D7TGK7	1.59	1	0.528327	0.807838	0.659219	0.731435	1.05042	0.906987	0.552063	0.944878	0.735857	0.554505	0.831164	0.691092	0.644896	0.944639	0.866016	0.553797	0.905593	0.768566	0.560789	0.960786	0.741199	819	93.453	6.06201
D7TGM4	23.04	8	0.804874	0.845825	0.816099	0.745359	0.781314	0.712493	1.01403	1.01426	1.01443	0.876263	0.770587	0.825915	0.815955	0.811379	0.857503	1.07113	1.09131	1.11338	0.932217	0.922828	0.919322	920	100.067	9.17334
D7TGQ9	1.9	2	0.987677	0.883729	0.87692	1.03444	0.963526	0.971253	1.00096	0.848158	0.859821	1.25325	1.2498	1.25995	1.16032	1.11638	1.13249	1.27941	1.28829	1.18663	1.41393	1.48055	1.39424	949	106.274	5.89697
D7TGR5	27.72	4	0.840755	0.926191	0.943267	0.82056	0.986531	1.0225	0.909406	0.987969	1.03022	1.12874	1.00655	1.09572	1.01612	0.931304	1.00967	1.10914	1.02156	1.01164	1.0467	1.0071	1.04495	202	22.5442	5.16064
D7TGR6	48.37	7	0.994698	1.02131	1.00962	0.920091	0.941307	0.936008	0.960244	0.969753	0.921	0.998224	1.1027	1.09099	0.886824	0.869236	0.810869	1.02971	1.04333	1.02431	0.986475	0.989957	0.959472	215	23.8483	6.59521
D7TGS3	3.33	1	1.04489			1.12777			1.03458			1.12096			1.10228			1.05354			1.21156			570	61.9949	7.51807
D7TGZ4	11.32	5	0.950674	0.890133	0.880411	0.962795	0.874112	0.857556	0.901947	0.873574	0.886113	1.05818	1.06826	1.08316	0.92639	0.892168	0.888129	1.23284	1.17122	1.11654	1.04081	0.9111	0.943687	592	67.3566	8.00146
D7TH43	28.37	1	0.993692	0.92778	0.976577	1.09582	1.01273	1.03571	1.1348	1.03928	1.06258	1.25722	1.24432	1.1977	1.43293	1.13455	1.32932	1.65418	1.57852	1.52388	1.44226	1.17226	1.33866	141	16.2037	10.0962
D7TH48	51.37	4	0.947689	0.909298	0.939369	0.682517	0.753021	0.858263	1.10871	1.11948	1.10733	0.755152	0.829301	0.880547	0.687076	0.71782	0.729729	0.868958	0.872606	0.917697	0.951192	1.06239	0.999502	146	16.5832	6.53662
D7TH70	5.91	1		1.17041			1.24193			2.4066			1.01558			1.37728			1.05148			1.05004		237	26.4711	4.86865
D7TH73	6.48	5	1.01245	1.02227	1.01621	0.894591	0.963478	1.01698	0.823531	0.830077	0.888342	1.13426	1.11779	1.13109	1.19049	1.25364	1.21177	0.969222	1.05821	1.0553	0.663113	0.816192	0.780133	509	56.429	8.77783
D7TH85	8.68	2	1.08336	0.902106	1.07244	1.16711	1.03641	1.15063	0.928334	0.970007	0.954375	0.926916	0.756884	0.856643	1.03432	0.941566	0.912731	1.00914	0.922562	0.926977	1.01135	0.885788	0.987871	380	41.8384	7.03467
D7TH87	1.41	1	0.941186			1.48846			1.18078			1.12927			1.11354			1.2533			1.35746			853	95.0984	7.03467
D7THA1	24.19	7	0.951589	0.994798	1.01195	1.0051	0.905444	0.913669	0.97045	1.03893	1.08159	0.947469	0.931911	1.02255	0.840568	0.875453	0.836852	0.991143	0.921159	1.10865	0.999682	0.938042	1.03759	310	34.8065	6.48096
D7THC4	40.13	11	0.980752	1.01506	1.00317	0.898464	0.960073	0.977342	0.996094	1.05854	1.00662	0.858484	0.863872	0.887998	0.779927	0.835318	0.857304	0.7872	0.93643	0.898348	0.776485	0.876134	0.866671	304	32.4673	9.5835
D7THE2	13.03	2	1.02243	0.897645	0.886967	1.15635	0.865514	0.926256	1.21238	1.1964	1.25099	1.14394	1.20595	1.12643	0.929354	0.886951	0.803933	1.91429	2.91036	2.75504	1.16879	1.18885	1.25322	491	55.0361	5.98584
D7THE7	4.35	2	0.944968	0.968231	0.93218	0.89043	0.877267	0.947367	1.16291	1.11958	1.08613	0.744287	0.777434	0.819771	0.978965	0.874058	0.995138	0.895162	0.879489	0.934971	0.905263	1.02874	1.07359	620	69.5559	5.63037
D7THF7	8.45	2	1.0898	1.03768	1.10516	0.655021	1.33103	1.35405	1.29756	1.2301	1.44317	0.942856	1.14251	1.29037	1.09743	1.17985	1.38631	1.26491	1.22617	1.35446	1.18774	1.25562	1.47775	296	31.5545	5.84619
D7THI1	7.34	1			0.866473			0.834246			0.910894			0.815376			0.850552			0.865121			0.922625	368	41.1373	6.80029
D7THJ7	40.51	8	0.990029	1.03276	1.00771	0.968427	0.969598	0.964668	0.750974	0.782313	0.797176	0.938112	0.889326	0.852993	0.951117	0.962846	0.964119	0.689048	0.707014	0.760642	0.724805	0.710269	0.784049	474	51.8479	5.92236
D7THM8	5.16	2	0.996234	0.995627	1.00867	1.21107	1.18652	1.06166	1.21814	1.4115	1.05719	0.910049	0.910297	1.07403	0.960176	0.935696	0.962924	1.18933	1.36109	1.04565	1.15627	1.41068	0.92953	446	50.7359	5.18604
D7THS4	36.43	7	1.05177	0.944244	1.05581	1.13189	0.95836	1.01111	1.037	0.991878	1.08121	1.03999	1.05592	1.08852	1.11964	1.03506	1.10635	1.05567	1.01732	1.06067	1.15994	1.08592	1.21587	291	32.6331	6.82959
D7THS9	6.87	6	1.03923	1.02083	1.06618	1.19451	1.22971	1.25602	0.984358	1.00862	1.06204	0.906271	0.883044	0.822026	1.01438	1.00668	0.992821	0.911024	0.927017	0.907517	0.980162	0.989324	1.0619	1033	113.241	6.21436
D7THT1	2.78	2	1.0446	1.03097		1.16948	0.925202		0.875941	0.779209		1.01141	0.967249		1.02059	0.991319		1.12408	1.0744		1.02735	0.864785		863	96.0655	6.46826
D7THV1	19.12	15	0.857853	0.862301	0.793147	0.889731	0.932189	0.774969	0.925404	0.898136	0.932829	0.859155	0.829309	0.814022	1.02752	1.01939	1.00338	0.822752	0.812781	0.750944	0.860792	0.8037	0.840111	952	104.276	5.65576
D7THW7	5.7	6	0.901184	0.93666	0.887413	0.809598	0.866811	0.913604	1.04488	1.08582	1.05456	1.01768	1.08488	1.05288	1.05004	1.10381	1.06236	1.21243	1.2815	1.19996	1.22299	1.24202	1.27838	965	110.982	6.34131
D7THY7	2.96	2	0.886039	0.979367	0.958938	1.0836	1.13632	0.964568	1.00943	1.08287	1.07722	0.817751	0.89173	0.877647	0.899064	0.863168	0.893969	0.881746	0.974486	0.847271	0.970267	1.04206	0.952739	675	74.9416	7.1958
D7THY8	2.58	1			0.944814			0.860179			1.05261			1.14018			1.17302			1.1577			1.03293	427	46.8511	6.03662
D7TI00	33.74	1	0.930577	0.913195	0.963657	0.982861	0.964385	0.973484	1.43447	1.49847	1.57994	0.887381	0.958024	0.85666	0.997999	0.930316	1.04942	0.837705	0.930059	0.913345	0.908431	1.1134	1.0315	489	53.3485	7.40088
D7TI02	7.24	2	1.02741	0.971677	0.973774	1.0227	1.12495	1.03249	1.0473	0.952169	0.922284	1.039	0.976591	1.11891	0.961364	1.03135	1.02616	1.12416	1.06028	1.08294	1.10207	1.05469	1.07176	387	43.2893	9.61279
D7TI48	0.89	1		0.974907	0.90257		1.02696	1.04845		1.11125	1.13901		0.87957	0.57505		1.18873	1.37933		1.1925	0.919197		1.13169	1.42486	897	98.1193	5.49072
D7TI60	47.71	22	0.948024	0.964946	0.951984	0.979488	0.972272	0.908198	1.02334	1.00794	1.00127	1.00271	0.997831	1.03806	1.04654	1.04347	1.01787	1.12182	1.10951	1.05837	1.17996	1.18483	1.19441	545	58.8533	5.63037
D7TI73	3.11	1		1.02459			0.847597			1.10698			1.06346			1.00935			1.15094			1.12555		225	25.9121	8.1626
D7TI74	24.36	2	1.01633	1.00427	0.937029	0.983646	0.877513	0.770545	0.996292	0.802446	0.757083	1.6936	1.72877	1.51306	1.25675	1.04178	1.01423	1.00906	0.738642	0.821975	0.938956	0.660142	0.724698	156	15.777	7.7085
D7TIA9	7.59	1	0.694476	0.847588		1.04688	2.37179		0.895835	1.2198		0.96635	1.25104		1.2087	1.58184		1.15041	1.66188		1.20769	1.3941		158	17.0968	9.39307
D7TIG5	7.26	1		1.09294			1.04959			0.79179			0.935798			0.831812			0.741455			0.727535		234	25.5112	8.70459
D7TIL1	6.88	1	1.02348			0.879531			0.96893			0.951777			0.944318			0.922351			1.08068			276	28.7982	8.27979
D7TIL3	7.55	1		1.00789			1.24097			1.27079			1.18346			0.867033			1.00814			1.27172		265	30.2972	5.19873
D7TIL4	3.58	1	0.847901			0.836671			0.710066			1.02227			0.719118			0.800929			0.630902			530	60.4943	5.97314
D7TIM7	2.89	1		1.03999			0.848503			0.882614			0.822987			0.776236			0.800336			0.612026		242	27.2135	5.32568
D7TIM8	10.73	4	1.09057	0.963467	0.994761	0.995617	0.92829	0.992615	1.09593	1.13582	1.03284	0.9515	0.892998	0.934572	0.877152	0.813817	0.902138	0.850687	0.854387	0.841162	0.88414	0.838153	0.925155	466	50.5028	6.26514
D7TIM9	3.38	1	1.03761		1.03398	1.13018		0.856192	1.03678		1.24132	1.0712		0.937573	0.928274		0.998688	0.976326		1.02101	1.04758		1.19219	325	35.7172	4.98291
D7TIQ6	7.36	5	1.01679	1.00857	0.939652	0.887744	0.907123	0.908756	0.930129	0.828612	0.834306	0.942361	0.905294	0.921805	0.834745	0.805766	0.821886	0.853242	0.827853	0.873586	0.831835	0.826583	0.879575	707	78.6218	7.44482
D7TIU8	9.4	6	0.942667	0.937862	0.908324	1.02694	1.05296	1.02164	0.874556	0.902122	0.845999	1.15501	1.15073	1.06514	1.33727	1.32475	1.24622	1.21839	1.22891	1.26354	1.75584	1.78051	1.85628	840	93.2477	6.26514
D7TIX8	9.01	2	1.22172	1.21722	1.20491	1.11543	1.06686	1.10501	1.06212	1.04372	1.0577	0.963656	1.05668	1.08922	1.04316	1.1268	1.15434	0.885972	0.83192	0.917831	0.839792	0.803332	0.85393	233	24.6891	9.56885
D7TIY1	11.72	5	0.958171	0.920611	0.963901	1.02481	0.903758	1.01561	0.87671	0.999905	0.908353	1.07015	0.89512	1.03359	0.994784	1.05268	1.01896	1.27992	1.15199	1.23051	1.13696	1.09039	1.05984	606	66.2982	6.94678
D7TIZ1	24.85	4	0.956305	0.987542	1.00733	0.891412	0.925586	0.920341	1.19653	1.10453	1.10247	0.982403	0.998996	0.916702	1.57124	1.3856	1.50681	1.37791	1.26966	1.29622	0.957723	0.863836	0.871936	165	18.6574	10.7847
D7TIZ5	52.92	13	1.02421	1.01118	0.988533	0.930625	0.962706	0.912269	1.08102	1.11495	1.10151	1.0462	1.07786	1.04038	0.984361	1.04975	0.990613	1.08077	1.1886	1.12133	1.13091	1.21545	1.2276	514	55.9293	7.29834
D7TJ35	5.47	4	0.95787	0.952282	0.94005	1.03662	0.964837	1.00367	0.985345	0.955549	0.889237	0.973297	1.01502	0.977775	1.07008	1.21949	1.03968	1.02043	0.967856	0.956964	1.11148	1.02609	1.00179	859	97.8079	5.74463
D7TJ38	2.15	1		1.07071	1.14676		0.881848	1.14927		1.04187	1.10906		0.93005	1.01312		1.08362	1.08611		1.00656	0.96292		0.90257	1.03025	372	40.0392	9.99365
D7TJ39	11.11	2	1.05347	0.98625	0.943366	0.985122	0.958068	1.06845	2.32202	1.94562	2.29331	1.02421	1.00935	1.13053	1.06323	0.883271	0.950555	1.18209	1.12705	1.43508	1.0579	0.931226	1.15571	342	36.8219	5.31299
D7TJ40	3.91	1	0.916326		0.933793	0.827065		0.85004	0.837841		0.825449	1.26356		1.18453	1.17511		1.09164	1.50565		1.37272	1.33503		1.20901	358	39.4458	8.11865
D7TJ46	56.91	1	1.02685			1.12151			0.882572			0.987085			2.18079			1.01155			2.23032			434	47.2928	6.72705
D7TJ58	4.45	1	0.989689		1.14786	1.32211		1.37777	1.12478		0.940493	1.08572		1.13515	1.38694		1.21374	1.22812		1.04734	1.19712		1.14656	247	26.5377	6.97607
D7TJ60	11.67	3	1.04227	1.03356	0.999171	1.03193	0.988499	0.983908	0.969277	1.07709	0.971622	1.14849	1.21785	1.08359	1.07969	1.09011	1.09845	1.15674	1.224	1.10778	1.19647	1.15153	1.13569	377	42.7508	8.77783
D7TJ66	2.62	1	0.978325	0.983035	0.937661	1.14979	1.12142	1.17833	1.01572	0.930731	0.994404	1.01972	1.14603	1.15196	1.07589	1.16773	1.26938	1.22365	1.26866	1.31413	1.30816	1.38919	1.53155	344	38.3683	4.86865
D7TJ75	13.51	3	1.13525	1.11027	1.12461	1.00094	0.913236	0.965109	0.872425	0.756804	0.756376	1.0206	0.828891	1.03481	1.01745	1.02289	1.08031	0.783502	0.735792	0.734378	0.732006	0.698027	0.735043	333	37.0502	8.60205
D7TJ97	39.26	4	1.03805	1.0588	1.09685	0.911768	0.816943	0.947195	1.04917	0.916985	1.05887	1.21676	1.10477	1.30058	1.11497	1.03641	1.12134	1.17438	0.971175	1.176	0.937431	0.828737	0.827368	163	17.8694	10.5063
D7TJA3	1.75	1	0.979912			0.883984			0.948888			0.816392			0.828558			0.96339			0.821879			401	45.9228	8.17725
D7TJA9	16.27	2	1.16068		1.08488	0.790649		1.13168	1.11725		1.20876	0.912612		0.964581	0.896319		0.957935	0.844827		1.01188	0.748559		1.07001	166	18.2682	8.44092
D7TJE0	4.68	2	1.2713	0.878094	1.02784	0.981714	0.727061	0.812616	0.9521	0.75949	0.939595	0.654848	0.395239	0.441021	0.675705	0.410818	0.44328	0.434867	0.302904	0.276169	0.423727	0.334419	0.269092	406	44.2805	9.45166
D7TJH2	1.64	1	0.967355	0.934116	0.952705	1.04485	0.997477	1.06618	0.82661	1.1592	0.858777	1.12675	1.23231	1.06272	1.15143	1.44451	1.16115	0.933148	1.19372	0.929118	0.867465	1.18446	0.867354	550	61.4387	8.44092
D7TJI9	43.15	22	0.948545	0.998398	0.967587	1.11004	1.05164	1.07616	0.990455	0.97876	0.97535	0.984885	1.00061	0.946756	0.991569	1.01848	0.948989	1.00418	1.0316	0.940608	1.10999	1.11413	1.06779	577	62.3855	5.98584
D7TJL0	17.48	1	1.05162	1.03905	1.00461	1.15174	1.47099	1.27439	0.854937	1.045	0.885349	0.970648	1.04293	1.02049	2.27381	2.07127	2.15984	1.06579	1.04785	0.985195	0.901893	0.932398	0.814605	286	32.362	4.88135
D7TJP7	17.36	9	1.10906	1.06989	1.06265	1.04577	1.09952	0.977585	0.822566	0.885774	0.834837	1.02992	1.10173	1.08368	1.01908	1.04459	0.956585	0.769555	0.854316	0.786805	0.839958	0.872678	0.784732	605	66.4575	8.27979
D7TJT3	7.75	8	1.02286	0.988642	0.911771	1.02323	0.90089	0.843845	1.1351	0.993146	1.09923	1.05874	0.994091	0.904538	1.20116	1.1772	1.18571	1.10104	1.01654	1.02678	1.04081	1.03898	0.916451	1252	138.257	7.76709
D7TJT6	12.55	5	0.895358	0.875259	0.909775	1.00751	0.703626	0.842848	0.870296	0.646477	0.730571	0.743593	0.624912	0.736486	1.02409	0.686098	0.981152	0.887821	0.776587	0.879452	0.634006	0.719445	0.815244	462	52.478	6.81494
D7TJY4	6.61	2	1.03019	0.999149	1.03373	1.01733	1.02701	0.939471	0.922067	1.05745	1.14057	1.15515	0.926015	0.849672	1.04515	1.13253	1.07412	0.989402	1.03832	0.990513	0.869934	0.902784	1.08099	348	38.8727	7.89893
D7TK12	2.27	2	0.893389		0.796097	0.975603		0.883226	1.04115		0.855992	0.924968		0.80382	0.969637		0.918457	1.06036		0.837296	1.04263		0.848192	1011	115.098	6.50732
D7TK50	16.78	2	0.977128	0.99976	0.957695	1.1345	1.22584	1.15871	1.14554	1.37008	1.09862	1.07891	1.19894	1.1287	1.01805	1.13759	1.11124	1.19554	1.41559	1.24565	1.12412	1.20385	1.11804	149	16.7386	8.39697
D7TK67	24.31	5	0.996249	1.01555	1.02953	1.14911	0.975759	1.12535	1.3855	1.21317	1.16911	1.04141	1.02207	1.06419	1.10438	1.08329	1.08263	1.13651	1.11303	1.14575	0.975795	0.914429	0.909153	218	24.6408	7.37158
D7TK89	1.62	1	0.906805			0.921058			0.9401			0.825791			0.755512			0.8268			0.954604			802	91.9675	7.47412
D7TKA9	11.45	2			1.13178			1.33684			1.02527			1.09646			1.31824			1.37218			1.35052	166	18.0798	10.5942
D7TKC4	3.2	1	0.961996	1.07505	1.01373	1.37643	1.3713	1.43169	0.985637	1.05546	1.0498	1.12752	1.18505	1.16245	1.10214	1.06675	1.00419	1.20936	1.22248	1.17253	1.29832	1.28866	1.16295	406	45.2198	7.18115
D7TKF5	8.07	10	1.00579	1.03436	1.01695	1.2514	1.27764	1.07073	0.898955	0.943402	0.964316	1.15646	1.10594	1.21001	1.06449	1.09999	1.08064	0.993207	1.0322	0.993578	0.939787	0.975592	0.983523	1623	182.387	7.18115
D7TKG3	3.01	1			1.03089			1.24216			1.1184			0.902286			1.27571			1.25466			1.26823	632	69.9074	6.55127
D7TKH0	0.7	1		0.770729	0.748294		0.704881	0.767694		0.60142	0.584934		0.829084	1.12956		0.858072	0.859619		0.689801	0.742679		0.537899	0.650736	1717	187.928	6.7417
D7TKH5	2.29	1		0.87941			1.30487			1.96823			1.00497			0.928761			0.887687			1.16385		785	87.9163	4.57666
D7TKJ3	18.3	6	1.04432	1.03691	1.0261	1.0076	1.00131	1.03033	0.936665	0.954538	0.989589	0.990068	1.08193	0.976319	0.930623	1.09428	0.932044	0.867406	0.922826	0.915835	0.879325	0.970628	0.930067	377	42.3156	8.70459
D7TKJ5	5.45	1	1.04112	0.954101	0.844931	0.925096	0.91012	0.937769	1.02782	1.08864	1.0239	0.785161	0.822583	0.82103	0.92183	0.889325	0.851104	0.999028	0.943795	1.00543	1.04522	0.97368	1.02277	330	36.6336	5.37646
D7TKK5	37.06	8	0.963376	0.952995	0.952033	1.02145	0.936383	0.975235	1.07127	1.04173	1.05838	0.976082	0.940365	0.932006	0.969546	0.917051	1.00842	1.12532	1.14524	1.14306	1.14937	1.25416	1.23814	394	44.3951	6.63916
D7TKK7	5.22	2	1.0906	1.10128	1.00178	1.16649	1.23457	1.00123	1.12675	1.13834	0.909204	0.864117	0.902172	0.601409	1.09336	1.1475	1.06526	0.960664	0.921536	0.668974	0.998783	0.95851	0.599933	345	36.8603	6.97607
D7TKQ5	2.83	1		0.965685			1.03317			1.13455			1.06088			1.16048			1.19742			1.37909		460	52.1209	8.60205
D7TKQ8	12.8	3	1.10118	0.977169	1.06872	1.17157	1.08844	1.07674	1.19549	1.23106	1.07184	1.00931	0.969219	1.01338	0.957893	0.959813	1.00589	1.25715	1.14571	1.11926	1	0.890394	1.01439	289	31.9812	5.56689
D7TKR6	4.26	3	0.959568	1.07472	1.03922	1.03834	1.09104	1.04621	1.13239	1.16507	1.13321	1.04668	1.28392	1.03447	1.53467	1.62831	1.59562	1.48475	1.7125	1.56047	0.992808	1.17458	0.962979	564	65.543	8.41162
D7TL34	24.91	3	0.851817	0.971511	0.859857	0.815758	0.950403	0.887287	1.01581	1.02655	1.0813	1.07096	0.958096	1.08743	0.784962	0.810875	0.804751	0.882523	0.93222	0.826494	0.863794	0.824043	0.914757	277	30.7598	8.55811
D7TL75	10.06	3	0.977851	0.972222	1.22482	0.935483	0.996736	2.79466	1.00183	0.990333	0.925615	0.976786	1.00006	0.979318	1.01811	0.987268	0.957724	1.08842	1.12815	0.941792	1.20171	1.22939	0.911741	318	35.8819	7.75244
D7TLE7	2.52	2	0.803321	0.740637	0.955999	0.791625	0.870946	1.0359	0.83634	0.774691	0.84464	0.997258	1.10911	0.843746	0.924275	1.08024	0.836193	1.19546	1.21359	0.880497	1.01739	1.15763	0.676002	953	106.717	6.23975
D7TLL6	1.7	1	0.743338			1.03702			0.956793			0.755056			0.895172			1.00497			1.60419			999	106.624	5.8335
D7TLM6	3.95	1	1.05785			1.29103			1.22845			1.09469			1.82498			1.66381			2.47737			253	28.5871	5.021
D7TLN6	4.17	1	0.961026			1.19481			0.995303			1.12701			1.17918			1.1663			1.09934			192	21.8799	9.59814
D7TLP2	19.78	3	0.92232	0.927769	1.01674	0.846507	0.997587	1.22148	1.19893	1.19523	1.44265	0.998888	1.04055	1.04911	1.07942	1.09131	1.153	1.11399	1.22054	1.38235	1.09491	1.10697	1.22268	268	28.4955	7.94287
D7TLR6	6.38	1		1.12388	1.06969		0.880626	0.931317		1.10938	1.04053		0.742095	0.728585		0.905475	0.860084		0.960752	0.8241		0.861919	0.799027	188	20.0585	7.91357
D7TLW0	3.76	2	0.958344	0.914461	0.920717	0.869834	1.09908	1.215	0.828948	0.774077	0.825363	0.815682	0.844044	0.901216	0.929078	0.834952	0.897283	0.835665	0.852713	0.916966	0.864184	0.887258	0.93487	611	67.9204	6.65381
D7TLX7	37.96	1	1.16742		1.07093	1.19376		1.08033	1.18791		1.04359	0.989432		0.928855	1.00291		0.987184	1.04308		1.02043	1.03281		0.933726	216	23.8832	7.81104
D7TM08	4.25	2	1.08457	1.15726	1.12611	0.928291	0.951314	1.06255	0.965713	1.15332	1.08871	0.997968	1.11237	1.07976	0.999487	1.07002	1.11628	0.86188	0.952319	0.926636	0.826017	0.79942	0.906739	541	61.4905	5.46533
D7TM16	12.6	5	0.914827	0.839822	0.839824	0.892559	0.793095	0.771736	0.640582	0.613947	0.569723	1.12149	1.09002	1.05304	0.83088	0.835746	0.763797	0.721684	0.674073	0.672487	0.680352	0.636358	0.63597	508	56.0903	5.94775
D7TM28	1.78	2	0.98542	1.27194		0.779703	1.0738		1.5895	1.01247		1.02696	1.00475		1.05785	1.0818		0.948251	0.994835		1.09906	1.28845		956	105.689	5.40186
D7TM44	2.47	1			0.966962			0.964442			0.996991			0.972161			1.13945			1.17529			0.692442	283	31.0671	10.9897
D7TM58	2.85	2	0.998175	1.01919		0.932818	1.14026		0.930696	0.958126		1.30678	0.805675		1.21343	0.864976		1.24831	0.909759		1.23944	0.781629		597	67.3432	6.30322
D7TM77	62.65	21	0.972375	0.971024	0.967844	0.942367	0.958952	0.969806	1.0923	1.12414	1.10774	1.17434	1.16437	1.18501	0.994432	0.965843	0.983903	1.20784	1.20426	1.19677	1.28987	1.32581	1.29328	332	36.7673	5.56689
D7TM79	2.57	1	1.22174	0.993732	1.14445	1.0001	0.858935	0.8595	1.54423	1.43512	1.71466	0.750053	0.701091	0.832796	0.815415	0.815602	0.812988	0.703011	0.71681	0.823176	0.774971	0.803901	0.916248	544	62.0979	7.89893
D7TM87	34.89	15	1.04449	1.00959	1.02871	1.06297	0.929936	1.13057	1.03049	0.975176	1.04415	1.01414	0.949611	1.04329	0.960588	0.961135	1.02271	0.987009	0.991815	1.0291	1.13112	1.15061	1.15056	619	66.6086	6.59521
D7TMA9	3.03	1	1.07009			1.05265			1.05915			0.990503			1.02452			1.03948			1.10428			824	91.8686	9.56885
D7TMB0	8.68	2	0.920975	0.888881	0.926425	0.898771	0.839439	0.932956	0.896635	0.921128	0.879551	0.863361	0.942664	0.955619	0.765785	0.699594	0.767009	0.944878	1.07492	1.01171	0.898796	0.913232	0.878725	311	34.3741	7.79639
D7TME6	13.02	2		1.05398	1.02212		1.08711	0.933617		0.901701	0.870382		0.987709	0.925669		0.942855	0.820695		0.915381	0.796542		0.96855	0.736594	192	21.1918	6.07471
D7TMG2	28.77	7	1.13125	1.13232	1.0109	1.24517	1.23178	1.30569	1.02809	0.893376	0.893539	1.16099	1.12517	1.02773	1.01581	1.02374	0.942295	1.05507	1.03606	0.884973	1.00052	1.01773	0.929533	285	31.3941	5.021
D7TMG6	5.64	1	0.833857		0.746723	1.06045		0.606491	0.961355		0.826464	0.936021		0.70538	0.924159		0.613382	1.04017		0.715173	0.961668		0.706849	337	36.6986	9.93506
D7TMG7	7.18	1	1.14584	1.14607	1.12044	1.48814	1.36131	1.41899	1.09342	1.02893	1.18807	0.933857	1.01627	1.00607	1.03983	1.0016	1.04987	0.847958	1.04198	0.909506	1.01721	1.03488	1.00623	195	22.1826	8.49951
D7TMH3	35.88	13	1.1643	1.16681	1.23602	0.99436	1.00702	0.998342	0.793814	0.826082	0.788588	0.934632	0.895758	0.922431	0.855013	0.855315	0.835895	0.592654	0.614848	0.561633	0.563315	0.60601	0.56766	393	42.4985	6.32861
D7TMN5	5.78	1			0.927371			0.953066			0.91165			0.762039			0.875287			0.870486			0.832365	225	25.1251	8.08936
D7TMQ1	8.55	3	1.02916	1.02639	0.980718	0.893261	0.895177	0.896775	1.04671	0.720378	0.813264	1.13355	1.11249	1.14726	1.05652	1.04164	1.0812	0.812723	0.864741	0.809199	0.647236	0.714894	0.678275	351	40.1545	7.38623
D7TMQ2	23.63	10	0.979451	0.99619	1.00178	0.940001	0.958817	1.00536	0.954633	0.895636	0.969352	1.0692	1.09524	1.13467	0.933697	0.935628	0.986362	1.15261	1.19588	1.18808	1.23508	1.34182	1.27576	512	56.3089	8.74854
D7TMR6	14.78	2	1.03078	1.13358	0.9573	1.12286	1.09887	0.899281	2.01511	1.99644	1.21645	1.25107	1.36639	0.989827	1.08199	1.24788	0.997596	2.06361	1.91578	1.02718	1.49564	1.38007	0.974298	203	20.8206	5.80811
D7TMU9	5.23	1	0.883831	0.900325	0.943933	0.864383	1.02118	0.779496	0.850682	1.03909	0.867652	0.965081	1.07146	0.927417	1.12633	1.26965	1.15791	0.891148	0.98527	0.876968	0.817496	0.935462	0.821271	325	35.8857	9.1001
D7TMX7	8.93	5	0.91164	0.994587	0.953575	0.718596	0.721402	0.751399	0.997922	1.03978	0.995949	0.786688	0.807482	0.790506	0.58025	0.689292	0.649388	0.728155	0.748375	0.800215	0.681153	0.753902	0.678773	717	77.9102	8.68994
D7TMY1	4.3	2	0.699028	0.836285	0.740939	0.893323	1.38991	0.872269	0.593274	0.892335	0.581544	0.770403	0.915439	0.682812	0.813072	0.867581	0.832949	0.627185	0.884119	0.628915	0.598768	0.844759	0.577072	442	48.3267	7.7085
D7TMY3	51.51	10	0.976274	0.937557	0.955401	1.1658	1.09465	1.07711	1.02803	0.973797	1.01539	0.970643	0.919357	0.955923	0.983482	0.968044	1.01658	1.05764	0.97977	1.09105	1.38227	1.48073	1.38513	365	39.2609	6.44287
D7TN09	4.48	1	1.26255			2.3341			0.91688			1.17187			0.97892			1.12812			1.05073			201	22.0723	7.85498
D7TN13	15.4	5	1.02883	1.00303	1.0163	0.883209	0.931716	0.950782	1.17826	1.1407	1.12278	1.03484	1.01688	1.02038	0.799302	0.80187	0.903643	0.891788	1.0003	1.00086	0.78721	0.748457	0.903566	396	43.3544	6.13818
D7TN17	18.25	4	1.03754	0.930884	0.973413	1.01976	0.970491	1.06688	0.912967	1.10723	0.920726	1.09428	0.959855	0.964447	0.911431	0.786112	0.871839	0.985944	1.03001	0.91205	1.08331	1.17772	1.10037	400	42.4235	7.28369
D7TN41	2.54	1	0.79415		0.710999	0.895445		0.727724	0.758566		0.806805	1.2076		1.02003	1.19596		0.908345	1.16171		0.977731	1.11484		0.854093	512	58.0986	7.62061
D7TN53	4.28	3	1.11791	1.05159	1.02686	0.999862	0.989837	0.829477	1.16314	1.10456	1.14936	0.771921	0.950562	0.877399	0.999545	0.950401	0.843223	0.925015	0.950333	0.766776	0.947301	1.10328	1.01695	537	59.4598	8.90967
D7TN54	3.72	1			0.925381			0.895288			0.999689			1.35827			0.95922			1.10284			0.999409	349	38.7689	8.104
D7TN67	3.66	1	0.798092			0.869848			0.884048			0.899071			0.960246			1.04192			0.812959			273	30.1869	6.17627
D7TNB0	17.77	1	0.972616	1.02648		1.28615	1.27134		1.12074	1.29059		1.03408	1.07875		1.28426	1.26621		1.14815	1.20877		1.11606	1.29011		197	22.9783	10.272
D7TND2	8.9	1	1.02887	0.968431	0.981735	1.16492	0.971795	1.05267	1.43268	1.38532	1.38348	1.04414	0.979637	1.09217	1.05524	0.924853	1.07334	1.2728	1.13583	1.23272	0.960604	0.960971	1.11537	191	21.7009	9.1001
D7TND7	3.36	1	0.939978	0.935684	0.950729	1.20556	1.2993	1.26966	0.959014	1.02887	1.01718	1.34184	1.30872	1.38605	1.29383	1.2946	1.32994	1.06919	1.11349	1.10381	1.10195	1.08922	1.08229	268	30.1495	9.64209
D7TNE5	31.64	10	1.20753	1.12936	1.17585	1.12631	1.14226	1.24161	1.03909	1.1301	1.10277	0.829074	0.906633	0.890748	0.905608	0.991003	0.965506	0.709976	0.773796	0.818099	0.74069	0.699885	0.798153	373	41.3104	7.44482
D7TNE6	14.7	4	1.03456	1.06782	0.995859	0.869175	0.969049	0.921893	0.750269	0.86088	0.857336	0.827355	0.86619	0.894344	0.859497	0.980102	1.0228	0.809394	0.933981	0.947459	0.843394	1.02592	1.06303	381	42.5946	7.06396
D7TNG4	4.7	2	0.908342	0.961968		0.961763	1.05495		0.938723	1.18637		0.844907	0.804897		0.767479	0.836074		0.826368	0.971026		1.02816	0.949809		468	53.621	6.48096
D7TNK5	3.46	1	0.969917	1.2111	1.21563	0.891483	1.03425	1.51445	0.725471	0.801034	1.28824	0.834276	0.965726	1.49431	0.737487	0.891106	0.878658	0.822168	0.953514	1.20618	0.941871	1.28457	1.51762	520	58.8569	4.99561
D7TNP6	11.52	8	0.89501	0.918967	0.95409	1.02151	0.923605	0.967791	0.973244	1.01096	0.97799	0.928173	0.931283	0.977105	0.979884	1.00278	1.02007	1.05858	1.05024	1.03943	1.08261	1.0978	1.04686	686	78.4175	6.72705
D7TNP9	15.95	9	0.944655	0.938592	0.887203	0.939273	0.909715	0.91109	1.07166	1.09612	1.05926	1.06936	1.01009	1.06876	0.977086	0.992016	1.00206	1.09131	1.14598	1.07491	1.1484	1.16965	1.14391	878	96.4229	6.46826
D7TNQ7	26.6	7	0.939998	0.960495	0.931146	0.899526	0.99707	0.964403	1.05591	1.18143	1.04616	1.08723	1.11268	1.15245	1.06997	1.05916	1.08974	1.32256	1.25663	1.27611	1.1481	1.171	1.15041	297	32.5543	5.36377
D7TNT9	41.95	16	1.20931	1.1683	1.1761	1.07087	1.07613	1.11414	1.26719	1.20469	1.22652	0.870884	0.874505	0.859876	0.895439	0.907467	0.882458	0.836988	0.86972	0.815815	0.997873	0.979869	0.97198	472	52.3552	7.78174
D7TNZ0	11.72	1		1.01321			1.02761			0.989924			0.878793			0.906512			0.906838			1.18519		239	27.2579	6.68311
D7TP00	34.56	5	1.05229	1.02636	1.08634	1.06483	1.20606	1.13314	0.888874	0.859979	0.851727	1.31572	1.5551	1.9282	1.06159	1.11757	1.13875	1.2088	1.34308	1.40225	1.1617	1.07436	1.04486	217	24.6287	6.63916
D7TP20	1.75	1	1.01308	1.06843	1.05607	1.10494	1.19608	1.00648	1.55636	1.13633	1.17603	0.957034	1.06676	0.875675	1.17916	1.08939	1.02138	1.20295	0.872116	0.886422	1.08646	0.930285	0.937638	741	86.4292	6.97607
D7TP64	14.64	7	1.0687	1.07833	0.910229	1.10409	1.05055	1.04013	1.09251	1.07885	1.04793	0.924181	0.863901	0.873284	1.17117	1.09954	1.0903	0.935764	0.955549	0.992179	0.906008	0.960888	0.996897	888	96.806	6.48096
D7TP87	2.77	1	0.986716	0.960934	0.984816	1.09018	1.0796	0.956128	1.31701	1.04409	1.02417	0.93725	0.961765	1.05848	1.15404	1.08699	1.092	1.07534	1.00873	0.993513	1.31992	1.18196	1.10706	578	64.1906	5.5542
D7TPB6	9.23	3	1.04393	0.991878	1.0316	0.981447	1.00616	1.12217	0.989883	0.98572	1.09159	1.09757	1.1118	0.959013	1.02463	1.00301	0.991585	0.99425	0.903822	1.01441	1.03237	0.964783	1.07606	639	71.0497	6.90283
D7TPB9	28.45	2	0.988224	1.03941	1.02285	0.906722	0.946248	1.08036	0.830061	0.806124	0.97109	0.748255	0.699094	0.890591	0.684938	0.707902	0.869806	0.696801	0.701824	0.885064	0.710562	0.742384	0.872421	239	26.1183	5.33838
D7TPC0	44.07	2	1.04872	1.02642	0.968705	1.18312	1.16395	1.12741	0.959579	0.864483	1.17715	1.72241	1.78515	1.45741	1.97713	2.25978	1.81552	1.68845	1.82113	1.58162	1.3353	1.39096	1.27879	236	25.4869	5.30029
D7TPD8	4.62	1	0.996329		1.07092	1.4093		1.36515	1.16437		1.12273	1.04232		1.05457	1.2484		1.18033	1.14555		1.13134	1.51688		1.50669	303	33.316	5.42725
D7TPG4	2.89	1	1.04034	1.10121	1.1636	1.10329	1.33082	1.31956	2.77038	2.87529	2.53367	1.31216	1.41493	1.32188	1.38122	1.34245	1.35163	1.39962	1.33653	1.32926	1.65011	1.70908	1.62641	242	27.231	5.65576
D7TPK4	6.78	3	0.964568		0.95106	1.09299		0.974268	0.806437		0.956493	1.15036		0.982593	1.06263		0.932167	0.870217		0.839777	0.880045		0.895527	634	68.6561	9.18799
D7TPQ0	7.31	1		0.949489			0.940897			0.846651			0.896037			0.773696			1.20869			1.31776		342	39.193	5.98584
D7TPV8	1.06	1	0.399151	0.359384	0.470473	0.327927	0.276174	0.356245	0.35762	0.267054	0.359048	1.78948	1.88831	1.85913	0.419547	0.369229	0.429722	0.530099	0.524329	0.648202	0.489221	0.444557	0.58489	659	73.7541	5.5415
D7TPW5	17.6	3	1.25095	1.23146	1.20724	1.10765	1.15207	1.02844	0.976666	0.983282	0.868768	1.02382	1.03811	0.979684	1.16145	1.15369	1.14454	0.925447	0.965474	0.842503	0.711871	0.736974	0.710048	233	26.1576	9.12939
D7TPX1	5.86	2	0.928203	0.974533		0.786742	1.75525		0.82897	0.78292		1.02956	0.998211		1.01661	0.998636		0.635312	0.658751		0.583906	0.680451		529	56.6375	6.91748
D7TPX5	10.94	7	0.971583	0.970312	0.907497	0.936883	0.84694	1.23267	0.956634	1.01307	1.02707	1.0555	0.907678	1.09908	0.943898	0.928253	1.04432	0.953342	0.986996	0.995599	1.04622	1.08271	1.081	759	83.8891	5.5542
D7TPX8	22.99	10	0.984877	0.974658	0.942883	0.831114	0.842432	0.870731	1.00413	0.986263	0.97681	0.88642	0.840212	0.846887	0.911626	0.890924	0.86288	0.848144	0.836585	0.797814	0.841244	0.80204	0.86597	435	48.7247	5.94775
D7TPZ3	15.61	2	1.08269	1.00533	0.99929	1.13367	1.14553	1.07366	1.02375	0.956188	0.949848	0.959052	0.934297	0.972824	1.07363	0.962307	0.986326	0.995862	0.928547	0.928414	0.893566	0.925456	0.896201	269	28.7906	8.41162
D7TQ06	17.02	10	0.812531	0.827677	0.790603	0.898397	0.960563	0.813765	1.33397	1.24993	1.1932	0.838852	0.821825	0.742416	0.971569	0.978183	0.900191	0.745335	0.788101	0.700996	0.683033	0.704821	0.674742	887	98.5619	5.18604
D7TQ10	29.24	10	1.05058	1.02608	1.00454	1.0731	0.981693	0.981125	1.05764	0.992389	0.961159	0.985354	0.927342	0.889754	1.01958	0.975711	0.944264	0.861347	0.868606	0.858251	0.809151	0.824839	0.811508	472	50.5838	7.10791
D7TQ15	8.52	2	1.01469	0.935446	0.976383	0.718968	0.78611	0.806159	1.38093	1.47571	1.63931	0.706312	0.653852	0.844371	0.588154	0.691983	0.876444	1.04455	1.07759	1.27513	0.591272	0.687919	0.944838	223	25.6316	5.52881
D7TQ16	11.27	5	1.00111	1.01938	0.990665	0.97733	1.05414	1.0368	1.17266	1.04244	1.14425	1.0842	1.06343	1.03498	0.909821	0.966124	0.98544	1.15151	1.06657	1.07002	1.11502	1.01596	1.12887	488	55.9998	7.94287
D7TQ49	13.03	3	0.664163	0.767193	0.843777	1.20398	1.07908	1.05015	0.553225	0.806624	0.890597	0.926214	1.10134	1.10897	0.785443	0.779083	0.774888	0.796294	0.919024	0.897065	0.858232	0.878632	0.827261	261	29.2196	6.11279
D7TQ62	7.46	1	0.996545	1.03544	0.931735	1.15404	1.09001	1.20595	0.943812	1.00884	1.00964	0.977268	0.943112	0.936929	0.988723	0.964853	0.960798	0.986886	1.01333	0.946999	1.19444	1.16459	1.02068	201	22.6852	7.29834
D7TQ69	6.37	1		1.00342	1.10901		1.18045	1.10343		1.06297	0.993706		1.25993	1.03915		1.2005	1.2619		1.13405	1.05997		1.31742	1.25838	424	46.7611	7.37158
D7TQ83	5.25	2	0.86704	0.8336	0.852612	0.794946	0.769345	0.727043	0.64078	0.610221	0.620808	0.787674	0.77948	0.771055	0.550829	0.493475	0.487956	0.483412	0.474587	0.428744	0.472768	0.429538	0.394811	324	35.1011	8.1626
D7TQ89	12.55	4	1.01792	1.0785	0.952727	0.954871	0.966682	0.911464	0.864611	0.893917	0.871899	0.984437	0.962027	0.949351	1.05802	1.02604	0.968111	0.952681	0.857758	0.894621	0.906824	0.884259	0.949383	470	48.8429	6.85889
D7TQB6	8.05	1	0.903234	0.884487	0.911445	1.19358	1.02438	1.04405	1.41735	1.69093	1.77534	1.22949	1.05716	1.13622	1.23446	1.25341	1.20009	1.35346	1.40707	1.41679	1.76071	1.81793	1.98493	236	26.7678	5.70654
D7TQG2	34.72	1	1.02759	1.13001	1.08647	1.44562	1.5788	1.27612	1.47859	1.32063	1.34162	0.943748	0.880388	0.872336	1.06193	1.02744	0.990816	1.5013	1.25177	1.39468	0.997778	0.865065	0.871347	216	23.8872	7.34229
D7TQG4	41.2	3	1.17748	1.1949	1.15032	1.00999	1.0991	0.81096	1.30217	1.2112	1.85645	1.09695	1.08123	1.00809	1.03203	1.05951	1.02603	1.20931	1.11836	1.25186	1.08799	1.04456	1.19665	216	24.5694	6.27783
D7TQJ1	24.15	6	1.11624	1.07482	1.07758	1.04984	1.02443	1.1288	0.918347	0.832243	0.973921	1.19615	0.963666	1.05433	1.15696	1.06219	1.07881	1.11399	0.94646	1.01553	1.03385	0.927893	1.02473	265	29.7424	5.30029
D7TQK9	20.91	1	1.12932	1.16196	1.05197	1.2846	1.52144	1.38894	1.31621	1.03914	0.977008	1.1598	0.921271	1.13708	1.0696	1.08601	0.979209	1.25584	1.00071	0.962221	1.18796	0.942749	1.12745	110	12.1574	9.01221
D7TQM9	40.44	12	1.05502	1.06845	1.04531	1.11888	1.17114	1.07494	1.11516	1.12395	1.10132	1.02051	1.08176	1.05881	0.96628	0.966481	0.968283	1.08371	1.10935	1.09403	1.18237	1.21923	1.16373	366	40.1524	6.84424
D7TQP5	47.27	9	0.882282	0.937379	0.923666	0.990805	0.991175	1.04697	1.1518	1.11784	0.995589	0.896713	0.817012	0.896956	0.994187	0.928401	0.987137	0.963685	0.837951	0.870605	1.15871	0.946131	0.938882	806	89.5326	5.26221
D7TQR0	2.38	1			1.03268			0.98602			1.28463			0.967342			0.875179			1.06671			1.10564	294	32.64	9.67139
D7TQR2	7.65	3	1.00254	0.995458	0.956561	1.10288	1.13733	1.12838	1.5677	1.29282	1.56822	0.953179	0.9702	0.926137	0.982471	1.20301	1.13794	1.65632	1.74506	1.97196	1.59019	1.48211	1.77201	366	40.7442	5.52881
D7TQV8	8.8	4	0.919229	0.869592	0.944608	0.936887	1.05011	1.08001	0.987938	1.04408	1.11657	1.11674	1.22425	1.23043	1.02648	1.03457	1.22143	1.09645	1.58723	1.2891	1.09649	1.4024	1.64114	659	72.9469	5.75732
D7TQY1	13.28	1	1.08065	1.07147	1.09137	1.46192	1.43274	1.43528	3.46882	3.34535	2.63187	1.2506	1.20848	1.17496	1.03184	1.0778	0.977242	1.0619	1.02849	0.982711	0.996478	0.986845	0.827807	128	14.8478	8.42627
D7TQZ8	42.32	3	1.05638	1.01655	1.05311	1.02621	1.14268	1.00465	0.703065	0.645395	0.789288	0.906007	0.965928	1.14721	0.910741	1.01668	1.11743	0.59039	0.499371	0.885189	0.624253	0.58495	1.30483	371	40.8295	9.11475
D7TR32	4.43	1	1.0344	0.929106		1.12641	1.13926		0.88294	0.802249		1.30431	1.2765		1.16644	1.13226		1.68327	1.48066		1.12836	1.08999		158	18.1929	6.02393
D7TR35	6.77	2	0.981898	0.885191	0.894107	1.02819	0.815742	0.79595	0.971293	0.877344	0.81154	0.953309	0.968274	1.01775	0.921812	0.838468	0.831735	0.943719	0.900892	0.9166	0.945621	0.82428	0.850519	443	47.0696	8.6167
D7TR56	4.12	3		1.07866	1.23286		0.935863	1.0369		0.929818	1.1111		1.34841	1.13432		1.28849	1.20554		1.17185	1.11615		1.01756	1.02668	607	66.3839	9.23193
D7TR81	33.45	14	0.913585	0.950901	0.906433	0.920542	0.907044	0.906288	0.881771	0.922402	0.895379	1.10243	1.07892	1.11465	1.05393	1.03271	1.06255	1.09902	1.10328	1.14434	1.39026	1.35917	1.42202	565	61.4682	6.68311
D7TRA9	21.4	2	1.11449	1.06042	1.03333	0.948255	0.891193	0.886934	0.914155	0.855196	0.779225	1.19404	1.12764	1.08524	0.942311	0.951788	0.873002	0.844342	0.828347	0.775274	0.808082	0.776677	0.744596	215	23.5242	8.83643
D7TRB8	5.14	2	0.761352	1.085	1.15463	0.872308	1.19585	1.16346	1.3286	1.08054	1.05093	0.902132	0.940966	0.889389	1.06816	1.08114	0.912914	0.860903	0.956068	0.900558	1.18647	1.04913	0.949108	486	53.5922	5.80811
D7TRL1	1.19	1	1.11119			0.938195			1.91772			0.962335			1.66687			1.4322			1.16139			837	93.5256	5.65576
D7TRL3	34.14	2	0.785416	0.775528	0.849672	0.77715	0.751672	0.803117	0.61404	0.595477	0.628909	0.88744	0.95501	0.889681	1.18205	1.18292	1.11851	0.991672	1.02107	0.968481	0.477523	0.510366	0.454006	249	28.2925	10.5796
D7TRR8	28.73	1	1.20906	1.2431		1.22036	1.40206		0.644467	0.654131		0.659652	0.669802		0.68818	0.746365		0.850406	0.722098		0.575922	0.570776		362	39.0457	6.75635
D7TRS2	48.89	10	0.976573	0.969387	0.996022	0.993253	1.04996	0.978561	1.34759	1.30668	1.31926	1.52561	1.40697	1.51942	2.17145	2.10724	2.22377	1.65801	1.55609	1.52273	1.26889	1.29389	1.2564	360	38.8355	6.78564
D7TRU0	30.39	1	1.21297	1.18743	1.27837	1.23669	1.29115	1.28542	0.745555	0.864388	0.745425	1.16771	1.12689	1.25776	1.28107	1.16718	1.30746	0.911217	0.959014	0.947094	0.846409	0.937025	0.806193	362	38.9767	6.97607
D7TS24	29.27	1			1.16834			0.604155			0.532023			0.711046			0.767727			0.478021			0.458052	82	9.1756	6.49365
D7TS57	60.7	28	1.07561	1.08058	1.06532	0.974569	0.971132	0.970346	1.02013	0.998825	0.984478	1.03024	1.01049	1.01793	0.956701	0.946326	0.939224	0.990106	0.954327	0.964506	1.03027	1.02439	0.995383	575	61.3314	6.03662
D7TS92	47.98	17	1.04898	1.01225	1.06799	1.26051	1.14894	1.28372	1.30712	1.22279	1.25004	1.05243	1.10034	1.07675	1.07371	1.05155	1.07935	1.04021	1.06902	1.10024	1.15348	1.14107	1.15002	496	53.8348	6.13818
D7TSA6	8.3	1	0.691131	0.857	0.86336	0.459494	0.934992	0.937325	1.61477	0.937969	0.91368	0.690504	1.06501	1.03076	0.970513	0.892685	0.905282	0.588375	1.07854	1.10197	0.488109	0.999081	0.95345	229	24.9349	9.72998
D7TSN2	8.31	1	0.966783			1.27602			0.988949			1.10537			1.15273			1.12432			1.31241			337	38.8817	9.01221
D7TSN8	17.1	6	1.12631	1.0769	1.11124	1.04771	0.961998	1.11189	0.929401	0.993296	1.06256	1.00744	1.04137	1.05962	1.07556	1.08186	1.122	1.06079	1.0554	1.13598	0.973216	1.01425	1.03894	269	29.3663	11.1216
D7TSR0	24.22	7	1.01171	1.06342	1.02811	0.827233	0.894467	0.919842	0.814732	0.907221	0.829146	1.00146	1.1023	1.11464	0.826565	0.8723	0.850746	0.747878	0.806189	0.770267	0.745921	0.810601	0.769991	384	41.208	5.50342
D7TSS8	3.8	1		1.11371			0.932221			1.39015			0.917254			1.10011			1.10858			1.03517		342	37.7499	8.55811
D7TSU1	7.91	2		1.00936	0.973946		1.02555	0.941595		1.15964	0.938193		0.839326	1.0432		0.995416	0.898312		0.974721	0.966998		1.04365	1.02317	392	42.4513	8.06006
D7TSY3	2.88	1		0.9426			1.00472			0.955819			0.96492			0.913628			1.03275			1.27652		347	39.5247	9.0415
D7TT38	22.31	3	1.094	1.06566	0.94991	1.05039	0.683668	0.667078	1.00601	0.915441	0.91902	1.0137	1.00242	1.00177	1.04495	0.937919	1.00131	1.04874	0.944788	0.929083	1.29663	0.692329	0.985177	381	40.7366	4.77979
D7TT48	43.93	17	0.996503	1.01352	0.981169	0.926647	0.961289	0.883481	1.02541	0.977784	0.94366	1.08641	1.07937	1.05794	0.987829	0.988992	0.919094	1.06611	1.12092	1.08297	1.12268	1.13118	1.13159	535	59.0747	6.44287
D7TT51	9.87	3	0.932749	0.950804	0.894615	0.937005	0.968626	1.08655	1.05751	1.05691	1.00292	0.933265	0.839675	0.999672	1.03863	1.08926	1.12119	0.945622	0.989649	1.13547	1.34619	1.40737	1.3561	395	42.2873	7.13721
D7TT60	5.36	2	1.04519	1.05323	1.09198	1.08559	0.989788	1.17819	2.55398	1.53301	2.28428	1.31978	1.04935	1.25804	1.22581	1.12739	1.26696	1.27988	1.06546	1.20155	2.23575	1.428	2.19919	597	65.2557	7.44482
D7TTE6	2.77	2	1.01856	0.989127	1.03521	1.15483	0.985582	1.07722	0.982156	0.954976	1.06078	0.956765	1.04248	1.05163	1.05281	1.16697	0.987708	1.02068	1.04424	1.13123	1.04904	1.03784	1.21928	829	90.0991	8.1333
D7TTF4	18.43	4	0.976817	0.904244	1.02322	1.01611	0.927677	1.2131	1.06974	0.989154	0.91914	0.995668	0.90145	1.2234	0.994251	1.00254	0.984591	0.899911	0.919912	1.11685	0.903703	0.855743	1.06334	613	68.7519	7.84033
D7TTH5	3.71	4	1.03735	0.954698	0.892592	0.899546	0.811416	0.77195	0.929983	1.13802	0.964766	0.786376	0.703886	0.745606	0.863757	0.794879	0.809855	0.969891	1.14226	0.976096	1.02109	1.39558	1.0072	1267	138.9	6.81494
D7TTJ6	3.38	1		0.577903			0.508317			0.795679			0.420768			0.726753			0.397852			0.494129		444	51.1007	5.12256
D7TTJ9	12.74	4		0.984582	1.04768		1.17127	1.23786		1.18305	1.26444		1.43269	1.3247		1.59807	1.19604		1.79814	1.65603		1.58899	1.71114	416	46.6241	9.61279
D7TTK2	48.48	6	1.00965	1.05337	1.00591	1.02518	0.944395	0.917973	1.10897	1.07403	1.13005	1.21629	1.20827	1.19562	1.43361	1.47773	1.43013	1.36803	1.34262	1.39949	0.990473	0.947017	1.04176	99	11.1478	10.1694
D7TTM4	5.18	1	1.08251	1.00197		1.09528	0.963266		0.750054	0.667618		1.09461	1.07527		0.978219	0.901003		0.89254	0.899263		0.859497	0.843956		251	27.6091	8.5874
D7TTP0	18.9	6	0.98553	0.976311	0.930151	0.92365	0.926958	0.95409	1.09871	1.03912	0.992842	1.46664	1.24933	1.10696	1.08449	1.00507	0.893457	1.3339	1.37003	1.10665	1.36218	1.2561	1.14214	508	55.133	5.98584
D7TTQ8	5.24	2	1.03883	1.05321	0.951772	1.13343	1.17098	1.08976	1.15021	0.969965	0.903592	1.02542	1.16084	1.08592	1.2411	1.08037	1.0382	1.01931	1.02159	0.898895	0.878363	0.911018	0.75905	458	50.7856	6.07471
D7TTS6	20.07	5	1.22374	1.29416	1.14523	1.17813	1.04505	1.04163	0.910234	0.944028	0.965262	1.08721	0.979135	0.969616	0.905615	0.905438	0.942889	0.787531	0.796304	0.748252	0.826061	0.801932	0.814093	294	31.5554	6.23975
D7TTW7	14.57	6	0.879836	0.924309	0.953141	0.876855	0.753236	1.04704	0.714792	0.828417	0.823498	0.97237	0.991944	1.09742	0.874179	0.878117	0.968222	1.16639	1.1326	1.12479	0.746974	0.717509	0.964941	405	43.4874	8.66064
D7TTY4	32.73	2	1.41923	1.50639	1.51152	0.875896	0.84637	0.820809	1.14262	1.00541	1.04436	0.470713	0.420054	0.391066	0.662275	0.615718	0.621633	0.465691	0.398568	0.414526	0.537531	0.456711	0.426137	165	17.5425	5.16064
D7TU01	15.98	5	0.950655	0.941382	0.986853	0.806645	0.924262	0.976975	0.968966	0.947614	0.997875	1.05817	1.10808	1.04839	1.01904	0.988778	1.1081	1.11677	1.13795	1.0606	1.12347	1.11526	1.10789	438	49.2976	9.18799
D7TU46	12.76	2		1.07879			1.12997			1.19782			1.14262			1.10338			1.15662			1.12836		196	21.8584	7.91357
D7TU58	17.27	6	1.04075	0.930313	0.99143	1.00518	0.943538	0.918313	1.01832	1.07209	1.07421	1.02543	1.0698	0.981956	0.935133	1.01312	0.973854	1.12184	1.15119	1.17868	1.10226	0.98865	1.05742	388	43.375	6.30322
D7TU67	25.76	5	1.00933	1.10397	1.03515	0.972909	0.85858	1.12872	0.796987	1.02396	0.934701	0.945301	1.02675	0.992526	0.919229	1.01962	1.18122	1.77079	1.52704	1.67848	2.5752	1.95123	2.12434	427	47.4744	7.69385
D7TU83	53.57	5	1.01932	1.01275	1.02417	1.09325	1.14752	1.1087	0.968548	0.979087	1.03635	0.974203	0.97542	0.968199	0.949149	0.948781	0.996235	1.01248	1.00334	1.00607	1.10243	1.07314	1.09079	112	11.993	7.97217
D7TU94	13.86	3	1.0329	1.0325	1.12672	1.0228	1.0677	0.94919	1.01075	1.00264	0.978911	1.08666	1.04329	1.05326	0.885599	0.970645	0.908221	1.05377	1.06344	0.894095	1.00254	1.17281	0.899307	339	36.5313	5.69385
D7TUA2	34.14	3	0.91571	0.927754	0.928411	0.809579	0.832738	0.82707	0.823169	0.878527	0.83706	0.813172	0.75221	0.823208	1.29949	1.3313	1.28071	1.08183	1.14898	1.14677	0.488712	0.416062	0.47616	249	28.2984	10.5796
D7TUC2	4.29	2	0.893424	0.976466	0.893668	0.836549	0.899314	0.845211	0.904468	0.99734	0.897564	0.984022	0.972773	0.957033	0.901873	0.882822	0.771944	0.973929	1.01311	0.861871	1.16582	1.17383	1.02728	513	57.9829	6.29053
D7TUC6	11.61	1	1.13674		1.13342	0.961705		0.86681	1.06542		1.05046	1.03354		1.00938	0.820481		0.831296	0.813067		0.759313	0.818355		0.75274	155	16.6783	4.75439
D7TUC9	8.6	2	1.02853	1.00547	1.08984	0.992092	0.947897	1.08006	1.08986	0.969827	1.26739	1.03086	0.919869	1.16523	1.19754	1.01225	1.18669	1.14361	0.890077	1.22715	1.19888	0.990603	1.22301	279	31.3532	9.05615
D7TUE2	12.24	5	1.01085	1.11708	0.90331	1.02642	1.17662	0.89863	0.978474	0.986693	0.831397	0.949114	1.01404	0.786626	1.07808	0.974837	0.969621	0.889171	0.899249	0.806639	0.946633	0.922213	0.783417	572	64.3043	7.78174
D7TUI7	1.06	1		0.915924	1.09207		1.056	1.01216		0.928166	0.91471		0.993691	0.94056		0.947186	1.05525		0.906354	0.956832		0.931061	0.892399	1320	152.349	8.86572
D7TUK1	44.67	3	0.991476	0.976722	1.0252	1.1414	1.06042	1.16212	1.01487	0.840602	0.95878	0.88378	0.857996	0.714431	0.869679	0.842799	0.638275	0.950483	0.953694	0.738654	0.964038	0.912198	0.907611	347	38.4729	5.77002
D7TUK6	38.89	1		1.11887			1.66358			1.0633			1.39563			1.35071			1.24673			1.5792		342	37.9356	5.93506
D7TUL1	6.06	3	0.984242	0.918955	1.02749	1.32036	1.13549	1.16212	1.03477	1.06615	0.966777	0.957008	1.04217	0.989173	1.14804	1.11245	1.06758	1.12792	1.25097	1.00697	1.25891	1.29284	1.11989	726	82.463	5.50342
D7TUL3	3.98	1	0.97347	1.08313	0.999573	0.769635	0.816863	0.844085	1.02866	1.11154	1.06663	1.01416	1.06575	1.07921	0.970747	1.02349	0.996286	1.0303	1.07589	1.05359	1.1067	1.17018	1.10882	176	19.578	5.12256
D7TUM1	5.67	1	0.999827	0.991659		1.31042	1.36313		1.04463	1.20379		1.13579	1.00781		0.996768	1.17532		1.11334	1.15103		1.00644	1.15751		300	33.7796	8.27979
D7TUM8	3.62	2	1.09777	0.994661	0.976055	1.00797	1.18518	0.923318	1.53144	1.45654	1.65261	0.981753	0.941056	1.0253	0.975286	0.947778	0.870141	1.16564	1.15365	1.23485	1.18156	1.20008	1.26425	552	61.1432	7.41553
D7TUS2	1.16	1	1.14268		1.07312	1.39282		1.16707	1.15463		1.08455	1.10998		1.02648	1.54741		1.37835	1.35602		1.29566	1.59582		1.45303	1206	133.578	6.04932
D7TV25	17.4	8	0.941346	0.890426	0.905124	0.884423	0.87298	0.84292	1.03218	0.977529	0.994462	0.901368	0.87802	0.843269	0.916516	0.937978	0.829859	0.921957	0.873352	0.834854	0.940594	0.946495	0.869607	477	54.0866	6.72705
D7TV41	19.89	14	0.947877	0.914494	0.964215	0.930022	0.900526	0.918577	1.08934	1.09327	1.01294	0.936945	0.940856	0.871974	0.962867	0.913935	0.927008	1.02556	1.00758	0.928069	1.04141	1.09874	1.01135	920	102.112	5.18604
D7TV44	12.29	2	0.980335	0.884949	1.01748	0.987987	1.06819	1.00302	0.948605	0.947692	0.989652	1.01342	0.986916	1.16126	0.980796	0.940922	1.12848	0.903856	0.885377	1.17508	0.99656	1.293	1.26629	236	26.5803	6.27783
D7TV55	14.67	2	0.943288	0.877067		0.906175	1.21797		0.925052	0.893466		1.07912	1.07768		1.16552	1.16453		1.04298	1.32092		1.18231	1.02127		375	42.6545	6.29053
D7TV61	51.63	18	1.06882	1.06459	1.04208	1.0871	1.05705	1.06679	0.973372	0.983159	0.954016	1.03262	1.06755	1.04023	1.03516	1.09497	1.0737	0.979651	0.980598	0.929379	1.10822	1.08618	1.03272	490	53.3305	7.79639
D7TV84	12.3	1	0.938808	0.881675	0.824601	0.897455	0.788585	0.861002	1.14151	1.08633	1.08042	0.717308	0.551129	0.619895	0.9894	0.94432	0.979139	0.779129	0.565739	0.835661	0.916558	0.682855	1.01737	252	28.081	8.49951
D7TVB7	33.04	4	0.918464	0.969162	1.04923	1.0476	1.05544	1.01611	1.00711	1.126	1.0832	1.03195	1.02552	1.009	0.9316	0.907668	0.916514	0.977232	1.05228	0.981175	0.934352	1.0504	0.941583	230	26.433	7.60596
D7TVE7	5.95	1	0.921047	0.912749	0.864213	1.01831	1.3053	1.07108	1.18748	1.04546	1.18775	0.824858	1.05981	0.905685	0.797885	0.819087	0.913502	0.998235	0.996213	0.991722	0.991661	0.983779	1.03244	185	21.0487	6.34131
D7TVF4	24.92	15	0.962825	0.977316	0.936781	1.06812	0.968382	0.963997	0.985369	0.99633	1.00163	1.08523	1.09218	1.05193	1.05492	1.04138	1.04524	0.977796	0.939205	0.936281	1.21932	1.26818	1.27074	662	74.2222	7.10791
D7TVF9	54.76	3	0.986764	1.10426	0.997745	1.15011	1.16908	0.968725	1.07417	1.01098	1.0921	1.04236	0.930533	0.916019	1.12047	1.00051	1.03581	1.04933	1.00325	0.981576	1.1379	1.00847	1.01513	84	8.76054	10.6089
D7TVK9	11.61	2	1.16469	1.15072	1.16524	1.23566	1.14148	1.28135	1.65732	1.50857	1.57831	1.23236	1.22794	1.1872	1.10809	1.00377	1.11276	1.42366	1.40784	1.33328	1.52899	1.27262	1.30235	267	30.9038	5.23682
D7TVM2	7.46	3	0.778882	0.833194	0.932845	1.11462	0.874215	1.1355	1.08135	0.907362	1.27321	0.889847	0.812739	0.938781	0.788529	0.665874	1.0778	0.895337	0.730812	0.831904	0.857238	0.766392	0.89792	724	80.4273	6.34131
D7TVM3	15.22	8	0.973777	0.95318	0.964911	0.973639	1.04815	1.00273	1.02376	1.02006	1.04302	0.873747	0.930814	0.912313	0.939283	1.01923	0.984375	0.989746	1.1055	0.993576	1.01104	1.09125	1.1058	716	79.7449	6.13818
D7TVR0	2.85	1	0.879414	0.879448	0.855239	0.802243	0.897429	0.801102	0.690984	0.660453	0.756672	0.892129	0.89094	0.925553	0.744755	0.74253	0.777091	0.739106	0.706393	0.739547	0.707012	0.709006	0.729254	386	42.4336	6.97607
D7TVT0	1.06	1	0.943481	0.859356	0.824979	0.900411	0.879195	0.853577	1.22587	0.993913	0.992094	0.903146	0.747276	0.757309	1.01797	0.830133	0.870327	1.39237	1.25859	1.20762	1.60553	1.23345	1.36125	944	106.508	6.11279
D7TVT2	14.41	1	0.976499	0.967555		1.02815	1.01101		1.33994	1.43381		0.818365	0.872148		1.10979	1.18406		0.890396	0.962177		1.05317	1.20774		111	11.4006	4.37354
D7TVV9	31.55	8	1.09549	1.07957	1.08165	0.944205	0.91707	0.94093	0.853641	0.794264	0.891909	0.833395	0.80838	0.870636	0.915459	0.898571	0.912047	0.746684	0.726648	0.800913	0.801192	0.738027	0.860008	355	38.3873	6.88818
D7TVX4	28.42	14	0.967103	0.959712	0.940419	0.934834	0.962859	0.917668	1.13515	1.10879	1.10431	1.01551	1.03315	1.01391	0.947715	0.961024	0.953114	1.27169	1.26525	1.21615	1.47197	1.42166	1.43651	482	54.6827	7.6499
D7TVX5	66.87	25	0.964152	0.980639	0.972897	0.929341	0.926706	0.973715	1.08603	1.09076	1.0981	0.924615	0.933834	0.957211	0.865997	0.86025	0.904844	1.06984	1.0867	1.09022	1.19946	1.19893	1.20563	495	55.3771	5.77002
D7TVY3	26.98	6	0.96386	0.951957	0.95974	0.994697	0.914475	0.98657	0.809537	0.801882	0.838891	1.06126	1.02406	1.08057	0.91186	0.918328	0.922406	0.900456	0.901414	0.962138	0.758247	0.793635	0.817591	315	33.9965	6.85889
D7TVZ7	15.4	8	0.993665	0.959767	0.971257	0.902594	0.891991	0.919265	1.23796	1.18977	1.25099	0.926583	0.882123	0.890547	0.802358	0.81369	0.793285	1.0206	1.03709	1.04166	1.01362	1.04189	1.04248	526	59.4442	7.41553
[truncated: 1,754 more rows]
