# Supplementary material for: Resveratrol accumulation and its involvement in stilbene synthetic pathway of Chinese wild grapes during berry development using quantitative proteome analysis
Source: Sci Rep. 2017 Aug 24;7:9295. doi: 10.1038/s41598-017-10171-x (PMC5571159; doi:10.1038/s41598-017-10171-x)
Supplement: Supplementary file 4 — Supplementary Table s4 [file 41598_2017_10171_MOESM4_ESM.xls]

## Sheet: GH
Supplementary Table s4 Differential expressed proteins at developmental stages between Danfeng-2 and Cabernet Sauvignon
				Danfeng-2 Green hard			Cabernet Sauvignon Green hard
Accession	Description	ΣCoverage	Σ# Unique Peptides	a: 113	b: 113	c: 113	a: 117/113	b: 117/113	c: 117/113	Ratio（113-tag/117-tag）	P-value	Significant (0.05)	Profile
F6HX66	Putative uncharacterized protein OS=Vitis vinifera GN=VIT_09s0002g05560 PE=4 SV=1 - [F6HX66_VITVI]	10.66	1	1	1	1	0.263491	0.316539	0.328769	3.30106	0.000825042	*	up
A5AZ52	Putative uncharacterized protein OS=Vitis vinifera GN=VITISV_035472 PE=3 SV=1 - [A5AZ52_VITVI]	50.25	4	1	1	1	0.368354	0.345929	0.330996	2.87005	0.000277487	*	up
A5CB20	Putative uncharacterized protein OS=Vitis vinifera GN=VITISV_012436 PE=3 SV=1 - [A5CB20_VITVI]	41.05	2	1	1	1	0.42232	0.404852	0.330861	2.5906	0.00207796	*	up
D7TYW5	Putative uncharacterized protein OS=Vitis vinifera GN=VIT_00s0370g00060 PE=4 SV=1 - [D7TYW5_VITVI]	6.43	1	1	1	1	0.364735	0.459472	0.359395	2.53464	0.00286989	*	up
A5AE87	Putative uncharacterized protein OS=Vitis vinifera GN=VITISV_036384 PE=2 SV=1 - [A5AE87_VITVI]	6.48	3	1	1	1	0.414223	0.462064	0.395945	2.35806	0.00116949	*	up
D7TTY4	Putative uncharacterized protein OS=Vitis vinifera GN=VIT_02s0012g01120 PE=2 SV=1 - [D7TTY4_VITVI]	32.73	2	1	1	1	0.470713	0.420054	0.391066	2.3404	0.00164734	*	up
A5C0U0	Putative uncharacterized protein OS=Vitis vinifera GN=VITISV_016687 PE=2 SV=1 - [A5C0U0_VITVI]	19.83	5	1	1	1	0.558177	0.391966	0.348918	2.30936	0.0124267	*	up
A5BFC7	Putative uncharacterized protein OS=Vitis vinifera GN=VITISV_019845 PE=4 SV=1 - [A5BFC7_VITVI]	8.39	1	1	1	1	0.436614	0.424822	0.456257	2.27671	0.000267195	*	up
A5C4V0	Putative uncharacterized protein OS=Vitis vinifera GN=VITISV_007599 PE=4 SV=1 - [A5C4V0_VITVI]	19.19	1	1	1	1	0.60738	0.497671	0.216726	2.26967	0.0406253	*	up
D7SNS7	Putative uncharacterized protein OS=Vitis vinifera GN=VIT_05s0029g00220 PE=4 SV=1 - [D7SNS7_VITVI]	11.22	1		1	1		0.435031	0.460282	2.23386	0.0145492	*	up
D7SLZ5	Putative uncharacterized protein OS=Vitis vinifera GN=VIT_15s0021g01420 PE=4 SV=1 - [D7SLZ5_VITVI]	24.1	7	1	1	1	0.465939	0.476268	0.431528	2.18383	0.00062188	*	up
F6HB91	Lipoxygenase OS=Vitis vinifera GN=VIT_13s0064g01480 PE=3 SV=1 - [F6HB91_VITVI]	12.07	6	1	1	1	0.566521	0.505392	0.311804	2.16807	0.0197078	*	up
A5BB16	Putative uncharacterized protein OS=Vitis vinifera GN=VIT_03s0038g01330 PE=4 SV=1 - [A5BB16_VITVI]	9.32	3	1	1	1	0.620287	0.429954	0.34685	2.14732	0.0221834	*	up
A5B5X9	Putative uncharacterized protein OS=Vitis vinifera GN=VITISV_015453 PE=2 SV=1 - [A5B5X9_VITVI]	2.36	1	1		1	0.487183		0.447136	2.1406	0.0239124	*	up
D7TC06	Putative uncharacterized protein OS=Vitis vinifera GN=VIT_11s0016g05230 PE=4 SV=1 - [D7TC06_VITVI]	8.96	1	1	1	1	0.543142	0.592749	0.268513	2.13614	0.0341133	*	up
F6HNS9	Putative uncharacterized protein OS=Vitis vinifera GN=VIT_13s0019g02490 PE=4 SV=1 - [F6HNS9_VITVI]	15.96	13	1	1	1	0.51029	0.453048	0.453677	2.11713	0.0012909	*	up
A5BSI6	Putative uncharacterized protein OS=Vitis vinifera GN=VITISV_014252 PE=4 SV=1 - [A5BSI6_VITVI]	3.35	1	1	1	1	0.55398	0.453488	0.476501	2.0216	0.0035986	*	up
D7TJE0	Putative uncharacterized protein OS=Vitis vinifera GN=VIT_10s0003g00300 PE=2 SV=1 - [D7TJE0_VITVI]	4.68	2	1	1	1	0.654848	0.395239	0.441021	2.01193	0.024381	*	up
F6HK77	Putative uncharacterized protein OS=Vitis vinifera GN=VIT_12s0035g00270 PE=4 SV=1 - [F6HK77_VITVI]	30.99	3	1	1	1	0.614889	0.389104	0.490432	2.00746	0.0165083	*	up
D7U4M8	Putative uncharacterized protein OS=Vitis vinifera GN=VIT_03s0038g04320 PE=4 SV=1 - [D7U4M8_VITVI]	2.43	1	1	1	1	0.559032	0.469819	0.487661	1.97822	0.0030241	*	up
F6HHC6	Putative uncharacterized protein OS=Vitis vinifera GN=VIT_06s0080g01020 PE=3 SV=1 - [F6HHC6_VITVI]	12.84	3	1	1	1	0.550326	0.595854	0.408568	1.92957	0.0134277	*	up
A5BYM0	Putative uncharacterized protein OS=Vitis vinifera GN=VITISV_000741 PE=2 SV=1 - [A5BYM0_VITVI]	2.3	1		1	1		0.543632	0.507742	1.90227	0.0240741	*	up
F6I2B7	Putative uncharacterized protein OS=Vitis vinifera GN=VIT_00s0480g00060 PE=4 SV=1 - [F6I2B7_VITVI]	11.75	4	1	1	1	0.503235	0.564932	0.513151	1.89715	0.00163218	*	up
F6H331	Putative uncharacterized protein OS=Vitis vinifera GN=VIT_04s0008g05540 PE=4 SV=1 - [F6H331_VITVI]	2.87	2	1	1	1	0.437146	0.566548	0.592239	1.87978	0.010352	*	up
A5BIY8	Putative uncharacterized protein OS=Vitis vinifera GN=VITISV_025426 PE=4 SV=1 - [A5BIY8_VITVI]	21.97	5	1	1	1	0.526539	0.51989	0.549744	1.87949	0.000373741	*	up
A5C997	Putative uncharacterized protein OS=Vitis vinifera GN=VIT_16s0100g01280 PE=4 SV=1 - [A5C997_VITVI]	13.02	2	1	1	1	0.528728	0.514605	0.554506	1.87754	0.000624032	*	up
Q2LAM5	Aquaporin protein OS=Vitis pseudoreticulata GN=PIP2-1 PE=2 SV=1 - [Q2LAM5_9ROSI]	13.21	1	1	1	1	0.566376	0.554889	0.479095	1.87458	0.00342655	*	up
F6GV40	Histone H2B OS=Vitis vinifera GN=VIT_06s0004g04240 PE=3 SV=1 - [F6GV40_VITVI]	34.78	2	1	1	1	0.50277	0.60481	0.499794	1.8664	0.00548442	*	up
Q1AFF5	Aldehyde dehydrogenase OS=Vitis pseudoreticulata GN=ALDH1a PE=1 SV=1 - [Q1AFF5_9ROSI]	50.73	1	1	1	1	0.451097	0.55783	0.599411	1.86528	0.00894483	*	up
F6HH94	Phospholipase D OS=Vitis vinifera GN=VIT_11s0016g05370 PE=3 SV=1 - [F6HH94_VITVI]	5.04	1	1	1	1	0.479102	0.600295	0.532458	1.86121	0.00569492	*	up
A5AVI4	Putative uncharacterized protein OS=Vitis vinifera GN=VITISV_008479 PE=4 SV=1 - [A5AVI4_VITVI]	39.58	2	1	1	1	0.40498	0.607253	0.600542	1.86015	0.0199648	*	up
A5HJ40	O-glucosyltransferase 3 OS=Vitis labrusca GN=OGT3 PE=2 SV=1 - [A5HJ40_VITLA]	3.45	1	1	1	1	0.687847	0.447054	0.478786	1.8591	0.0256923	*	up
F6I307	Putative uncharacterized protein OS=Vitis vinifera GN=VIT_15s0048g02240 PE=4 SV=1 - [F6I307_VITVI]	3.28	1	1	1	1	0.463884	0.591553	0.574971	1.84003	0.00761942	*	up
F6HMG9	Putative uncharacterized protein OS=Vitis vinifera GN=VIT_10s0003g02740 PE=4 SV=1 - [F6HMG9_VITVI]	1.26	1	1	1	1	0.51771	0.523016	0.589927	1.83975	0.00258198	*	up
A5BRZ2	Putative uncharacterized protein OS=Vitis vinifera GN=VITISV_002482 PE=3 SV=1 - [A5BRZ2_VITVI]	7.84	2	1	1	1	0.640435	0.506697	0.497136	1.82452	0.0103148	*	up
F6GWW4	Putative uncharacterized protein OS=Vitis vinifera GN=VIT_04s0023g01750 PE=4 SV=1 - [F6GWW4_VITVI]	0.89	1	1	1	1	0.595349	0.586767	0.497948	1.78565	0.00497046	*	up
F6H3U9	Aspartate aminotransferase OS=Vitis vinifera GN=VIT_04s0008g06040 PE=2 SV=1 - [F6H3U9_VITVI]	51.15	1	1	1	1	0.570167	0.53058	0.586008	1.77856	0.00141479	*	up
F6H328	Putative uncharacterized protein OS=Vitis vinifera GN=VIT_04s0008g05480 PE=2 SV=1 - [F6H328_VITVI]	4.65	2	1	1	1	0.465205	0.687761	0.542106	1.76984	0.021777	*	up
F6I109	Putative uncharacterized protein OS=Vitis vinifera GN=VIT_03s0038g02230 PE=4 SV=1 - [F6I109_VITVI]	15.63	11	1	1	1	0.56332	0.542162	0.595362	1.76383	0.00127279	*	up
F6GXJ0	Putative uncharacterized protein OS=Vitis vinifera GN=VIT_11s0052g00420 PE=4 SV=1 - [F6GXJ0_VITVI]	16.72	3	1	1	1	0.56787	0.679077	0.455996	1.76166	0.0214734	*	up
E3VWY3	Putative ERD6-like transporter OS=Vitis vinifera GN=VIT_07s0104g00830 PE=3 SV=1 - [E3VWY3_VITVI]	3.06	1	1		1	0.567839		0.574969	1.75007	0.00529541	*	up
F6HSQ4	Putative uncharacterized protein OS=Vitis vinifera GN=VIT_14s0006g02520 PE=4 SV=1 - [F6HSQ4_VITVI]	1.01	1	1	1	1	0.571153	0.604693	0.554457	1.7338	0.00121583	*	up
A5BH65	40S ribosomal protein S24 OS=Vitis vinifera GN=VIT_14s0030g01620 PE=3 SV=1 - [A5BH65_VITVI]	35.77	4	1	1	1	0.507647	0.616402	0.608122	1.73193	0.00677132	*	up
F6H5U3	Putative uncharacterized protein OS=Vitis vinifera GN=VIT_14s0108g00940 PE=3 SV=1 - [F6H5U3_VITVI]	2.25	1	1	1	1	0.648259	0.519187	0.570423	1.72625	0.00786099	*	up
A5C0R5	Putative uncharacterized protein OS=Vitis vinifera GN=VIT_13s0067g00900 PE=4 SV=1 - [A5C0R5_VITVI]	19.22	8	1	1	1	0.596258	0.545965	0.602123	1.71984	0.00180829	*	up
Q9M6B5	Alcohol dehydrogenase 6 OS=Vitis vinifera GN=ADH6 PE=2 SV=1 - [Q9M6B5_VITVI]	64.74	1	1	1	1	0.66445	0.519302	0.563345	1.71713	0.0104192	*	up
A5BTS5	Putative uncharacterized protein OS=Vitis vinifera GN=VITISV_018553 PE=2 SV=1 - [A5BTS5_VITVI]	5.17	3	1	1	1	0.606965	0.609128	0.532472	1.71569	0.00362938	*	up
F6GZZ5	Putative uncharacterized protein OS=Vitis vinifera GN=VIT_18s0001g10560 PE=4 SV=1 - [F6GZZ5_VITVI]	1.78	2	1	1	1	0.475811	0.515157	0.759196	1.71413	0.0424048	*	up
F6H6W4	Putative uncharacterized protein OS=Vitis vinifera GN=VIT_05s0077g02020 PE=4 SV=1 - [F6H6W4_VITVI]	20.5	5	1	1	1	0.587482	0.528383	0.636384	1.71209	0.00558851	*	up
Q6TKQ6	Putative ankyrin-repeat protein OS=Vitis aestivalis PE=1 SV=1 - [Q6TKQ6_VITAE]	24.86	5	1	1	1	0.62895	0.518595	0.612416	1.70458	0.00684015	*	up
A5BUQ8	Putative uncharacterized protein OS=Vitis vinifera GN=VITISV_004013 PE=2 SV=1 - [A5BUQ8_VITVI]	32.26	2	1	1	1	0.620563	0.593	0.556349	1.695	0.00205116	*	up
Q3T4H1	9,10[9',10']carotenoid cleavage dioxygenase OS=Vitis vinifera GN=CCD1 PE=2 SV=1 - [Q3T4H1_VITVI]	38.56	2	1	1	1	0.445704	0.715586	0.621763	1.68251	0.0359876	*	up
F6HQB8	Putative uncharacterized protein OS=Vitis vinifera GN=VIT_03s0063g00540 PE=2 SV=1 - [F6HQB8_VITVI]	1.85	1	1	1		0.611241	0.588423		1.66713	0.018146	*	up
D7U0E8	Putative uncharacterized protein OS=Vitis vinifera GN=VIT_09s0002g03930 PE=3 SV=1 - [D7U0E8_VITVI]	34.15	2	1	1	1	0.648677	0.573723	0.583314	1.66139	0.00348112	*	up
Q2I314	Ribulose bisphosphate carboxylase small chain OS=Vitis pseudoreticulata PE=2 SV=1 - [Q2I314_9ROSI]	38.33	1	1	1	1	0.676332	0.610002	0.521409	1.65953	0.0125118	*	up
D7TEF8	Putative uncharacterized protein OS=Vitis vinifera GN=VIT_12s0059g01560 PE=3 SV=1 - [D7TEF8_VITVI]	28.18	9	1	1	1	0.595105	0.629729	0.597262	1.64646	0.000812599	*	up
A5B2V1	Putative uncharacterized protein OS=Vitis vinifera GN=VITISV_007377 PE=4 SV=1 - [A5B2V1_VITVI]	10.71	1	1	1	1	0.729002	0.576754	0.537099	1.62791	0.0222306	*	up
F6HQS7	Putative uncharacterized protein OS=Vitis vinifera GN=VIT_08s0040g00320 PE=4 SV=1 - [F6HQS7_VITVI]	1.59	1	1	1		0.588274	0.644191		1.62276	0.0462983	*	up
F6GV39	Histone H2B OS=Vitis vinifera GN=VIT_06s0004g04250 PE=3 SV=1 - [F6GV39_VITVI]	45.27	1		1	1		0.64523	0.587543	1.62236	0.0477774	*	up
F6H7L2	Pectinesterase OS=Vitis vinifera GN=VIT_10s0116g00590 PE=3 SV=1 - [F6H7L2_VITVI]	2.46	1	1	1	1	0.650934	0.617704	0.591539	1.61275	0.0020399	*	up
F6H8N9	Putative uncharacterized protein OS=Vitis vinifera GN=VIT_05s0049g01100 PE=3 SV=1 - [F6H8N9_VITVI]	26.43	1	1	1	1	0.637532	0.611996	0.614748	1.6092	0.000456623	*	up
Q1HDV6	Glutamate dehydrogenase OS=Vitis vinifera GN=gdhB PE=2 SV=1 - [Q1HDV6_VITVI]	45.99	1	1	1	1	0.527416	0.552741	0.799109	1.59637	0.0498158	*	up
D7UC32	Putative uncharacterized protein OS=Vitis vinifera GN=VIT_15s0046g03590 PE=3 SV=1 - [D7UC32_VITVI]	43.77	1		1	1		0.640898	0.61264	1.59548	0.0240887	*	up
A5AV46	Putative uncharacterized protein OS=Vitis vinifera GN=VITISV_036212 PE=4 SV=1 - [A5AV46_VITVI]	0.97	1	1	1	1	0.608745	0.622177	0.656655	1.58934	0.00147738	*	up
D7TV84	Reticulon-like protein OS=Vitis vinifera GN=VIT_02s0025g00640 PE=4 SV=1 - [D7TV84_VITVI]	12.3	1	1	1	1	0.717308	0.551129	0.619895	1.5887	0.0165078	*	up
D7SQY6	Putative uncharacterized protein OS=Vitis vinifera GN=VIT_08s0058g01360 PE=4 SV=1 - [D7SQY6_VITVI]	7.05	4	1	1	1	0.596358	0.714784	0.580122	1.58624	0.0129321	*	up
F6I0K4	Catalase OS=Vitis vinifera GN=VIT_04s0044g00020 PE=2 SV=1 - [F6I0K4_VITVI]	69.92	22	1	1	1	0.640148	0.62489	0.629109	1.58383	0.000152248	*	up
Q7Y043	Pathogenesis-related protein (Fragment) OS=Vitis vinifera GN=PR1 PE=2 SV=1 - [Q7Y043_VITVI]	26.47	1	1	1	1	0.578098	0.690417	0.625916	1.58359	0.00770781	*	up
A5BZ08	Putative uncharacterized protein OS=Vitis vinifera GN=VIT_07s0130g00130 PE=4 SV=1 - [A5BZ08_VITVI]	12.47	4	1	1	1	0.553111	0.678388	0.683384	1.56668	0.0135991	*	up
A5BWH3	Putative uncharacterized protein OS=Vitis vinifera GN=VITISV_018645 PE=4 SV=1 - [A5BWH3_VITVI]	3.27	3	1	1	1	0.625974	0.686063	0.608231	1.56228	0.00425438	*	up
A5BPY3	Putative uncharacterized protein OS=Vitis vinifera GN=VITISV_006012 PE=3 SV=1 - [A5BPY3_VITVI]	8.65	5	1	1	1	0.69856	0.608989	0.622885	1.55405	0.00603879	*	up
D7SVZ9	Putative uncharacterized protein OS=Vitis vinifera GN=VIT_07s0031g00920 PE=4 SV=1 - [D7SVZ9_VITVI]	13.14	6	1	1	1	0.625578	0.686351	0.625316	1.54859	0.00326807	*	up
A5BA74	Putative uncharacterized protein OS=Vitis vinifera GN=VITISV_039682 PE=4 SV=1 - [A5BA74_VITVI]	14.23	2	1	1	1	0.63612	0.674008	0.631811	1.54485	0.00144154	*	up
D7T2X0	Clustered mitochondria protein homolog OS=Vitis vinifera GN=VIT_13s0064g01350 PE=3 SV=1 - [D7T2X0_VITVI]	3.39	3	1	1	1	0.592869	0.797807	0.555716	1.54131	0.0429959	*	up
A5B426	Putative uncharacterized protein OS=Vitis vinifera GN=VITISV_019335 PE=2 SV=1 - [A5B426_VITVI]	13.01	3	1	1	1	0.748587	0.629795	0.569297	1.54029	0.0218037	*	up
F6I126	Putative uncharacterized protein OS=Vitis vinifera GN=VIT_03s0038g01950 PE=2 SV=1 - [F6I126_VITVI]	10.72	3	1	1	1	0.683466	0.665134	0.600922	1.53884	0.00506886	*	up
D7TGC8	Putative uncharacterized protein OS=Vitis vinifera GN=VIT_00s0769g00010 PE=2 SV=1 - [D7TGC8_VITVI]	14.54	8	1	1	1	0.660837	0.676464	0.623942	1.52964	0.00201609	*	up
D7TW56	Putative uncharacterized protein OS=Vitis vinifera GN=VIT_02s0025g04210 PE=3 SV=1 - [D7TW56_VITVI]	23.14	7	1	1	1	0.687194	0.63648	0.641113	1.52688	0.0021935	*	up
A5B765	Putative uncharacterized protein OS=Vitis vinifera GN=VITISV_037525 PE=4 SV=1 - [A5B765_VITVI]	5.92	1	1		1	0.679004		0.631326	1.52633	0.0439404	*	up
A5B6R7	Putative uncharacterized protein OS=Vitis vinifera GN=VITISV_039073 PE=4 SV=1 - [A5B6R7_VITVI]	7.23	2	1	1	1	0.652664	0.668742	0.651207	1.52083	0.000269011	*	up
A5BGF3	Putative uncharacterized protein OS=Vitis vinifera GN=VITISV_038603 PE=2 SV=1 - [A5BGF3_VITVI]	1.66	1	1	1		0.644272	0.672514		1.51885	0.0263008	*	up
F6HV68	Putative uncharacterized protein OS=Vitis vinifera GN=VIT_14s0066g02390 PE=4 SV=1 - [F6HV68_VITVI]	5.66	5	1	1	1	0.671421	0.594679	0.722441	1.50864	0.011912	*	up
F6GZD1	Putative uncharacterized protein OS=Vitis vinifera GN=VIT_00s0615g00030 PE=3 SV=1 - [F6GZD1_VITVI]	18.84	2	1	1	1	0.707061	0.631864	0.649982	1.50837	0.00448912	*	up
F6I002	Putative uncharacterized protein OS=Vitis vinifera GN=VIT_07s0005g06200 PE=4 SV=1 - [F6I002_VITVI]	1.34	1	1	1	1	0.552803	0.723869	0.712707	1.50801	0.0258648	*	up
A5AH72	Putative uncharacterized protein OS=Vitis vinifera GN=VIT_12s0028g02180 PE=2 SV=1 - [A5AH72_VITVI]	55.13	22	1	1	1	0.657833	0.66377	0.672335	1.50456	0.000157507	*	up
D7TRR8	Putative uncharacterized protein OS=Vitis vinifera GN=VIT_00s0346g00080 PE=3 SV=1 - [D7TRR8_VITVI]	28.73	1	1	1		0.659652	0.669802		1.50438	0.00963586	*	up
D7T5C1	Serine hydroxymethyltransferase OS=Vitis vinifera GN=VIT_00s0211g00120 PE=3 SV=1 - [D7T5C1_VITVI]	48.07	8	1	1	1	0.693532	0.66844	0.635999	1.50152	0.00247673	*	up
A5AV62	Putative uncharacterized protein OS=Vitis vinifera GN=VITISV_014805 PE=2 SV=1 - [A5AV62_VITVI]	28.97	9	1	1	1	1.45972	1.49236	1.5532	0.665885	0.00296682	*	down
A5B8T3	Putative uncharacterized protein OS=Vitis vinifera GN=VIT_05s0102g00710 PE=4 SV=1 - [A5B8T3_VITVI]	36.67	9	1	1	1	1.53953	1.52125	1.44889	0.665238	0.00301074	*	down
A7NY33	Peroxidase 4 OS=Vitis vinifera GN=GSVIVT00023967001 PE=1 SV=1 - [PER4_VITVI]	40.5	11	1	1	1	1.52264	1.52157	1.48971	0.661678	0.000446066	*	down
D7TA34	Putative uncharacterized protein OS=Vitis vinifera GN=VIT_04s0079g00600 PE=3 SV=1 - [D7TA34_VITVI]	47.34	15	1	1	1	1.48212	1.55827	1.50017	0.66071	0.00199517	*	down
F6HNQ9	Putative uncharacterized protein OS=Vitis vinifera GN=VIT_13s0019g02810 PE=4 SV=1 - [F6HNQ9_VITVI]	3.61	1	1	1	1	1.48615	1.55929	1.5471	0.653232	0.0018112	*	down
F6HSU5	Putative uncharacterized protein OS=Vitis vinifera GN=VIT_07s0129g00360 PE=3 SV=1 - [F6HSU5_VITVI]	14.5	3	1	1	1	1.44134	1.41033	1.74114	0.653195	0.0372776	*	down
F6HZ34	Putative uncharacterized protein OS=Vitis vinifera GN=VIT_07s0005g00170 PE=2 SV=1 - [F6HZ34_VITVI]	4.44	1	1		1	1.54607		1.52289	0.651687	0.0138059	*	down
F6HSS3	Putative uncharacterized protein OS=Vitis vinifera GN=VIT_14s0006g02920 PE=4 SV=1 - [F6HSS3_VITVI]	13.51	1	1	1	1	1.58053	1.50647	1.59348	0.64096	0.00233325	*	down
A5ANT9	Chalcone--flavonone isomerase 2 OS=Vitis vinifera GN=CHI2 PE=3 SV=1 - [CFI2_VITVI]	57.69	13	1	1	1	1.58276	1.59812	1.50235	0.640583	0.00278924	*	down
A5B1B6	Putative uncharacterized protein OS=Vitis vinifera GN=VITISV_007330 PE=2 SV=1 - [A5B1B6_VITVI]	6.37	3	1		1	1.53256		1.60604	0.637228	0.0410261	*	down
D7SY82	Putative uncharacterized protein OS=Vitis vinifera GN=VIT_05s0077g01650 PE=3 SV=1 - [D7SY82_VITVI]	59.12	9	1	1	1	1.55384	1.59295	1.60201	0.63174	0.000642132	*	down
A2SXS2	Uricase OS=Vitis vinifera PE=2 SV=1 - [A2SXS2_VITVI]	17.15	4	1	1	1	1.64263	1.56615	1.56076	0.628991	0.00200263	*	down
A5AGJ5	Putative uncharacterized protein OS=Vitis vinifera GN=VITISV_040294 PE=2 SV=1 - [A5AGJ5_VITVI]	56.01	1	1	1		1.59153	1.65598		0.615856	0.0328624	*	down
D7T6P4	Glutamine synthetase OS=Vitis vinifera GN=VIT_05s0020g02480 PE=3 SV=1 - [D7T6P4_VITVI]	21.3	6	1	1	1	1.55293	1.62938	1.6902	0.6157	0.00402367	*	down
D7U5Y1	Putative uncharacterized protein OS=Vitis vinifera GN=VIT_01s0146g00070 PE=3 SV=1 - [D7U5Y1_VITVI]	10.75	3	1	1	1	1.54358	1.68287	1.65177	0.61498	0.00451508	*	down
F6I1W0	Putative uncharacterized protein OS=Vitis vinifera GN=VIT_17s0000g00920 PE=3 SV=1 - [F6I1W0_VITVI]	42.77	16	1	1	1	1.70399	1.63997	1.58064	0.609186	0.00306833	*	down
D7TB33	Putative uncharacterized protein OS=Vitis vinifera GN=VIT_07s0130g00250 PE=2 SV=1 - [D7TB33_VITVI]	4.14	1	1	1		1.64263	1.6442		0.60849	0.000775554	*	down
D7TI74	Superoxide dismutase [Cu-Zn] OS=Vitis vinifera GN=VIT_08s0007g07280 PE=3 SV=1 - [D7TI74_VITVI]	24.36	2	1	1	1	1.6936	1.72877	1.51306	0.60785	0.0105574	*	down
D7TPC0	Putative uncharacterized protein OS=Vitis vinifera GN=VIT_07s0104g00420 PE=2 SV=1 - [D7TPC0_VITVI]	44.07	2	1	1	1	1.72241	1.78515	1.45741	0.604234	0.0227152	*	down
A5AI47	Putative uncharacterized protein OS=Vitis vinifera GN=VITISV_029189 PE=2 SV=1 - [A5AI47_VITVI]	41.57	2	1	1	1	1.54422	1.85338	1.57436	0.603384	0.0216889	*	down
D7TAB5	Uridine kinase OS=Vitis vinifera GN=VIT_01s0010g01080 PE=3 SV=1 - [D7TAB5_VITVI]	1.96	1		1	1		1.68186	1.72337	0.587332	0.0188001	*	down
A5B4G2	Sucrose synthase OS=Vitis vinifera GN=VITISV_024563 PE=3 SV=1 - [A5B4G2_VITVI]	36.35	29	1	1	1	1.69949	1.69317	1.77441	0.5806	0.00130221	*	down
A5BVN4	Nucleoside diphosphate kinase OS=Vitis vinifera GN=VIT_02s0025g01500 PE=3 SV=1 - [A5BVN4_VITVI]	5.11	1	1	1	1	1.77411	1.70067	1.77394	0.571569	0.00106234	*	down
Q2L7J4	Flavonoid 3',5'-hydroxylase (Fragment) OS=Vitis vinifera PE=3 SV=1 - [Q2L7J4_VITVI]	18.69	1		1	1		1.79317	1.72464	0.568535	0.0287231	*	down
A5B702	Putative uncharacterized protein OS=Vitis vinifera GN=VITISV_029647 PE=2 SV=1 - [A5B702_VITVI]	4.66	1	1	1	1	1.55826	1.80139	1.96279	0.563651	0.0222954	*	down
P93622	Polyphenol oxidase OS=Vitis vinifera PE=2 SV=1 - [P93622_VITVI]	52.88	2	1	1	1	1.78672	1.69201	1.87273	0.560595	0.00440387	*	down
D7TWX6	Putative uncharacterized protein OS=Vitis vinifera GN=VIT_14s0066g02170 PE=4 SV=1 - [D7TWX6_VITVI]	9.81	2	1		1	1.81399		1.77317	0.557545	0.0163709	*	down
A5BSH9	Putative uncharacterized protein OS=Vitis vinifera GN=VITISV_008965 PE=2 SV=1 - [A5BSH9_VITVI]	1.23	1		1	1		1.84438	1.77551	0.552503	0.0270508	*	down
Q850K5	Non-specific lipid-transfer protein OS=Vitis vinifera PE=3 SV=1 - [Q850K5_VITVI]	47.9	2	1	1	1	1.6184	2.00104	1.85758	0.547743	0.0177841	*	down
G4XGW2	Chalcone synthase OS=Vitis vinifera PE=2 SV=1 - [G4XGW2_VITVI]	20.57	3	1	1	1	1.55356	2.17277	1.75362	0.54745	0.0454156	*	down
D7TPV8	Putative uncharacterized protein OS=Vitis vinifera GN=VIT_03s0063g01880 PE=4 SV=1 - [D7TPV8_VITVI]	1.06	1	1	1	1	1.78948	1.88831	1.85913	0.541817	0.00119963	*	down
F6HRK8	Putative uncharacterized protein OS=Vitis vinifera GN=VIT_00s0187g00040 PE=2 SV=1 - [F6HRK8_VITVI]	11.86	1	1	1	1	2.15943	1.51108	1.90326	0.538235	0.0450518	*	down
D7SQ61	Putative uncharacterized protein OS=Vitis vinifera GN=VIT_11s0052g01390 PE=3 SV=1 - [D7SQ61_VITVI]	1.85	1	1	1		1.83252	1.90202		0.535542	0.0254945	*	down
A5ARF0	Putative uncharacterized protein OS=Vitis vinifera GN=VITISV_032929 PE=2 SV=1 - [A5ARF0_VITVI]	6.77	1	1	1	1	1.67268	1.73022	2.22284	0.533263	0.0375619	*	down
A5BMU2	Putative uncharacterized protein OS=Vitis vinifera GN=VITISV_012581 PE=2 SV=1 - [A5BMU2_VITVI]	45.85	8	1	1	1	2.00902	1.86596	1.8195	0.526826	0.00400731	*	down
F6HBZ6	Putative uncharacterized protein OS=Vitis vinifera GN=VIT_09s0018g01870 PE=2 SV=1 - [F6HBZ6_VITVI]	41.03	1	1	1	1	1.79435	1.91779	1.98572	0.526513	0.00385709	*	down
Q2QCI7	Non-specific lipid-transfer protein OS=Vitis vinifera GN=LTP1 PE=3 SV=1 - [Q2QCI7_VITVI]	47.9	2	1	1	1	1.61548	2.11078	1.97293	0.526391	0.0258694	*	down
A5BX02	Putative uncharacterized protein OS=Vitis vinifera GN=VITISV_000710 PE=4 SV=1 - [A5BX02_VITVI]	3.11	1	1	1	1	2.0381	1.71199	1.96971	0.524494	0.0117826	*	down
F6H684	Putative uncharacterized protein OS=Vitis vinifera GN=VIT_03s0091g01290 PE=4 SV=1 - [F6H684_VITVI]	15.57	6	1	1	1	1.99202	2.10741	1.74519	0.513293	0.0124581	*	down
A5BZR3	Putative uncharacterized protein OS=Vitis vinifera GN=VITISV_003886 PE=2 SV=1 - [A5BZR3_VITVI]	36.09	6	1	1	1	1.87611	1.70724	2.28375	0.511326	0.0305947	*	down
A2ICC9	Anthocyanidin synthase OS=Vitis vinifera GN=ANS PE=2 SV=1 - [A2ICC9_VITVI]	37.46	10	1	1	1	1.72706	1.88353	2.32093	0.505772	0.0315196	*	down
A5C565	Putative uncharacterized protein OS=Vitis vinifera GN=VITISV_012939 PE=4 SV=1 - [A5C565_VITVI]	4.7	1	1	1	1	2.19917	1.86627	1.87307	0.505178	0.0123451	*	down
A5AQ11	Putative uncharacterized protein OS=Vitis vinifera GN=VITISV_037683 PE=4 SV=1 - [A5AQ11_VITVI]	6.94	2	1	1	1	1.88483	2.11314	2.07745	0.493793	0.0047501	*	down
F6HV83	Putative uncharacterized protein OS=Vitis vinifera GN=VIT_14s0066g00010 PE=4 SV=1 - [F6HV83_VITVI]	2.1	1	1	1	1	2.07853	1.90083	2.21926	0.483979	0.00738397	*	down
A5AZ93	Aspartate aminotransferase OS=Vitis vinifera GN=VITISV_000267 PE=2 SV=1 - [A5AZ93_VITVI]	57.36	1		1	1		2.16519	2.02718	0.477057	0.0400233	*	down
F6HA89	Putative uncharacterized protein OS=Vitis vinifera GN=VIT_06s0009g02840 PE=3 SV=1 - [F6HA89_VITVI]	15.75	1	1	1	1	2.09992	2.20896	2.23815	0.458223	0.00126328	*	down
A5BGJ0	Putative uncharacterized protein OS=Vitis vinifera GN=VITISV_011895 PE=2 SV=1 - [A5BGJ0_VITVI]	13.75	4	1	1	1	2.03334	2.45743	2.06657	0.457502	0.0129306	*	down
F6HGW6	Putative uncharacterized protein OS=Vitis vinifera GN=VIT_11s0016g02280 PE=4 SV=1 - [F6HGW6_VITVI]	10.36	4	1	1	1	2.19137	2.55775	1.83276	0.455796	0.0293792	*	down
A5BTY4	Putative uncharacterized protein OS=Vitis vinifera GN=VITISV_001979 PE=4 SV=1 - [A5BTY4_VITVI]	7.08	2	1	1	1	1.99351	2.21857	2.53503	0.444635	0.015447	*	down
F6HFH0	Putative uncharacterized protein OS=Vitis vinifera GN=VIT_01s0011g05180 PE=4 SV=1 - [F6HFH0_VITVI]	21.85	4	1	1	1	1.945	2.54375	2.3234	0.44039	0.0184103	*	down
D7UA89	Putative uncharacterized protein OS=Vitis vinifera GN=VIT_14s0060g00550 PE=2 SV=1 - [D7UA89_VITVI]	31.91	2	1	1	1	1.91714	2.57603	2.37721	0.436657	0.0221194	*	down
A5APN1	Chorismate synthase OS=Vitis vinifera GN=VITISV_025571 PE=2 SV=1 - [A5APN1_VITVI]	35.55	1	1	1	1	2.04934	2.05985	2.82468	0.432659	0.0362549	*	down
D7T5P6	Putative uncharacterized protein OS=Vitis vinifera GN=VIT_10s0116g00560 PE=4 SV=1 - [D7T5P6_VITVI]	32.54	1	1	1	1	2.00489	2.23243	3.04704	0.411841	0.0457302	*	down
D7T3Q1	Putative uncharacterized protein OS=Vitis vinifera GN=VIT_03s0088g00260 PE=4 SV=1 - [D7T3Q1_VITVI]	23.24	11	1	1	1	2.55243	2.28262	2.45688	0.411414	0.00303412	*	down
Q06XL9	Potassium transporter OS=Vitis vinifera GN=VIT_07s0104g01730 PE=2 SV=1 - [Q06XL9_VITVI]	9.31	6	1	1	1	2.99884	2.67517	2.05785	0.388005	0.0292845	*	down
F6GUY3	Putative uncharacterized protein OS=Vitis vinifera GN=VIT_06s0004g05330 PE=4 SV=1 - [F6GUY3_VITVI]	29.13	4	1	1	1	2.23752	3.33704	2.29351	0.381288	0.0452768	*	down
A5B722	Putative uncharacterized protein (Fragment) OS=Vitis vinifera GN=VITISV_000433 PE=2 SV=1 - [A5B722_VITVI]	4.58	1	1	1		2.89344	3.14742		0.331078	0.0399603	*	down
A5BPV5	Putative uncharacterized protein OS=Vitis vinifera GN=VITISV_014635 PE=3 SV=1 - [A5BPV5_VITVI]	18.87	2	1	1	1	2.35486	3.97922	2.87042	0.325928	0.0497207	*	down
A5C700	Putative uncharacterized protein OS=Vitis vinifera GN=VITISV_006049 PE=3 SV=1 - [A5C700_VITVI]	25.91	1	1	1	1	3.75952	3.77796	3.31271	0.276493	0.0033617	*	down
D7SLX8	Putative uncharacterized protein OS=Vitis vinifera GN=VIT_15s0021g01660 PE=3 SV=1 - [D7SLX8_VITVI]	17.12	1	1	1	1	3.79462	3.84197	3.94979	0.258925	0.000257226	*	down
F6HFG9	Putative uncharacterized protein OS=Vitis vinifera GN=VIT_01s0011g05190 PE=4 SV=1 - [F6HFG9_VITVI]	33.11	7	1	1	1	3.89856	3.77123	4.25778	0.251518	0.00238766	*	down
F6H5J5	Putative uncharacterized protein OS=Vitis vinifera GN=VIT_19s0135g00060 PE=4 SV=1 - [F6H5J5_VITVI]	9.44	1	1		1	4.17469		4.33173	0.235117	0.0153628	*	down
D7T8R2	Putative uncharacterized protein OS=Vitis vinifera GN=VIT_01s0011g05150 PE=4 SV=1 - [D7T8R2_VITVI]	7.97	1	1	1	1	5.14845	5.48246	4.62921	0.196591	0.00366944	*	down
Q2HZF5	Aquaporin PIP2 OS=Vitis vinifera GN=pip2 PE=2 SV=1 - [Q2HZF5_VITVI]	10	2	1	1	1	6.19561	6.27137	8.36671	0.143998	0.0140213	*	down
Note: *, significant differential expressed proteins (p-value < 0.05). up means up-regulated profile and down means down-regulated profile in Danfeng-2. GH, green hard, BV, before veraison, V, veraison, and R, ripe. Three independent biological replicates were labeled as a, b, and c. 113 – 121, samples number of different developmental stages of Danfeng-2 and Cabernet Sauvignon (as indicated in F…

## Sheet: BV
				Danfeng-2 Before veraison			Cabernet SauvignonBefore veraison
Accession	Description	ΣCoverage	Σ# Unique Peptides	a: 114/113	b: 114/113	c: 114/113	a: 118/113	b: 118/113	c: 118/113	Ratio（114-tag/118-tag）	P-value	Significant (0.05)	Profile
F6HX66	Putative uncharacterized protein OS=Vitis vinifera GN=VIT_09s0002g05560 PE=4 SV=1 - [F6HX66_VITVI]	10.66	1	1.07781	1.06027	1.06955	0.202358	0.266682	0.317079	4.08034	0.00199931	*	up
D7TYW5	Putative uncharacterized protein OS=Vitis vinifera GN=VIT_00s0370g00060 PE=4 SV=1 - [D7TYW5_VITVI]	6.43	1	0.986993	1.03636	0.999653	0.283587	0.398999	0.25525	3.22338	0.00200668	*	up
A5AZ52	Putative uncharacterized protein OS=Vitis vinifera GN=VITISV_035472 PE=3 SV=1 - [A5AZ52_VITVI]	50.25	4	1.10813	1.11201	1.0969	0.328485	0.335561	0.417757	3.06622	0.00195338	*	up
A5BYM0	Putative uncharacterized protein OS=Vitis vinifera GN=VITISV_000741 PE=2 SV=1 - [A5BYM0_VITVI]	2.3	1		1.3182	1.39446		0.501097	0.473273	2.78401	0.0380721	*	up
Q2I314	Ribulose bisphosphate carboxylase small chain OS=Vitis pseudoreticulata PE=2 SV=1 - [Q2I314_9ROSI]	38.33	1	1.27173	1.18408	1.24196	0.442224	0.511291	0.464074	2.6085	0.00366003	*	up
A5BRZ2	Putative uncharacterized protein OS=Vitis vinifera GN=VITISV_002482 PE=3 SV=1 - [A5BRZ2_VITVI]	7.84	2	1.0347	1.03798	1.00339	0.512683	0.412735	0.284835	2.54168	0.00822634	*	up
A5AE87	Putative uncharacterized protein OS=Vitis vinifera GN=VITISV_036384 PE=2 SV=1 - [A5AE87_VITVI]	6.48	3	0.962554	0.883038	0.919681	0.369566	0.418887	0.338202	2.45441	0.00563111	*	up
D7TC06	Putative uncharacterized protein OS=Vitis vinifera GN=VIT_11s0016g05230 PE=4 SV=1 - [D7TC06_VITVI]	8.96	1	1.08024	1.08296	1.17732	0.513428	0.567684	0.288934	2.43825	0.0301634	*	up
D7TTY4	Putative uncharacterized protein OS=Vitis vinifera GN=VIT_02s0012g01120 PE=2 SV=1 - [D7TTY4_VITVI]	32.73	2	1.41923	1.50639	1.51152	0.662275	0.615718	0.621633	2.3358	0.0027492	*	up
F6I2B7	Putative uncharacterized protein OS=Vitis vinifera GN=VIT_00s0480g00060 PE=4 SV=1 - [F6I2B7_VITVI]	11.75	4	1.10978	1.09815	1.16678	0.439919	0.557991	0.462665	2.31053	0.00606809	*	up
Q2LAM5	Aquaporin protein OS=Vitis pseudoreticulata GN=PIP2-1 PE=2 SV=1 - [Q2LAM5_9ROSI]	13.21	1	1.08831	1.01964	1.05058	0.48636	0.500131	0.439134	2.21554	0.00254441	*	up
A5ASH6	Putative uncharacterized protein OS=Vitis vinifera GN=VITISV_021815 PE=2 SV=1 - [A5ASH6_VITVI]	8.33	1	1.51721	2.12496	1.56927	0.917745	0.849298	0.58529	2.21543	0.0397165	*	up
D7T9F2	Putative uncharacterized protein OS=Vitis vinifera GN=VIT_01s0011g02320 PE=4 SV=1 - [D7T9F2_VITVI]	2.81	1	1.07167	1.06545	1.15523	0.592278	0.252532	0.652734	2.1985	0.0308202	*	up
Q1AFF5	Aldehyde dehydrogenase OS=Vitis pseudoreticulata GN=ALDH1a PE=1 SV=1 - [Q1AFF5_9ROSI]	50.73	1	1.17543	1.17123	1.11561	0.394165	0.677031	0.503809	2.19826	0.0170923	*	up
F6I307	Putative uncharacterized protein OS=Vitis vinifera GN=VIT_15s0048g02240 PE=4 SV=1 - [F6I307_VITVI]	3.28	1	1.42179	1.3315	1.3199	0.585506	0.690467	0.599206	2.17216	0.0059322	*	up
F6GXJ0	Putative uncharacterized protein OS=Vitis vinifera GN=VIT_11s0052g00420 PE=4 SV=1 - [F6GXJ0_VITVI]	16.72	3	1.25633	1.12921	1.20646	0.500517	0.6832	0.482371	2.15595	0.0227015	*	up
F6HB91	Lipoxygenase OS=Vitis vinifera GN=VIT_13s0064g01480 PE=3 SV=1 - [F6HB91_VITVI]	12.07	6	0.992786	1.04065	1.00478	0.611369	0.481604	0.319756	2.1506	0.0254147	*	up
A5BB16	Putative uncharacterized protein OS=Vitis vinifera GN=VIT_03s0038g01330 PE=4 SV=1 - [A5BB16_VITVI]	9.32	3	0.997226	1.00797	0.96487	0.681855	0.400008	0.307591	2.13758	0.0386533	*	up
A5BUQ8	Putative uncharacterized protein OS=Vitis vinifera GN=VITISV_004013 PE=2 SV=1 - [A5BUQ8_VITVI]	32.26	2	1.03378	1.05507	1.05021	0.531257	0.565357	0.411408	2.08158	0.00761094	*	up
D7TJE0	Putative uncharacterized protein OS=Vitis vinifera GN=VIT_10s0003g00300 PE=2 SV=1 - [D7TJE0_VITVI]	4.68	2	1.2713	0.878094	1.02784	0.675705	0.410818	0.44328	2.07689	0.00554383	*	up
A5B2V1	Putative uncharacterized protein OS=Vitis vinifera GN=VITISV_007377 PE=4 SV=1 - [A5B2V1_VITVI]	10.71	1	1.43147	1.55553	1.63133	0.917132	0.667099	0.685208	2.03501	0.0286041	*	up
A5CB20	Putative uncharacterized protein OS=Vitis vinifera GN=VITISV_012436 PE=3 SV=1 - [A5CB20_VITVI]	41.05	2	0.968445	0.890875	0.92174	0.493437	0.482673	0.412856	2.00225	0.00403832	*	up
A5BFC7	Putative uncharacterized protein OS=Vitis vinifera GN=VITISV_019845 PE=4 SV=1 - [A5BFC7_VITVI]	8.39	1	0.830618	0.936798	0.859225	0.39437	0.479732	0.457872	1.97199	0.00141538	*	up
F6HHC6	Putative uncharacterized protein OS=Vitis vinifera GN=VIT_06s0080g01020 PE=3 SV=1 - [F6HHC6_VITVI]	12.84	3	0.923219	1.05217	1.05148	0.522103	0.614424	0.401494	1.96803	0.0235739	*	up
F6I0K4	Catalase OS=Vitis vinifera GN=VIT_04s0044g00020 PE=2 SV=1 - [F6I0K4_VITVI]	69.92	22	0.975551	0.989794	0.985629	0.50767	0.500126	0.505966	1.94943	0.00017268	*	up
Q9M6B5	Alcohol dehydrogenase 6 OS=Vitis vinifera GN=ADH6 PE=2 SV=1 - [Q9M6B5_VITVI]	64.74	1	0.959418	0.978754	0.997987	0.584392	0.488621	0.452212	1.92506	0.0112358	*	up
F6I7N1	Putative uncharacterized protein OS=Vitis vinifera GN=VIT_00s0981g00010 PE=4 SV=1 - [F6I7N1_VITVI]	50	3	1.1659	1.17887	1.23475	0.594413	0.699489	0.624794	1.8656	0.00486105	*	up
A5C997	Putative uncharacterized protein OS=Vitis vinifera GN=VIT_16s0100g01280 PE=4 SV=1 - [A5C997_VITVI]	13.02	2	1.26727	1.28383	1.32827	0.703104	0.666579	0.716958	1.85914	0.000788827	*	up
F6HNS9	Putative uncharacterized protein OS=Vitis vinifera GN=VIT_13s0019g02490 PE=4 SV=1 - [F6HNS9_VITVI]	15.96	13	0.826456	0.800345	0.826917	0.480556	0.420747	0.440116	1.8292	0.00115397	*	up
F6GXA8	Putative uncharacterized protein OS=Vitis vinifera GN=VIT_11s0052g01720 PE=3 SV=1 - [F6GXA8_VITVI]	10.81	1	1.28213	1.13476	1.16157	0.603502	0.744907	0.609543	1.82765	0.0231103	*	up
A5BJD9	Putative uncharacterized protein OS=Vitis vinifera GN=VITISV_008439 PE=2 SV=1 - [A5BJD9_VITVI]	54.9	10	0.632074	0.593768	0.604243	0.336347	0.32888	0.340535	1.8196	0.00145203	*	up
A5B8T4	Putative uncharacterized protein OS=Vitis vinifera GN=VIT_10s0071g01160 PE=4 SV=1 - [A5B8T4_VITVI]	26.19	4	1.20452	1.20229	1.12054	0.622398	0.694196	0.668622	1.77681	0.00533736	*	up
F6I109	Putative uncharacterized protein OS=Vitis vinifera GN=VIT_03s0038g02230 PE=4 SV=1 - [F6I109_VITVI]	15.63	11	0.72771	0.731921	0.741943	0.390003	0.391793	0.459153	1.7741	0.00340124	*	up
A5B0Z6	Putative uncharacterized protein OS=Vitis vinifera GN=VITISV_033223 PE=2 SV=1 - [A5B0Z6_VITVI]	33.19	8	1.32499	1.34112	1.38664	0.743205	0.823878	0.748945	1.74987	0.0035946	*	up
F6HHD0	Putative uncharacterized protein OS=Vitis vinifera GN=VIT_06s0080g00980 PE=3 SV=1 - [F6HHD0_VITVI]	49.84	12	1.18537	1.18529	1.17856	0.665919	0.690429	0.706344	1.72067	0.000756814	*	up
A5ANS7	Lipoxygenase OS=Vitis vinifera GN=VITISV_027685 PE=2 SV=1 - [A5ANS7_VITVI]	49.77	4	1.20281	1.16561	1.15895	0.582015	0.683828	0.785692	1.71938	0.0205542	*	up
F6I002	Putative uncharacterized protein OS=Vitis vinifera GN=VIT_07s0005g06200 PE=4 SV=1 - [F6I002_VITVI]	1.34	1	1.15281	0.914445	1.00999	0.531656	0.624817	0.634132	1.71855	0.0496556	*	up
A5AYE3	Putative uncharacterized protein OS=Vitis vinifera GN=VITISV_040599 PE=3 SV=1 - [A5AYE3_VITVI]	16.12	1	1.08236	1.07194	1.07561	0.639391	0.661814	0.580067	1.71687	0.00304811	*	up
D7TW56	Putative uncharacterized protein OS=Vitis vinifera GN=VIT_02s0025g04210 PE=3 SV=1 - [D7TW56_VITVI]	23.14	7	0.952947	0.959531	0.942924	0.570077	0.544072	0.550332	1.71549	0.000591545	*	up
F6H3U9	Aspartate aminotransferase OS=Vitis vinifera GN=VIT_04s0008g06040 PE=2 SV=1 - [F6H3U9_VITVI]	51.15	1	1.03998	1.00953	1.05992	0.602871	0.591036	0.621478	1.71282	0.000222807	*	up
A5BA74	Putative uncharacterized protein OS=Vitis vinifera GN=VITISV_039682 PE=4 SV=1 - [A5BA74_VITVI]	14.23	2	1.249	1.33997	1.2556	0.741929	0.776522	0.72671	1.71238	0.000946424	*	up
D7TRR8	Putative uncharacterized protein OS=Vitis vinifera GN=VIT_00s0346g00080 PE=3 SV=1 - [D7TRR8_VITVI]	28.73	1	1.20906	1.2431		0.68818	0.746365		1.70937	0.0151073	*	up
F6GTX6	Putative uncharacterized protein OS=Vitis vinifera GN=VIT_06s0004g03390 PE=2 SV=1 - [F6GTX6_VITVI]	12.28	1	1.16254	1.19037	1.25181	0.736515	0.64277	0.73586	1.70424	0.00533572	*	up
F6GWW4	Putative uncharacterized protein OS=Vitis vinifera GN=VIT_04s0023g01750 PE=4 SV=1 - [F6GWW4_VITVI]	0.89	1	1.0227	1.03338	1.03685	0.645928	0.629145	0.543193	1.70103	0.00682701	*	up
A5BKL3	Putative uncharacterized protein OS=Vitis vinifera GN=VIT_05s0094g01120 PE=4 SV=1 - [A5BKL3_VITVI]	14.2	1	1.15009	1.15791		0.656603	0.704321		1.69591	0.0268076	*	up
F6H5U3	Putative uncharacterized protein OS=Vitis vinifera GN=VIT_14s0108g00940 PE=3 SV=1 - [F6H5U3_VITVI]	2.25	1	1.19464	0.888918	0.951445	0.699114	0.548608	0.553363	1.6851	0.0119099	*	up
D7T5C1	Serine hydroxymethyltransferase OS=Vitis vinifera GN=VIT_00s0211g00120 PE=3 SV=1 - [D7T5C1_VITVI]	48.07	8	1.03012	1.05026	1.06655	0.675703	0.60303	0.591441	1.6827	0.00726944	*	up
D7TQ83	Putative uncharacterized protein OS=Vitis vinifera GN=VIT_08s0040g03400 PE=3 SV=1 - [D7TQ83_VITVI]	5.25	2	0.86704	0.8336	0.852612	0.550829	0.493475	0.487956	1.66633	0.00168434	*	up
F6H7M1	Putative uncharacterized protein OS=Vitis vinifera GN=VIT_10s0116g01740 PE=3 SV=1 - [F6H7M1_VITVI]	4.85	8	1.24956	1.25069	1.2833	0.775559	0.716604	0.806809	1.64576	0.00156885	*	up
F6H8N9	Putative uncharacterized protein OS=Vitis vinifera GN=VIT_05s0049g01100 PE=3 SV=1 - [F6H8N9_VITVI]	26.43	1	0.939442	0.960369	1.11781	0.572371	0.632533	0.631831	1.64293	0.0142771	*	up
D7UC32	Putative uncharacterized protein OS=Vitis vinifera GN=VIT_15s0046g03590 PE=3 SV=1 - [D7UC32_VITVI]	43.77	1		0.984092	1.02428		0.617626	0.605489	1.64202	0.0423591	*	up
D7SHD2	Putative uncharacterized protein OS=Vitis vinifera GN=VIT_17s0000g09910 PE=4 SV=1 - [D7SHD2_VITVI]	13.27	3	1.12685	1.00527	1.07335	0.650007	0.648149	0.6633	1.63423	0.00690448	*	up
A5C4V0	Putative uncharacterized protein OS=Vitis vinifera GN=VITISV_007599 PE=4 SV=1 - [A5C4V0_VITVI]	19.19	1	0.994882	1.02685	0.922642	0.771147	0.647296	0.398832	1.62021	0.0492886	*	up
A5AGU7	Putative uncharacterized protein OS=Vitis vinifera GN=VITISV_027089 PE=4 SV=1 - [A5AGU7_VITVI]	3.69	2	1.09883	1.06049	1.05944	0.652586	0.731904	0.606331	1.6168	0.00960765	*	up
A5BIY8	Putative uncharacterized protein OS=Vitis vinifera GN=VITISV_025426 PE=4 SV=1 - [A5BIY8_VITVI]	21.97	5	1.15411	1.13662	1.08482	0.667045	0.713122	0.709677	1.61521	0.00566931	*	up
A5BSI6	Putative uncharacterized protein OS=Vitis vinifera GN=VITISV_014252 PE=4 SV=1 - [A5BSI6_VITVI]	3.35	1	1.45232	1.46341	1.34005	0.984692	0.809154	0.844919	1.61279	0.011447	*	up
D7SVZ9	Putative uncharacterized protein OS=Vitis vinifera GN=VIT_07s0031g00920 PE=4 SV=1 - [D7SVZ9_VITVI]	13.14	6	0.721788	0.725515	0.641536	0.45604	0.465712	0.373815	1.6123	8.09637e-05	*	up
F6H6W4	Putative uncharacterized protein OS=Vitis vinifera GN=VIT_05s0077g02020 PE=4 SV=1 - [F6H6W4_VITVI]	20.5	5	0.99684	0.995909	1.01088	0.649396	0.638746	0.575232	1.61193	0.00535386	*	up
F6HH94	Phospholipase D OS=Vitis vinifera GN=VIT_11s0016g05370 PE=3 SV=1 - [F6HH94_VITVI]	5.04	1	0.886878	0.903233	0.948007	0.517828	0.59794	0.583056	1.61177	0.00351822	*	up
A5AYW5	Putative uncharacterized protein OS=Vitis vinifera GN=VITISV_028234 PE=4 SV=1 - [A5AYW5_VITVI]	1.22	1	1.11351		1.16726	0.663986		0.756184	1.60598	0.0284204	*	up
D7SLM7	Putative uncharacterized protein OS=Vitis vinifera GN=VIT_06s0004g00260 PE=4 SV=1 - [D7SLM7_VITVI]	12.26	2	1.16607	1.18314	1.13386	0.626144	0.689003	0.85656	1.60384	0.0326608	*	up
A5C1C5	Putative uncharacterized protein OS=Vitis vinifera GN=VITISV_026323 PE=2 SV=1 - [A5C1C5_VITVI]	37.99	22	0.738444	0.714468	0.713351	0.462035	0.452796	0.451336	1.58565	0.000331346	*	up
A5BUH4	Putative uncharacterized protein OS=Vitis vinifera GN=VITISV_031619 PE=4 SV=1 - [A5BUH4_VITVI]	21.42	1	1.0149	0.891954	0.977737	0.71548	0.461328	0.642479	1.58556	0.0119396	*	up
A5AJN7	L-lactate dehydrogenase OS=Vitis vinifera GN=VITISV_032950 PE=3 SV=1 - [A5AJN7_VITVI]	14.29	4	0.982284	0.978975	0.975203	0.603821	0.625943	0.624097	1.58397	0.000596231	*	up
A5BLL1	Putative uncharacterized protein OS=Vitis vinifera GN=VITISV_042049 PE=2 SV=1 - [A5BLL1_VITVI]	6.41	2	0.73248	0.819632	0.794463	0.392789	0.463681	0.632223	1.57626	0.0439843	*	up
A5AJN1	Putative uncharacterized protein OS=Vitis vinifera GN=VITISV_036125 PE=4 SV=1 - [A5AJN1_VITVI]	24.02	7	1.11627	1.0886	1.15523	0.775014	0.669883	0.689851	1.574	0.00776199	*	up
F6I6H9	Putative uncharacterized protein OS=Vitis vinifera GN=VIT_15s0046g03530 PE=4 SV=1 - [F6I6H9_VITVI]	4.97	1	1.49126	1.10625	1.15117	0.903035	0.765395	0.714175	1.57335	0.0241007	*	up
D7SX15	Putative uncharacterized protein OS=Vitis vinifera GN=VIT_19s0027g00150 PE=4 SV=1 - [D7SX15_VITVI]	12.61	1	1.17923	1.14574	1.13899	0.675658	0.750861	0.775142	1.57334	0.0099844	*	up
D7SPC0	Putative uncharacterized protein OS=Vitis vinifera GN=VIT_04s0023g01970 PE=4 SV=1 - [D7SPC0_VITVI]	8.88	3	1.04918	1.00042	0.877974	0.651566	0.618268	0.591485	1.57285	0.00942539	*	up
F6H9T7	Putative uncharacterized protein OS=Vitis vinifera GN=VIT_19s0085g00860 PE=3 SV=1 - [F6H9T7_VITVI]	22.29	7	1.0253	0.985911	0.997582	0.634272	0.569203	0.709734	1.57264	0.0114274	*	up
D7U146	Putative uncharacterized protein OS=Vitis vinifera GN=VIT_09s0002g07120 PE=3 SV=1 - [D7U146_VITVI]	20.97	3	1.12075	1.11661	1.03932	0.780391	0.579853	0.730466	1.56726	0.0310224	*	up
A5BLZ4	3-ketoacyl-CoA synthase OS=Vitis vinifera GN=VIT_14s0006g02990 PE=3 SV=1 - [A5BLZ4_VITVI]	2.24	1	0.750614	0.773679	0.793552	0.497177	0.499811	0.484682	1.56435	0.00335502	*	up
F6HSN2	Putative uncharacterized protein OS=Vitis vinifera GN=VIT_14s0006g02140 PE=4 SV=1 - [F6HSN2_VITVI]	12.58	4	1.0586	0.988866	0.994124	0.579431	0.667071	0.707876	1.5563	0.0257263	*	up
A5AEA1	Putative uncharacterized protein OS=Vitis vinifera GN=VITISV_008568 PE=4 SV=1 - [A5AEA1_VITVI]	14.29	2		1.01159	0.959849		0.649927	0.619695	1.55278	0.0195081	*	up
F6GYX7	Putative uncharacterized protein OS=Vitis vinifera GN=VIT_13s0147g00220 PE=4 SV=1 - [F6GYX7_VITVI]	13.39	3	1.27839	1.19033		0.816248	0.776493		1.54999	0.0350693	*	up
A5BBB1	Putative uncharacterized protein OS=Vitis vinifera GN=VITISV_008740 PE=4 SV=1 - [A5BBB1_VITVI]	5.56	1	1.32318		1.30287	0.895387		0.804431	1.5449	0.0484587	*	up
A5AWT3	Putative uncharacterized protein OS=Vitis vinifera GN=VIT_19s0027g00200 PE=4 SV=1 - [A5AWT3_VITVI]	24.46	5	1.23392	1.2019	1.2609	0.805549	0.771508	0.818042	1.54345	0.000108979	*	up
F6GU55	Putative uncharacterized protein OS=Vitis vinifera GN=VIT_06s0004g01910 PE=3 SV=1 - [F6GU55_VITVI]	29.52	4	1.11554	1.09201	1.10075	0.744695	0.729925	0.672741	1.54063	0.00284044	*	up
A5AGN5	Putative uncharacterized protein OS=Vitis vinifera GN=VIT_12s0028g02340 PE=4 SV=1 - [A5AGN5_VITVI]	32.65	19	0.978852	0.998157	0.988999	0.628055	0.657175	0.640507	1.54019	7.29974e-05	*	up
A5BNE8	Putative uncharacterized protein OS=Vitis vinifera GN=VITISV_040122 PE=4 SV=1 - [A5BNE8_VITVI]	51.09	4	1.1265	1.14068	1.13803	0.723238	0.776572	0.722425	1.53234	0.0015458	*	up
A5BLT1	Putative uncharacterized protein OS=Vitis vinifera GN=VIT_13s0019g00750 PE=4 SV=1 - [A5BLT1_VITVI]	14.97	5	0.948596	0.977061	0.951961	0.575853	0.723581	0.583202	1.5285	0.01362	*	up
A5AH72	Putative uncharacterized protein OS=Vitis vinifera GN=VIT_12s0028g02180 PE=2 SV=1 - [A5AH72_VITVI]	55.13	22	0.967037	0.964043	0.971321	0.645286	0.622136	0.633832	1.52657	0.000335783	*	up
D7TW84	Putative uncharacterized protein OS=Vitis vinifera GN=VIT_02s0025g04550 PE=3 SV=1 - [D7TW84_VITVI]	1.9	1	0.91078	0.869137	0.861054	0.574354	0.576142	0.579738	1.52637	0.00303623	*	up
F6HDN1	Putative uncharacterized protein OS=Vitis vinifera GN=VIT_05s0020g03010 PE=4 SV=1 - [F6HDN1_VITVI]	2.2	1	1.10394	1.07803	1.07742	0.662176	0.820781	0.662661	1.51909	0.023184	*	up
D7T9I3	Putative uncharacterized protein OS=Vitis vinifera GN=VIT_01s0011g02000 PE=4 SV=1 - [D7T9I3_VITVI]	11.04	2	1.1341	1.14232	1.10485	0.827062	0.683171	0.716705	1.51835	0.0127926	*	up
A5BMA7	Putative uncharacterized protein OS=Vitis vinifera GN=VITISV_026412 PE=2 SV=1 - [A5BMA7_VITVI]	5.59	1	1.26684	1.29944		0.83401	0.856563		1.51799	0.00730429	*	up
A5AKB1	Putative uncharacterized protein OS=Vitis vinifera GN=VITISV_012048 PE=4 SV=1 - [A5AKB1_VITVI]	50.89	13	1.25206	1.33305	1.30093	0.86637	0.848462	0.847423	1.51665	0.00435035	*	up
F6HHU0	Putative uncharacterized protein OS=Vitis vinifera GN=VIT_01s0127g00740 PE=4 SV=1 - [F6HHU0_VITVI]	29.97	8	1.26002	1.2642	1.27471	0.78318	0.823111	0.898553	1.51663	0.00463418	*	up
A5BE19	Phosphoribulokinase OS=Vitis vinifera GN=VITISV_011191 PE=2 SV=1 - [A5BE19_VITVI]	39.95	15	1.15857	1.18379	1.16422	0.778384	0.774564	0.777507	1.50468	0.000503198	*	up
A5BUB7	Putative uncharacterized protein OS=Vitis vinifera GN=VITISV_009156 PE=2 SV=1 - [A5BUB7_VITVI]	16.46	2	1.18169	1.15722	1.33981	0.816196	0.818474	0.811752	1.50372	0.020114	*	up
D7SV89	Putative uncharacterized protein OS=Vitis vinifera GN=VIT_04s0008g07360 PE=3 SV=1 - [D7SV89_VITVI]	13.26	1	1.10115	1.21687	1.18949	0.771773	0.660796	0.90014	1.50362	0.0421486	*	up
F6HMP8	Putative uncharacterized protein OS=Vitis vinifera GN=VIT_08s0056g01690 PE=4 SV=1 - [F6HMP8_VITVI]	1.35	1	1.0382	1.10647		0.684384	0.745038		1.50038	0.00678217	*	up
F6I742	Putative uncharacterized protein OS=Vitis vinifera GN=VIT_00s0203g00140 PE=4 SV=1 - [F6I742_VITVI]	3.85	1	0.944991	0.81438	0.860204	1.33976	1.23724	1.36622	0.664324	0.00568121	*	down
A5C6B1	Putative uncharacterized protein (Fragment) OS=Vitis vinifera GN=VITISV_002678 PE=3 SV=1 - [A5C6B1_VITVI]	20.83	3	0.949038	0.978261	0.975856	1.3999	1.39209	1.5791	0.664173	0.0137425	*	down
A5C7K7	Putative uncharacterized protein OS=Vitis vinifera GN=VITISV_018473 PE=3 SV=1 - [A5C7K7_VITVI]	50.54	2	0.958558	0.945224	0.982122	1.6121	1.24885	1.4927	0.66287	0.0405023	*	down
F6HRR8	Putative uncharacterized protein OS=Vitis vinifera GN=VIT_00s0317g00130 PE=3 SV=1 - [F6HRR8_VITVI]	51.22	4	1.00042	0.987463	0.956071	1.51713	1.42487	1.50058	0.662668	0.00410079	*	down
D7TIZ1	Putative uncharacterized protein OS=Vitis vinifera GN=VIT_08s0007g04210 PE=4 SV=1 - [D7TIZ1_VITVI]	24.85	4	0.956305	0.987542	1.00733	1.57124	1.3856	1.50681	0.661159	0.015093	*	down
A5BD49	Putative uncharacterized protein OS=Vitis vinifera GN=VITISV_030542 PE=2 SV=1 - [A5BD49_VITVI]	43.41	9	0.926035	0.939138	1.00978	1.42862	1.55008	1.39653	0.657096	0.0163431	*	down
A5APC8	Putative uncharacterized protein OS=Vitis vinifera GN=VITISV_034052 PE=2 SV=1 - [A5APC8_VITVI]	16.85	4	1.08771	0.986482	1.08347	1.6224	1.57978	1.6088	0.656346	0.00148609	*	down
F6HST5	Putative uncharacterized protein OS=Vitis vinifera GN=VIT_07s0129g00180 PE=3 SV=1 - [F6HST5_VITVI]	4.32	2	0.856004	0.841202	0.982137	1.42033	1.41105	1.26675	0.653797	0.0374377	*	down
F6HGW6	Putative uncharacterized protein OS=Vitis vinifera GN=VIT_11s0016g02280 PE=4 SV=1 - [F6HGW6_VITVI]	10.36	4	0.84412	0.970722	0.8924	1.32853	1.62382	1.19017	0.653524	0.0430568	*	down
A5BRX8	Putative uncharacterized protein OS=Vitis vinifera GN=VITISV_036372 PE=2 SV=1 - [A5BRX8_VITVI]	3.2	1		0.906339	0.838564		1.34032	1.33512	0.652193	0.0427494	*	down
D7SVQ1	Putative uncharacterized protein OS=Vitis vinifera GN=VIT_14s0068g02020 PE=2 SV=1 - [D7SVQ1_VITVI]	2.29	1	0.895477		0.935732	1.35731		1.46112	0.649728	0.0409298	*	down
D7U9U6	Putative uncharacterized protein OS=Vitis vinifera GN=VIT_14s0060g02270 PE=4 SV=1 - [D7U9U6_VITVI]	25	3	0.944699	0.982644	1.00367	1.58662	1.38174	1.55338	0.648205	0.0173509	*	down
D7TKR6	Putative uncharacterized protein OS=Vitis vinifera GN=VIT_10s0003g05720 PE=4 SV=1 - [D7TKR6_VITVI]	4.26	3	0.959568	1.07472	1.03922	1.53467	1.62831	1.59562	0.645885	0.000144501	*	down
F6H1L2	Putative uncharacterized protein OS=Vitis vinifera GN=VIT_18s0001g14360 PE=3 SV=1 - [F6H1L2_VITVI]	40.85	3	0.873606	0.91933	0.875733	1.41507	1.40127	1.32193	0.644875	0.00320137	*	down
A5B6J4	Putative uncharacterized protein OS=Vitis vinifera GN=VITISV_014540 PE=2 SV=1 - [A5B6J4_VITVI]	2.61	2	0.983171		0.910124	1.49476		1.44157	0.644781	0.0121165	*	down
F6GTQ4	Putative uncharacterized protein OS=Vitis vinifera GN=VIT_17s0000g09680 PE=4 SV=1 - [F6GTQ4_VITVI]	12.23	4	0.924729	0.935894	0.957292	1.56173	1.40154	1.41623	0.643433	0.0123007	*	down
D1MIX5	Small heat shock protein 17.1 kDa OS=Vitis vinifera PE=2 SV=1 - [D1MIX5_VITVI]	40.4	3	1.00998	0.980249	0.993349	1.44572	1.77279	1.42301	0.6428	0.0440272	*	down
A5B5J3	Putative uncharacterized protein OS=Vitis vinifera GN=VITISV_029294 PE=2 SV=1 - [A5B5J3_VITVI]	11.21	2	0.921329	1.03489	0.982683	1.31308	1.79135	1.47508	0.641751	0.037342	*	down
F6H0C4	Putative uncharacterized protein OS=Vitis vinifera GN=VIT_18s0001g00360 PE=2 SV=1 - [F6H0C4_VITVI]	52.43	3	1.01185	0.912275	1.0374	1.59441	1.6007	1.43442	0.639704	0.0226662	*	down
A5BCS2	Putative uncharacterized protein OS=Vitis vinifera GN=VITISV_028913 PE=2 SV=1 - [A5BCS2_VITVI]	15.35	4	0.90491	0.885446	0.883939	1.395	1.43073	1.37807	0.636162	0.00121173	*	down
A5BVL7	Putative uncharacterized protein OS=Vitis vinifera GN=VITISV_008818 PE=4 SV=1 - [A5BVL7_VITVI]	36.01	9	0.904472	0.934635	0.914902	1.43764	1.36029	1.54105	0.634713	0.0118097	*	down
D7TGC8	Putative uncharacterized protein OS=Vitis vinifera GN=VIT_00s0769g00010 PE=2 SV=1 - [D7TGC8_VITVI]	14.54	8	0.899827	0.898972	0.883182	1.40418	1.53248	1.29194	0.634247	0.0155835	*	down
F6I1W0	Putative uncharacterized protein OS=Vitis vinifera GN=VIT_17s0000g00920 PE=3 SV=1 - [F6I1W0_VITVI]	42.77	16	1.01226	1.0012	1.02937	1.60439	1.5883	1.63719	0.630003	0.000109708	*	down
A5AME6	Importin subunit alpha OS=Vitis vinifera GN=VITISV_026717 PE=2 SV=1 - [A5AME6_VITVI]	8.41	1	0.819102	0.886158	0.818915	1.12609	1.38293	1.50384	0.62902	0.0450938	*	down
A5BSQ6	Putative uncharacterized protein OS=Vitis vinifera GN=VIT_05s0049g01160 PE=4 SV=1 - [A5BSQ6_VITVI]	2.2	1	1.01082	0.865065	0.889151	1.5107	1.38016	1.50619	0.628839	0.00454028	*	down
F6HEA5	Putative uncharacterized protein OS=Vitis vinifera GN=VIT_16s0039g00990 PE=3 SV=1 - [F6HEA5_VITVI]	23.31	5	1.04004	1.0162	0.942312	1.79271	1.70342	1.27269	0.628784	0.046063	*	down
F6HZ34	Putative uncharacterized protein OS=Vitis vinifera GN=VIT_07s0005g00170 PE=2 SV=1 - [F6HZ34_VITVI]	4.44	1	1.20064		1.17174	1.85845		1.92696	0.626716	0.0438167	*	down
F6HSU5	Putative uncharacterized protein OS=Vitis vinifera GN=VIT_07s0129g00360 PE=3 SV=1 - [F6HSU5_VITVI]	14.5	3	1.03128	1.08383	1.17917	1.58233	1.8158	1.94783	0.61622	0.0095343	*	down
A5BRS2	Putative uncharacterized protein OS=Vitis vinifera GN=VIT_11s0118g00720 PE=4 SV=1 - [A5BRS2_VITVI]	0.81	1	0.844451	0.833746	0.844057	1.25772	1.35018	1.49882	0.614176	0.0170973	*	down
A5APN1	Chorismate synthase OS=Vitis vinifera GN=VITISV_025571 PE=2 SV=1 - [A5APN1_VITVI]	35.55	1	0.857472	1.01424	1.03546	1.35346	1.51657	1.88691	0.611142	0.0344197	*	down
F6GTM0	Putative uncharacterized protein OS=Vitis vinifera GN=VIT_17s0000g10020 PE=4 SV=1 - [F6GTM0_VITVI]	16.96	3	0.83419	0.697188	0.798662	1.30027	1.23714	1.27955	0.610443	0.00206611	*	down
A5C8G2	Putative uncharacterized protein OS=Vitis vinifera GN=VITISV_035811 PE=2 SV=1 - [A5C8G2_VITVI]	15.52	1	1.20212	1.16948	1.06686	1.99963	1.97227	1.79501	0.59624	0.000958779	*	down
F6GTP3	Putative uncharacterized protein OS=Vitis vinifera GN=VIT_17s0000g03280 PE=4 SV=1 - [F6GTP3_VITVI]	27.17	3	0.769228	0.680944	0.568303	1.15295	1.04268	1.21189	0.592358	0.0361508	*	down
A5B0J4	Putative uncharacterized protein OS=Vitis vinifera GN=VITISV_028292 PE=4 SV=1 - [A5B0J4_VITVI]	3.64	1		0.730238	0.813423		1.25962	1.34679	0.592256	0.00239309	*	down
A5B1L7	Putative uncharacterized protein OS=Vitis vinifera GN=VITISV_042205 PE=2 SV=1 - [A5B1L7_VITVI]	25.24	6	1.03996	1.03118	1.01743	1.66133	1.64236	1.9632	0.586411	0.0221388	*	down
F6HAX5	Putative uncharacterized protein OS=Vitis vinifera GN=VIT_05s0094g00870 PE=3 SV=1 - [F6HAX5_VITVI]	15.28	5	0.991566	0.973971	0.967245	1.76967	1.69358	1.57242	0.582401	0.00520756	*	down
F6HZ37	Putative uncharacterized protein OS=Vitis vinifera GN=VIT_07s0005g00250 PE=4 SV=1 - [F6HZ37_VITVI]	8.04	1	0.879587	0.860669	0.875984	1.57005	1.46603	1.46676	0.581019	0.00243447	*	down
A5C565	Putative uncharacterized protein OS=Vitis vinifera GN=VITISV_012939 PE=4 SV=1 - [A5C565_VITVI]	4.7	1	1.04166	1.11003	1.01129	1.80488	1.91072	1.72963	0.580873	0.000977407	*	down
A5BXH1	Putative uncharacterized protein OS=Vitis vinifera GN=VITISV_004099 PE=2 SV=1 - [A5BXH1_VITVI]	10.87	3	0.666348	0.909324	0.708521	1.35506	1.33013	1.26393	0.578407	0.0188718	*	down
D7TCA6	Peroxiredoxin Q OS=Vitis vinifera GN=VIT_11s0016g00560 PE=2 SV=1 - [D7TCA6_VITVI]	38.32	6	1.05785	1.06573	1.03184	1.82281	1.83383	1.83378	0.574714	0.000231249	*	down
D7SY49	Putative uncharacterized protein OS=Vitis vinifera GN=VIT_05s0077g01240 PE=2 SV=1 - [D7SY49_VITVI]	3.88	4	0.847212	0.857247	0.861785	1.49001	1.45281	1.54584	0.571718	0.00158781	*	down
D7UCD8	Putative uncharacterized protein OS=Vitis vinifera GN=VIT_15s0046g02230 PE=4 SV=1 - [D7UCD8_VITVI]	15.85	2	0.609934	0.765985	0.583736	1.15501	1.04053	1.23945	0.570498	0.0491265	*	down
F6H7B3	Putative uncharacterized protein OS=Vitis vinifera GN=VIT_16s0098g01580 PE=3 SV=1 - [F6H7B3_VITVI]	33.73	2	0.835467	0.836681	0.779101	1.29976	1.5228	1.47591	0.57026	0.0148143	*	down
D7TA34	Putative uncharacterized protein OS=Vitis vinifera GN=VIT_04s0079g00600 PE=3 SV=1 - [D7TA34_VITVI]	47.34	15	1.07135	1.05722	1.0635	1.83079	1.98222	1.80141	0.568549	0.00531528	*	down
F6HUS6	Putative uncharacterized protein OS=Vitis vinifera GN=VIT_14s0066g00120 PE=4 SV=1 - [F6HUS6_VITVI]	10.18	6	0.816125	0.851607	0.627465	1.39075	1.33691	1.38698	0.557814	0.0172676	*	down
D7SGX1	Putative uncharacterized protein OS=Vitis vinifera GN=VIT_17s0000g01540 PE=3 SV=1 - [D7SGX1_VITVI]	27.35	5	1.08663	1.06562	1.07653	1.95253	1.92947	1.92249	0.556255	5.43556e-05	*	down
F6HB62	Putative uncharacterized protein OS=Vitis vinifera GN=VIT_13s0064g00880 PE=3 SV=1 - [F6HB62_VITVI]	18.1	3	1.02461	1.06441	0.988496	1.85595	1.82628	1.93069	0.548293	0.00383815	*	down
A5B2N0	Putative uncharacterized protein OS=Vitis vinifera GN=VITISV_020895 PE=2 SV=1 - [A5B2N0_VITVI]	25.62	1	1.13631	1.06172		2.04625	1.98221		0.545625	0.00367448	*	down
A5C5N2	Putative uncharacterized protein OS=Vitis vinifera GN=VITISV_039944 PE=2 SV=1 - [A5C5N2_VITVI]	5.09	1	1.01087	0.827366	1.02638	1.81695	1.67156	1.76418	0.545362	0.00152539	*	down
A7NY33	Peroxidase 4 OS=Vitis vinifera GN=GSVIVT00023967001 PE=1 SV=1 - [PER4_VITVI]	40.5	11	1.10686	1.07889	1.10812	2.10465	1.93073	2.03153	0.542924	0.00207127	*	down
D7U5I9	Putative uncharacterized protein OS=Vitis vinifera GN=VIT_03s0038g00450 PE=2 SV=1 - [D7U5I9_VITVI]	2.18	1	0.803661	0.975028	0.698451	1.28312	1.79216	1.50067	0.541339	0.0239064	*	down
F6HGV4	Putative uncharacterized protein OS=Vitis vinifera GN=VIT_11s0016g01720 PE=4 SV=1 - [F6HGV4_VITVI]	8.43	2	0.777085	0.936745		1.50592	1.70047		0.534506	0.0148778	*	down
F6HJZ4	Putative uncharacterized protein OS=Vitis vinifera GN=VIT_12s0035g01910 PE=3 SV=1 - [F6HJZ4_VITVI]	20.4	4	1.05672	1.00083	1.03422	1.87314	1.65728	2.29353	0.530872	0.0370326	*	down
F6KV60	Pathogenesis-related protein 10 OS=Vitis pseudoreticulata GN=PR10-2 PE=2 SV=1 - [F6KV60_9ROSI]	64.56	11	1.63985	1.56493	1.5729	3.00581	2.96498	3.0297	0.530824	0.00035409	*	down
A5BTY4	Putative uncharacterized protein OS=Vitis vinifera GN=VITISV_001979 PE=4 SV=1 - [A5BTY4_VITVI]	7.08	2	0.838315	0.938491	0.871635	1.54004	1.71883	1.77551	0.526071	0.00542803	*	down
A1YW90	Glutathione S-transferase OS=Vitis vinifera GN=GST5 PE=3 SV=1 - [A1YW90_VITVI]	43.84	1	1.03186	1.07379	1.12567	1.99983	1.95342	2.18942	0.526044	0.00298806	*	down
A5B722	Putative uncharacterized protein (Fragment) OS=Vitis vinifera GN=VITISV_000433 PE=2 SV=1 - [A5B722_VITVI]	4.58	1	0.907627	0.914383		1.76074	1.70845		0.525199	0.0228107	*	down
A5BYV8	Putative uncharacterized protein OS=Vitis vinifera GN=VITISV_008125 PE=2 SV=1 - [A5BYV8_VITVI]	29.22	3	0.93035	1.0206	0.93563	1.93593	1.74609	1.82113	0.524531	0.00854124	*	down
D7T8R2	Putative uncharacterized protein OS=Vitis vinifera GN=VIT_01s0011g05150 PE=4 SV=1 - [D7T8R2_VITVI]	7.97	1	1.08764	1.01602	1.05703	2.10254	2.09405	1.88004	0.520138	0.00616658	*	down
F6I6V1	Putative uncharacterized protein OS=Vitis vinifera GN=VIT_18s0122g00830 PE=4 SV=1 - [F6I6V1_VITVI]	0.93	1		1.04499	0.961102		2.02025	1.87014	0.515655	0.022361	*	down
A5BA42	Putative uncharacterized protein OS=Vitis vinifera GN=VITISV_026738 PE=4 SV=1 - [A5BA42_VITVI]	0.73	1	0.789797	0.801351	0.80466	1.52657	1.49505	1.66442	0.511266	0.00422074	*	down
D7TPC0	Putative uncharacterized protein OS=Vitis vinifera GN=VIT_07s0104g00420 PE=2 SV=1 - [D7TPC0_VITVI]	44.07	2	1.04872	1.02642	0.968705	1.97713	2.25978	1.81552	0.502914	0.0134808	*	down
F6HKY1	Putative uncharacterized protein OS=Vitis vinifera GN=VIT_08s0007g01630 PE=2 SV=1 - [F6HKY1_VITVI]	25.06	1	0.938441	0.978481	0.870233	1.79822	1.70353	2.05436	0.501638	0.0211007	*	down
D7TXS3	Sucrose synthase OS=Vitis vinifera GN=VIT_17s0053g00700 PE=3 SV=1 - [D7TXS3_VITVI]	4.08	4	0.748999	0.833442	0.711831	1.59636	1.49013	1.51954	0.498102	0.00563427	*	down
P93622	Polyphenol oxidase OS=Vitis vinifera PE=2 SV=1 - [P93622_VITVI]	52.88	2	0.980017	0.984313	1.00062	2.12159	1.70861	2.15304	0.495543	0.0190631	*	down
F6HC61	Putative uncharacterized protein OS=Vitis vinifera GN=VIT_13s0067g01710 PE=4 SV=1 - [F6HC61_VITVI]	4.36	1	0.922304	0.782085	0.77285	1.83785	1.62775	1.54024	0.49487	0.00256777	*	down
F6I407	Putative uncharacterized protein OS=Vitis vinifera GN=VIT_18s0041g00430 PE=2 SV=1 - [F6I407_VITVI]	37.29	23	0.961164	0.978201	1.00993	2.02639	1.98338	1.98236	0.492195	0.000716802	*	down
F6GUN1	Putative uncharacterized protein OS=Vitis vinifera GN=VIT_06s0004g00480 PE=3 SV=1 - [F6GUN1_VITVI]	33.85	4	0.917206	0.976955	0.856372	1.79606	2.28426	1.57428	0.486425	0.0314647	*	down
F6GV39	Histone H2B OS=Vitis vinifera GN=VIT_06s0004g04250 PE=3 SV=1 - [F6GV39_VITVI]	45.27	1		1.15664	1.12966		2.33241	2.39179	0.483955	0.0225407	*	down
D7SQ61	Putative uncharacterized protein OS=Vitis vinifera GN=VIT_11s0052g01390 PE=3 SV=1 - [D7SQ61_VITVI]	1.85	1	0.846769	0.872754		1.7954	1.80152		0.478054	0.00673689	*	down
F6HL42	Putative uncharacterized protein OS=Vitis vinifera GN=VIT_08s0007g01030 PE=4 SV=1 - [F6HL42_VITVI]	9.65	2	0.8063	0.807269	0.646852	1.55303	1.57516	1.60093	0.477979	0.00634686	*	down
D7TJL0	Putative uncharacterized protein OS=Vitis vinifera GN=VIT_10s0003g01240 PE=4 SV=1 - [D7TJL0_VITVI]	17.48	1	1.05162	1.03905	1.00461	2.27381	2.07127	2.15984	0.475837	0.00238715	*	down
A5BX02	Putative uncharacterized protein OS=Vitis vinifera GN=VITISV_000710 PE=4 SV=1 - [A5BX02_VITVI]	3.11	1	0.995138	1.00628	0.969786	2.17511	1.93604	2.15258	0.47435	0.00579007	*	down
A5BL42	Putative uncharacterized protein (Fragment) OS=Vitis vinifera GN=VITISV_010558 PE=4 SV=1 - [A5BL42_VITVI]	24.76	3	1.26096	1.36906	1.35422	2.61299	3.08117	2.74007	0.472388	0.00593724	*	down
D7UCZ6	Putative uncharacterized protein OS=Vitis vinifera GN=VIT_13s0067g00710 PE=4 SV=1 - [D7UCZ6_VITVI]	28.71	4	0.872081	0.995775	0.99919	2.09462	1.95096	2.08385	0.467751	0.00500066	*	down
F6I1X5	Putative uncharacterized protein OS=Vitis vinifera GN=VIT_00s0174g00190 PE=4 SV=1 - [F6I1X5_VITVI]	9.76	2	0.992937	1.06317	0.930779	1.93332	2.19064	2.4622	0.45351	0.0204845	*	down
D7TRS2	Putative uncharacterized protein OS=Vitis vinifera GN=VIT_00s0346g00110 PE=3 SV=1 - [D7TRS2_VITVI]	48.89	10	0.976573	0.969387	0.996022	2.17145	2.10724	2.22377	0.452442	0.000489269	*	down
F6HRK8	Putative uncharacterized protein OS=Vitis vinifera GN=VIT_00s0187g00040 PE=2 SV=1 - [F6HRK8_VITVI]	11.86	1	0.952928	0.981241	1.021	2.635	1.81504	2.18712	0.445246	0.038132	*	down
D7UA89	Putative uncharacterized protein OS=Vitis vinifera GN=VIT_14s0060g00550 PE=2 SV=1 - [D7UA89_VITVI]	31.91	2	0.791258	0.926781	0.900295	1.63897	2.46513	1.80629	0.443005	0.0382934	*	down
F6HLZ6	Putative uncharacterized protein OS=Vitis vinifera GN=VIT_10s0003g05320 PE=3 SV=1 - [F6HLZ6_VITVI]	49.44	2	0.936694	0.916696	0.961444	2.10883	2.18197	2.19682	0.433877	0.000502586	*	down
F6HUM9	Putative uncharacterized protein OS=Vitis vinifera GN=VIT_02s0025g00280 PE=3 SV=1 - [F6HUM9_VITVI]	23.19	4	0.810127	0.907658	0.859594	2.26075	1.72344	2.02962	0.428576	0.0247605	*	down
D7T3Q1	Putative uncharacterized protein OS=Vitis vinifera GN=VIT_03s0088g00260 PE=4 SV=1 - [D7T3Q1_VITVI]	23.24	11	0.996763	1.00399	0.977912	2.42306	2.08276	2.50762	0.424709	0.0101274	*	down
A5BCC8	Putative uncharacterized protein OS=Vitis vinifera GN=VITISV_041895 PE=2 SV=1 - [A5BCC8_VITVI]	4.64	2	0.849047	0.819207		1.97287	1.99108		0.420856	0.0133213	*	down
A5AND9	Putative uncharacterized protein OS=Vitis vinifera GN=VIT_19s0085g01050 PE=3 SV=1 - [A5AND9_VITVI]	16.44	2	0.942508	0.904495	0.936689	2.16868	1.96549	2.52347	0.41812	0.014146	*	down
A5HJ40	O-glucosyltransferase 3 OS=Vitis labrusca GN=OGT3 PE=2 SV=1 - [A5HJ40_VITLA]	3.45	1	0.910222	0.820288	0.81949	1.82266	2.07725	2.23604	0.415584	0.0151364	*	down
A5C718	Ribulose bisphosphate carboxylase small chain OS=Vitis vinifera GN=VIT_17s0000g03690 PE=3 SV=1 - [A5C718_VITVI]	51.67	3	1.06417	1.10378	1.10277	2.81127	2.46728	2.60464	0.414898	0.00527944	*	down
F6HFH0	Putative uncharacterized protein OS=Vitis vinifera GN=VIT_01s0011g05180 PE=4 SV=1 - [F6HFH0_VITVI]	21.85	4	0.991087	1.01911	0.966135	1.92392	2.93603	2.65738	0.39593	0.0365561	*	down
F6GUW1	Putative uncharacterized protein OS=Vitis vinifera GN=VIT_06s0004g05770 PE=3 SV=1 - [F6GUW1_VITVI]	28.47	1	1.08473	0.987401	1.03092	3.32327	2.62264	2.06169	0.387514	0.0425962	*	down
F6HFG9	Putative uncharacterized protein OS=Vitis vinifera GN=VIT_01s0011g05190 PE=4 SV=1 - [F6HFG9_VITVI]	33.11	7	1.0367	1.05159	1.03906	3.05478	2.89914	3.10245	0.34532	0.00110358	*	down
Q9M7B1	Putative aquaporin PIP1-3 OS=Vitis cinerea var. helleri x Vitis rupestris GN=PIP1-3 PE=2 SV=1 - [Q9M7B1_9ROSI]	24.74	3	0.912713	0.905926	0.883529	3.11095	2.35976	2.67117	0.331885	0.013804	*	down
Q2HZF5	Aquaporin PIP2 OS=Vitis vinifera GN=pip2 PE=2 SV=1 - [Q2HZF5_VITVI]	10	2	0.913141	1.09699	0.969994	2.35362	3.45341	3.95604	0.305245	0.0372016	*	down
F6HNR2	Putative uncharacterized protein OS=Vitis vinifera GN=VIT_13s0019g02760 PE=3 SV=1 - [F6HNR2_VITVI]	37.14	1	0.82968	0.765089	0.854617	2.89484	2.55537	2.81703	0.296276	0.00170547	*	down
E0CVB4	Putative uncharacterized protein OS=Vitis vinifera GN=VIT_16s0098g01060 PE=3 SV=1 - [E0CVB4_VITVI]	18.94	3	0.825958	0.842535	0.833089	2.84228	3.17329	3.05406	0.27582	0.00176631	*	down
F6HV83	Putative uncharacterized protein OS=Vitis vinifera GN=VIT_14s0066g00010 PE=4 SV=1 - [F6HV83_VITVI]	2.1	1	0.978204	0.804284	0.967208	3.61822	3.85148	4.10212	0.23762	0.00267725	*	down
A5C700	Putative uncharacterized protein OS=Vitis vinifera GN=VITISV_006049 PE=3 SV=1 - [A5C700_VITVI]	25.91	1	1.24215	1.23082	1.26497	5.88926	5.37263	4.99782	0.22989	0.00398905	*	down
F6HHF8	Putative uncharacterized protein OS=Vitis vinifera GN=VIT_06s0080g00470 PE=4 SV=1 - [F6HHF8_VITVI]	1.79	1	1.09175	0.564514	0.523807	5.51011	3.85452	2.86084	0.178322	0.0307901	*	down
*, significant differential expressed proteins (p-value < 0.05). up means up-regulated profile and down means down-regulated profile in Danfeng-2. GH, green hard, BV, before veraison, V, veraison, and R, ripe. Three independent biological replicates were labeled as a, b, and c. 113 – 121, samples number of different developmental stages of Danfeng-2 and Cabernet Sauvignon (as indicated in Fig.1A).

## Sheet: V
				Danfeng-2 Veraison			Cabernet Sauvignon Veraison
Accession	Description	ΣCoverage	Σ# Unique Peptides	a: 115/113	b: 115/113	c: 115/113	a: 119/113	b: 119/113	c: 119/113	Ratio（115-tag/119-tag）	P-value	Significant (0.05)	Profile
A5BSI6	Putative uncharacterized protein OS=Vitis vinifera GN=VITISV_014252 PE=4 SV=1 - [A5BSI6_VITVI]	3.35	1	1.57731	1.41249	1.39894	0.324942	0.263612	0.285425	5.02158	0.00126203	*	up
A5BYM0	Putative uncharacterized protein OS=Vitis vinifera GN=VITISV_000741 PE=2 SV=1 - [A5BYM0_VITVI]	2.3	1		1.6772	1.79366		0.436668	0.404669	4.12541	0.0359046	*	up
F6HX66	Putative uncharacterized protein OS=Vitis vinifera GN=VIT_09s0002g05560 PE=4 SV=1 - [F6HX66_VITVI]	10.66	1	0.779051	0.821277	0.790894	0.205439	0.244043	0.266698	3.33886	0.000937502	*	up
D7TDC2	Putative uncharacterized protein OS=Vitis vinifera GN=VIT_12s0057g01540 PE=4 SV=1 - [D7TDC2_VITVI]	1.88	1	2.40695	2.41713	2.36276	0.772855	0.86757	0.705913	3.063	0.000408902	*	up
A5BL42	Putative uncharacterized protein (Fragment) OS=Vitis vinifera GN=VITISV_010558 PE=4 SV=1 - [A5BL42_VITVI]	24.76	3	2.50729	2.76348	2.2205	0.969657	0.810563	0.738812	2.97387	0.00794618	*	up
A5AZ52	Putative uncharacterized protein OS=Vitis vinifera GN=VITISV_035472 PE=3 SV=1 - [A5AZ52_VITVI]	50.25	4	1.04085	1.02195	1.07682	0.386054	0.34353	0.40614	2.76443	0.00010828	*	up
F6I2B7	Putative uncharacterized protein OS=Vitis vinifera GN=VIT_00s0480g00060 PE=4 SV=1 - [F6I2B7_VITVI]	11.75	4	1.22116	1.06337	1.23157	0.433951	0.476213	0.471595	2.54465	0.0076635	*	up
D7SLZ5	Putative uncharacterized protein OS=Vitis vinifera GN=VIT_15s0021g01420 PE=4 SV=1 - [D7SLZ5_VITVI]	24.1	7	1.05936	0.800954	1.08606	0.379416	0.356514	0.428159	2.53105	0.0156052	*	up
R4J1L0	Ribulose-1,5-bisphosphate carboxylase/oxygenase large subunit (Fragment) OS=Tetrastigma sp. Wen 11412 GN=rbcL PE=3 SV=1 - [R4J1L0_9ROSI]	66	1	0.698233	0.732999	0.76621	0.300999	0.291295	0.290618	2.48886	0.00267032	*	up
D7TJE0	Putative uncharacterized protein OS=Vitis vinifera GN=VIT_10s0003g00300 PE=2 SV=1 - [D7TJE0_VITVI]	4.68	2	0.981714	0.727061	0.812616	0.434867	0.302904	0.276169	2.48673	0.00605484	*	up
D7SZW5	Putative uncharacterized protein OS=Vitis vinifera GN=VIT_12s0034g01980 PE=4 SV=1 - [D7SZW5_VITVI]	8.08	1	2.7658	3.57207	2.94693	1.27877	1.30964	1.20417	2.44815	0.0151742	*	up
Q2I314	Ribulose bisphosphate carboxylase small chain OS=Vitis pseudoreticulata PE=2 SV=1 - [Q2I314_9ROSI]	38.33	1	0.964265	0.937892	0.936241	0.413842	0.419174	0.334812	2.4305	0.00186662	*	up
R4J1Y9	Ribulose-1,5-bisphosphate carboxylase/oxygenase large subunit (Fragment) OS=Cyphostemma mappia GN=rbcL PE=3 SV=1 - [R4J1Y9_9ROSI]	54	1	0.67224	0.725575	0.79264	0.199771	0.338008	0.376587	2.3956	0.00342201	*	up
Q1AFF5	Aldehyde dehydrogenase OS=Vitis pseudoreticulata GN=ALDH1a PE=1 SV=1 - [Q1AFF5_9ROSI]	50.73	1	0.945198	1.03718	1.00563	0.352272	0.477216	0.509888	2.23089	0.00268529	*	up
F6HK77	Putative uncharacterized protein OS=Vitis vinifera GN=VIT_12s0035g00270 PE=4 SV=1 - [F6HK77_VITVI]	30.99	3	0.962495	0.858261	0.98029	0.561094	0.35796	0.39792	2.12688	0.0110001	*	up
Q2LAM5	Aquaporin protein OS=Vitis pseudoreticulata GN=PIP2-1 PE=2 SV=1 - [Q2LAM5_9ROSI]	13.21	1	0.888654	0.909389	0.8473	0.439775	0.427981	0.376833	2.12547	0.000418645	*	up
B2CKL9	Ubiquinol oxidase OS=Vitis vinifera GN=Aox2 PE=2 SV=1 - [B2CKL9_VITVI]	16.88	5	1.28825	1.67146	1.49017	0.723628	0.74141	0.629281	2.12474	0.0197712	*	up
F6GUE3	Putative uncharacterized protein OS=Vitis vinifera GN=VIT_06s0004g01310 PE=4 SV=1 - [F6GUE3_VITVI]	19.64	1	1.94743	1.36268	1.47152	0.765216	0.809922	0.704011	2.09799	0.0457103	*	up
A5B514	Putative uncharacterized protein OS=Vitis vinifera GN=VITISV_019223 PE=2 SV=1 - [A5B514_VITVI]	33.79	3	1.72668	1.8428	1.77706	0.901887	0.926543	0.730805	2.08912	0.00474828	*	up
A5BB16	Putative uncharacterized protein OS=Vitis vinifera GN=VIT_03s0038g01330 PE=4 SV=1 - [A5BB16_VITVI]	9.32	3	1.05456	0.852154	0.633295	0.544894	0.389068	0.287379	2.07969	0.0120599	*	up
A5B2V1	Putative uncharacterized protein OS=Vitis vinifera GN=VITISV_007377 PE=4 SV=1 - [A5B2V1_VITVI]	10.71	1	1.26911	1.2034	1.20089	0.768746	0.531391	0.466869	2.07888	0.0118785	*	up
D7TC06	Putative uncharacterized protein OS=Vitis vinifera GN=VIT_11s0016g05230 PE=4 SV=1 - [D7TC06_VITVI]	8.96	1	0.812886	0.820809	0.857004	0.454837	0.479106	0.270844	2.06733	0.032254	*	up
F6GTX6	Putative uncharacterized protein OS=Vitis vinifera GN=VIT_06s0004g03390 PE=2 SV=1 - [F6GTX6_VITVI]	12.28	1	1.42172	1.46226	1.50055	0.736454	0.71862	0.68224	2.05142	0.00263139	*	up
F6HMP8	Putative uncharacterized protein OS=Vitis vinifera GN=VIT_08s0056g01690 PE=4 SV=1 - [F6HMP8_VITVI]	1.35	1	1.02367	1.0566		0.491065	0.527194		2.04297	0.00191552	*	up
A5B8T4	Putative uncharacterized protein OS=Vitis vinifera GN=VIT_10s0071g01160 PE=4 SV=1 - [A5B8T4_VITVI]	26.19	4	0.990662	0.959979	1.03283	0.422609	0.47648	0.577992	2.01984	0.00454918	*	up
D7TTY4	Putative uncharacterized protein OS=Vitis vinifera GN=VIT_02s0012g01120 PE=2 SV=1 - [D7TTY4_VITVI]	32.73	2	0.875896	0.84637	0.820809	0.465691	0.398568	0.414526	1.98867	0.000984771	*	up
I1UWW4	Ribulose bisphosphate carboxylase large chain (Fragment) OS=Cissus fuliginea GN=rbcL PE=3 SV=1 - [I1UWW4_9ROSI]	57.07	1	1.86241	1.67725		0.917388	0.869021		1.98144	0.0495711	*	up
A5BRZ2	Putative uncharacterized protein OS=Vitis vinifera GN=VITISV_002482 PE=3 SV=1 - [A5BRZ2_VITVI]	7.84	2	0.727218	0.681353	0.655173	0.434582	0.302067	0.305611	1.98007	0.00552792	*	up
D7U112	Putative uncharacterized protein OS=Vitis vinifera GN=VIT_09s0002g06660 PE=4 SV=1 - [D7U112_VITVI]	6.78	3	1.442	1.32158	1.5039	0.79915	0.653503	0.706547	1.97642	0.00460478	*	up
F6HWY7	Putative uncharacterized protein (Fragment) OS=Vitis vinifera GN=VIT_00s1937g00010 PE=3 SV=1 - [F6HWY7_VITVI]	6.6	1		2.30197	2.26587		1.20816	1.11297	1.96793	0.0167392	*	up
D7T5C1	Serine hydroxymethyltransferase OS=Vitis vinifera GN=VIT_00s0211g00120 PE=3 SV=1 - [D7T5C1_VITVI]	48.07	8	0.910656	0.923815	0.808069	0.523418	0.42548	0.402627	1.95523	0.00633011	*	up
A5BVF4	Putative uncharacterized protein OS=Vitis vinifera GN=VITISV_027630 PE=2 SV=1 - [A5BVF4_VITVI]	71.79	13	1.0845	1.02957	0.995732	0.584703	0.495849	0.519478	1.94359	0.00109672	*	up
F6HHC6	Putative uncharacterized protein OS=Vitis vinifera GN=VIT_06s0080g01020 PE=3 SV=1 - [F6HHC6_VITVI]	12.84	3	0.889701	1.23415	0.968896	0.598604	0.615408	0.381375	1.93856	0.0410756	*	up
F6I5I9	Putative uncharacterized protein OS=Vitis vinifera GN=VIT_15s0024g00040 PE=2 SV=1 - [F6I5I9_VITVI]	32.48	7	1.218	1.20985	1.23933	0.709087	0.679004	0.542142	1.89986	0.0103761	*	up
A5BE19	Phosphoribulokinase OS=Vitis vinifera GN=VITISV_011191 PE=2 SV=1 - [A5BE19_VITVI]	39.95	15	1.13888	1.07693	1.12126	0.634595	0.573477	0.551655	1.89635	0.0017322	*	up
Q9M6B5	Alcohol dehydrogenase 6 OS=Vitis vinifera GN=ADH6 PE=2 SV=1 - [Q9M6B5_VITVI]	64.74	1	0.901586	0.917378	0.929319	0.527448	0.470229	0.461378	1.8836	0.00435198	*	up
F6HNS9	Putative uncharacterized protein OS=Vitis vinifera GN=VIT_13s0019g02490 PE=4 SV=1 - [F6HNS9_VITVI]	15.96	13	0.813656	0.825397	0.839956	0.484262	0.430333	0.402738	1.88184	0.00649985	*	up
F6HBE1	Putative uncharacterized protein OS=Vitis vinifera GN=VIT_13s0064g01080 PE=4 SV=1 - [F6HBE1_VITVI]	15.38	2	1.00478	1.02896	1.17913	0.534643	0.578857	0.595805	1.87964	0.00677817	*	up
A5AE87	Putative uncharacterized protein OS=Vitis vinifera GN=VITISV_036384 PE=2 SV=1 - [A5AE87_VITVI]	6.48	3	0.670541	0.735269	0.62684	0.301195	0.431685	0.355113	1.86826	0.00822855	*	up
Q7Y043	Pathogenesis-related protein (Fragment) OS=Vitis vinifera GN=PR1 PE=2 SV=1 - [Q7Y043_VITVI]	26.47	1	1.09517	1.19722	1.12943	0.54204	0.691333	0.611037	1.85524	0.000721859	*	up
F6H9B7	Putative uncharacterized protein OS=Vitis vinifera GN=VIT_19s0177g00320 PE=4 SV=1 - [F6H9B7_VITVI]	25.45	8	1.2258	1.08301	1.17583	0.628064	0.628441	0.622777	1.85424	0.00618809	*	up
A5BA74	Putative uncharacterized protein OS=Vitis vinifera GN=VITISV_039682 PE=4 SV=1 - [A5BA74_VITVI]	14.23	2	1.01798	1.11544	1.04486	0.504324	0.59093	0.634704	1.8372	0.00565005	*	up
F6GZZ5	Putative uncharacterized protein OS=Vitis vinifera GN=VIT_18s0001g10560 PE=4 SV=1 - [F6GZZ5_VITVI]	1.78	2	0.997178	0.912892	0.99396	0.478046	0.355784	0.747688	1.83623	0.0459449	*	up
D7T9F2	Putative uncharacterized protein OS=Vitis vinifera GN=VIT_01s0011g02320 PE=4 SV=1 - [D7T9F2_VITVI]	2.81	1	1.09028	1.06081	1.04596	0.619227	0.391746	0.733877	1.83228	0.0426142	*	up
A5BEB1	Putative uncharacterized protein OS=Vitis vinifera GN=VITISV_031291 PE=2 SV=1 - [A5BEB1_VITVI]	3.28	1	1.21377	1.11134	1.34975	0.698621	0.616421	0.691506	1.83143	0.00843575	*	up
A5B2H3	Putative uncharacterized protein OS=Vitis vinifera GN=VITISV_039382 PE=2 SV=1 - [A5B2H3_VITVI]	36.65	6	1.12968	1.15363	1.23182	0.602689	0.628381	0.695435	1.82462	4.26474e-05	*	up
F6GWW4	Putative uncharacterized protein OS=Vitis vinifera GN=VIT_04s0023g01750 PE=4 SV=1 - [F6GWW4_VITVI]	0.89	1	0.941618	0.836104	0.879611	0.486452	0.473167	0.499563	1.82111	0.00499239	*	up
Q0ZJ20	Photosystem I P700 chlorophyll a apoprotein A1 OS=Vitis vinifera GN=psaA PE=3 SV=1 - [PSAA_VITVI]	13.87	12	1.07408	1.08216	1.07851	0.625724	0.567415	0.597168	1.80681	0.00158049	*	up
A5AWT3	Putative uncharacterized protein OS=Vitis vinifera GN=VIT_19s0027g00200 PE=4 SV=1 - [A5AWT3_VITVI]	24.46	5	0.702992	0.766012	0.859612	0.404093	0.43695	0.451257	1.80191	0.00881083	*	up
F6H5U3	Putative uncharacterized protein OS=Vitis vinifera GN=VIT_14s0108g00940 PE=3 SV=1 - [F6H5U3_VITVI]	2.25	1	0.853177	0.655296	0.655556	0.401013	0.393058	0.410366	1.79671	0.0404164	*	up
Q1HDV6	Glutamate dehydrogenase OS=Vitis vinifera GN=gdhB PE=2 SV=1 - [Q1HDV6_VITVI]	45.99	1	1.00436	1.09868	1.30718	0.514746	0.564014	0.821578	1.79453	0.000975203	*	up
A5C288	Putative uncharacterized protein OS=Vitis vinifera GN=VITISV_010727 PE=2 SV=1 - [A5C288_VITVI]	23.26	9	1.05646	1.06081	1.10637	0.576914	0.615698	0.605572	1.79272	0.00116377	*	up
F6HHU0	Putative uncharacterized protein OS=Vitis vinifera GN=VIT_01s0127g00740 PE=4 SV=1 - [F6HHU0_VITVI]	29.97	8	0.786367	0.835696	0.861564	0.42307	0.496222	0.475949	1.78007	0.00134577	*	up
A5AV46	Putative uncharacterized protein OS=Vitis vinifera GN=VITISV_036212 PE=4 SV=1 - [A5AV46_VITVI]	0.97	1	1.1213	1.23669	1.12147	0.622141	0.661137	0.676335	1.77558	0.00553087	*	up
F6I3H2	Putative uncharacterized protein OS=Vitis vinifera GN=VIT_10s0092g00250 PE=4 SV=1 - [F6I3H2_VITVI]	1	1	1.16986	1.2068	1.32121	0.666327	0.695753	0.724116	1.77255	0.00310673	*	up
A5B473	Putative uncharacterized protein OS=Vitis vinifera GN=VIT_08s0040g00470 PE=2 SV=1 - [A5B473_VITVI]	11.41	1		1.40135	1.46423		0.799507	0.845238	1.74226	0.00894177	*	up
D7SWF9	Putative uncharacterized protein OS=Vitis vinifera GN=VIT_07s0031g02560 PE=4 SV=1 - [D7SWF9_VITVI]	29.66	10	1.17554	1.11789	1.16726	0.662691	0.63816	0.69218	1.7364	0.000590197	*	up
A5BHE6	Putative uncharacterized protein OS=Vitis vinifera GN=VIT_09s0002g04320 PE=4 SV=1 - [A5BHE6_VITVI]	15.97	2	1.0614	1.07003	1.08344	0.648424	0.595691	0.609446	1.73443	0.00201421	*	up
A5BPG1	Putative uncharacterized protein OS=Vitis vinifera GN=VITISV_019248 PE=2 SV=1 - [A5BPG1_VITVI]	63.14	5	0.839788	0.805357	0.904556	0.57124	0.435898	0.473245	1.72232	0.0172527	*	up
D6C614	Ribulose-1,5-bisphosphate carboxylase/oxygenase large subunit (Fragment) OS=Leea indica GN=rbcL PE=3 SV=1 - [D6C614_9ROSI]	49.79	2	0.899988	0.908611	1.0067	0.519992	0.508411	0.620255	1.70763	0.000234673	*	up
A5ASG6	Putative uncharacterized protein OS=Vitis vinifera GN=VIT_12s0057g00630 PE=3 SV=1 - [A5ASG6_VITVI]	39.25	3	1.16164	1.19168	1.56917	0.747392	0.718106	0.831582	1.7076	0.032035	*	up
Q5QJA4	Harpin binding protein 1 OS=Vitis sp. NL-2003 GN=HrBP1-1 PE=2 SV=1 - [Q5QJA4_9ROSI]	33.33	7	1.24308	1.30015	1.38681	0.802061	0.769283	0.742033	1.69883	0.011758	*	up
A5C384	Putative uncharacterized protein OS=Vitis vinifera GN=VITISV_040643 PE=4 SV=1 - [A5C384_VITVI]	2.33	1		1.74053	1.5581		1.04035	0.904018	1.6965	0.021658	*	up
D7TMH3	Putative uncharacterized protein OS=Vitis vinifera GN=VIT_13s0019g03350 PE=3 SV=1 - [D7TMH3_VITVI]	35.88	13	0.99436	1.00702	0.998342	0.592654	0.614848	0.561633	1.69559	0.00108757	*	up
F6GXR5	Cytochrome b6-f complex iron-sulfur subunit OS=Vitis vinifera GN=VIT_12s0134g00510 PE=3 SV=1 - [F6GXR5_VITVI]	8.41	2	1.27124	1.58017	1.15942	0.752389	0.951304	0.668451	1.6908	0.00588637	*	up
D7U8N0	Putative uncharacterized protein OS=Vitis vinifera GN=VIT_08s0032g00690 PE=4 SV=1 - [D7U8N0_VITVI]	7.07	3	1.16287	1.08034	1.26087	0.592919	0.700786	0.782287	1.68791	0.013077	*	up
A5CB20	Putative uncharacterized protein OS=Vitis vinifera GN=VITISV_012436 PE=3 SV=1 - [A5CB20_VITVI]	41.05	2	0.725533	0.684348	0.630305	0.442225	0.416694	0.349872	1.68779	0.000301221	*	up
A5C997	Putative uncharacterized protein OS=Vitis vinifera GN=VIT_16s0100g01280 PE=4 SV=1 - [A5C997_VITVI]	13.02	2	0.790116	0.779307	0.749269	0.450194	0.449643	0.478676	1.68202	0.0047185	*	up
Q6XGX6	Putative photosystem I reaction center subunit N (Fragment) OS=Vitis vinifera GN=PsaN PE=1 SV=1 - [Q6XGX6_VITVI]	18.82	1	1.60251		1.63032	0.960879		0.962398	1.68089	0.0127804	*	up
A5BPB2	Putative uncharacterized protein OS=Vitis vinifera GN=VIT_12s0028g00320 PE=3 SV=1 - [A5BPB2_VITVI]	35.19	1	1.26245	1.23079	1.28398	0.71111	0.769741	0.772932	1.67595	0.00263438	*	up
E0CR63	Putative uncharacterized protein OS=Vitis vinifera GN=VIT_18s0001g02740 PE=4 SV=1 - [E0CR63_VITVI]	25.56	6	1.04495	1.05562	1.12234	0.656299	0.580298	0.692614	1.67059	0.00335214	*	up
F6GTM0	Putative uncharacterized protein OS=Vitis vinifera GN=VIT_17s0000g10020 PE=4 SV=1 - [F6GTM0_VITVI]	16.96	3	1.42868	1.49193	1.35037	0.841455	0.904202	0.819959	1.6647	0.00111782	*	up
F6HSH9	Putative uncharacterized protein OS=Vitis vinifera GN=VIT_14s0006g00630 PE=4 SV=1 - [F6HSH9_VITVI]	7.96	2	1.01978	1.14014	1.12558	0.641963	0.546775	0.78586	1.66388	0.0311433	*	up
F6HH94	Phospholipase D OS=Vitis vinifera GN=VIT_11s0016g05370 PE=3 SV=1 - [F6HH94_VITVI]	5.04	1	0.711998	0.770305	0.903623	0.379644	0.506112	0.548319	1.66374	0.00735379	*	up
F6HNR2	Putative uncharacterized protein OS=Vitis vinifera GN=VIT_13s0019g02760 PE=3 SV=1 - [F6HNR2_VITVI]	37.14	1	1.04596	0.989225	1.03128	0.661118	0.586613	0.599524	1.66001	0.00113035	*	up
F6I0K4	Catalase OS=Vitis vinifera GN=VIT_04s0044g00020 PE=2 SV=1 - [F6I0K4_VITVI]	69.92	22	0.763732	0.753367	0.760104	0.457733	0.461269	0.455212	1.65709	0.00021955	*	up
F6GZR8	Putative uncharacterized protein OS=Vitis vinifera GN=VIT_18s0001g13770 PE=2 SV=1 - [F6GZR8_VITVI]	10.08	4	1.27609	1.61696	1.60059	0.891922	0.907166	0.918291	1.65367	0.0296371	*	up
A5AEA1	Putative uncharacterized protein OS=Vitis vinifera GN=VITISV_008568 PE=4 SV=1 - [A5AEA1_VITVI]	14.29	2		1.05229	0.990495		0.648709	0.587436	1.65254	0.000411979	*	up
D7TQ83	Putative uncharacterized protein OS=Vitis vinifera GN=VIT_08s0040g03400 PE=3 SV=1 - [D7TQ83_VITVI]	5.25	2	0.794946	0.769345	0.727043	0.483412	0.474587	0.428744	1.65231	0.000286513	*	up
A5BIY8	Putative uncharacterized protein OS=Vitis vinifera GN=VITISV_025426 PE=4 SV=1 - [A5BIY8_VITVI]	21.97	5	0.939972	0.972388	0.993205	0.64623	0.523298	0.591239	1.65017	0.014214	*	up
A5BGW3	Putative uncharacterized protein OS=Vitis vinifera GN=VITISV_030015 PE=2 SV=1 - [A5BGW3_VITVI]	8.02	1		1.01528	1.15721		0.603959	0.715993	1.64588	0.0223207	*	up
A5AGQ2	Putative uncharacterized protein OS=Vitis vinifera GN=VITISV_003816 PE=3 SV=1 - [A5AGQ2_VITVI]	10.62	1	1.14758	1.2092		0.654072	0.778896		1.64468	0.043492	*	up
D7TWA1	Putative uncharacterized protein OS=Vitis vinifera GN=VIT_02s0025g04710 PE=4 SV=1 - [D7TWA1_VITVI]	11.04	4	0.846277	0.917703	0.913906	0.525046	0.549558	0.555213	1.64306	0.00167707	*	up
F6GXI3	Putative uncharacterized protein OS=Vitis vinifera GN=VIT_11s0052g00550 PE=4 SV=1 - [F6GXI3_VITVI]	9.55	3	1.07177	1.31612	1.48825	0.75676	0.805703	0.800592	1.64031	0.0426357	*	up
D7U572	Peptidyl-prolyl cis-trans isomerase OS=Vitis vinifera GN=VIT_03s0038g02200 PE=3 SV=1 - [D7U572_VITVI]	8.52	1	1.13713	1.10164	1.20195	0.675113	0.658064	0.766385	1.63878	0.000306856	*	up
F6HFZ9	Putative uncharacterized protein OS=Vitis vinifera GN=VIT_01s0010g01450 PE=4 SV=1 - [F6HFZ9_VITVI]	1.84	1	1.25489	1.19596		0.808037	0.689169		1.63695	0.0399611	*	up
E0CRP4	Putative uncharacterized protein OS=Vitis vinifera GN=VIT_18s0001g06370 PE=3 SV=1 - [E0CRP4_VITVI]	42.73	12	1.09979	1.13108	1.05129	0.727449	0.671928	0.612228	1.63161	0.00381549	*	up
G8DJL7	Ribulose bisphosphate carboxylase large chain (Fragment) OS=Ampelopsis arborea GN=rbcL PE=3 SV=1 - [G8DJL7_9ROSI]	60.4	2	1.13046	1.05523	1.13441	0.716499	0.603502	0.718335	1.62883	0.000821444	*	up
D7SSK1	Putative uncharacterized protein OS=Vitis vinifera GN=VIT_00s0259g00120 PE=4 SV=1 - [D7SSK1_VITVI]	5.45	3	1.47184	1.11223	1.37282	0.801058	0.749405	0.881854	1.6268	0.0295276	*	up
A5AVI4	Putative uncharacterized protein OS=Vitis vinifera GN=VITISV_008479 PE=4 SV=1 - [A5AVI4_VITVI]	39.58	2	0.865031	0.923337	0.948791	0.38017	0.617447	0.686219	1.62555	0.0355579	*	up
Q0ZIW7	Photosystem I iron-sulfur center OS=Vitis vinifera GN=psaC PE=3 SV=1 - [PSAC_VITVI]	71.6	7	0.998441	1.07142	1.06495	0.63447	0.651181	0.653665	1.61645	0.00191345	*	up
A5ALX7	Putative uncharacterized protein OS=Vitis vinifera GN=VITISV_038998 PE=2 SV=1 - [A5ALX7_VITVI]	38.69	3	0.984573	0.920629	0.925266	0.599533	0.581676	0.570653	1.61569	0.0014132	*	up
Q0ZIY9	Cytochrome b6 OS=Vitis vinifera GN=petB PE=3 SV=1 - [CYB6_VITVI]	21.4	3	1.24077	1.36496	1.17094	0.806733	0.817134	0.715714	1.61425	0.00527819	*	up
D7SPM2	Putative uncharacterized protein OS=Vitis vinifera GN=VIT_04s0023g00860 PE=2 SV=1 - [D7SPM2_VITVI]	14.15	3	1.28902		1.36302	0.823304		0.833112	1.60107	0.04099	*	up
A5ASW8	Putative uncharacterized protein OS=Vitis vinifera GN=VIT_12s0055g01110 PE=4 SV=1 - [A5ASW8_VITVI]	15.95	4	1.22614	1.22893	1.30758	0.775969	0.819398	0.757877	1.59892	0.00776369	*	up
A5B0Z6	Putative uncharacterized protein OS=Vitis vinifera GN=VITISV_033223 PE=2 SV=1 - [A5B0Z6_VITVI]	33.19	8	1.14997	1.26164	1.24389	0.815034	0.77831	0.695614	1.59702	0.0186746	*	up
F6H7L5	Putative uncharacterized protein OS=Vitis vinifera GN=VIT_10s0116g01660 PE=4 SV=1 - [F6H7L5_VITVI]	10.62	3	1.03544	0.880874	1.07517	0.602354	0.443102	0.827886	1.59687	0.0271771	*	up
D7UCH9	Reticulon-like protein OS=Vitis vinifera GN=VIT_15s0046g01760 PE=4 SV=1 - [D7UCH9_VITVI]	23.14	5	0.826518	0.883127	0.896681	0.516125	0.46412	0.660107	1.58888	0.026023	*	up
A5AER7	Putative uncharacterized protein OS=Vitis vinifera GN=VITISV_000418 PE=2 SV=1 - [A5AER7_VITVI]	40.92	22	1.10843	1.0998	1.08905	0.718729	0.676002	0.692266	1.57992	0.00066246	*	up
D7U9D0	Putative uncharacterized protein OS=Vitis vinifera GN=VIT_18s0041g00350 PE=4 SV=1 - [D7U9D0_VITVI]	8.01	1	1.27429	0.933736	1.19509	0.882066	0.551749	0.720866	1.5794	0.0048837	*	up
F6GWQ0	Fructose-bisphosphate aldolase OS=Vitis vinifera GN=VIT_04s0023g03010 PE=3 SV=1 - [F6GWQ0_VITVI]	32.58	4	0.923472	0.78277	0.972659	0.615387	0.463828	0.617781	1.57861	0.00186118	*	up
D7TB03	Putative uncharacterized protein OS=Vitis vinifera GN=VIT_01s0010g03850 PE=4 SV=1 - [D7TB03_VITVI]	5.17	3	0.98495	1.07579	1.35366	0.655781	0.628162	0.87983	1.57799	0.0112043	*	up
F6HCJ1	Putative uncharacterized protein OS=Vitis vinifera GN=VIT_11s0118g00810 PE=2 SV=1 - [F6HCJ1_VITVI]	2.71	1	1.467	1.42411	1.4786	0.897077	0.951632	0.934067	1.57027	0.00303011	*	up
F6I407	Putative uncharacterized protein OS=Vitis vinifera GN=VIT_18s0041g00430 PE=2 SV=1 - [F6I407_VITVI]	37.29	23	1.23958	1.29278	1.28133	0.821513	0.821573	0.807105	1.55649	0.00160643	*	up
Q0ZJ24	Photosystem II CP43 chlorophyll apoprotein OS=Vitis vinifera GN=psbC PE=3 SV=1 - [PSBC_VITVI]	30.23	12	1.13906	1.15799	1.15952	0.755509	0.717695	0.749507	1.55511	0.00158456	*	up
A5C3D4	Putative uncharacterized protein OS=Vitis vinifera GN=VITISV_039112 PE=2 SV=1 - [A5C3D4_VITVI]	42.16	8	0.918886	0.962605	0.892789	0.579584	0.673689	0.531146	1.55472	0.00422242	*	up
D7TG95	Putative uncharacterized protein OS=Vitis vinifera GN=VIT_00s0558g00020 PE=4 SV=1 - [D7TG95_VITVI]	0.63	1	0.898293	0.791059	0.806429	0.583046	0.514647	0.50889	1.55347	0.00143111	*	up
E3VWY7	Putative vacuolar glucose transporter (Fragment) OS=Vitis vinifera GN=VGT1 PE=3 SV=1 - [E3VWY7_VITVI]	10.38	3	1.18141	1.26417	1.23343	0.748567	0.963954	0.658433	1.5517	0.031551	*	up
A5AJN1	Putative uncharacterized protein OS=Vitis vinifera GN=VITISV_036125 PE=4 SV=1 - [A5AJN1_VITVI]	24.02	7	0.941044	0.973462	0.989603	0.730046	0.573653	0.568237	1.55139	0.03571	*	up
A5B1D3	Putative uncharacterized protein OS=Vitis vinifera GN=VIT_12s0028g01080 PE=2 SV=1 - [A5B1D3_VITVI]	35.91	12	0.924442	0.957092	0.956714	0.629613	0.583476	0.618331	1.54975	0.00457807	*	up
A5AMY6	Putative uncharacterized protein OS=Vitis vinifera GN=VITISV_010210 PE=2 SV=1 - [A5AMY6_VITVI]	1.24	1	1.12155	1.10522	0.940425	0.740068	0.686317	0.617389	1.54968	0.00550342	*	up
D7SMQ9	Putative uncharacterized protein OS=Vitis vinifera GN=VIT_14s0083g00110 PE=4 SV=1 - [D7SMQ9_VITVI]	41.43	11	0.865014	0.848451	0.840038	0.533915	0.575097	0.540302	1.54822	0.00305252	*	up
A5BYM9	Putative uncharacterized protein OS=Vitis vinifera GN=VITISV_043295 PE=4 SV=1 - [A5BYM9_VITVI]	0.86	1	0.983667		1	0.640693		0.640826	1.5479	0.0146857	*	up
E0CUS6	Putative uncharacterized protein OS=Vitis vinifera GN=VIT_16s0050g01490 PE=4 SV=1 - [E0CUS6_VITVI]	30.18	4	1.02327	0.923708	0.972743	0.5253	0.660983	0.700467	1.54748	0.0464009	*	up
F6I307	Putative uncharacterized protein OS=Vitis vinifera GN=VIT_15s0048g02240 PE=4 SV=1 - [F6I307_VITVI]	3.28	1	0.781337	0.919639	0.810771	0.435709	0.597122	0.590479	1.5473	0.016492	*	up
F6GY60	Putative uncharacterized protein OS=Vitis vinifera GN=VIT_18s0072g00160 PE=2 SV=1 - [F6GY60_VITVI]	7.83	3	0.96036	0.945686	0.729886	0.576986	0.649381	0.479101	1.54558	0.015366	*	up
A5B8E9	Putative uncharacterized protein OS=Vitis vinifera GN=VITISV_030219 PE=2 SV=1 - [A5B8E9_VITVI]	12.32	1	1.54396	1.41917		0.986559	0.933237		1.54346	0.043542	*	up
A5BCS8	Putative uncharacterized protein OS=Vitis vinifera GN=VITISV_021726 PE=2 SV=1 - [A5BCS8_VITVI]	52.97	17	0.892565	0.854991	0.832498	0.570951	0.566971	0.536332	1.54102	0.00112094	*	up
A5C347	Putative uncharacterized protein OS=Vitis vinifera GN=VIT_17s0000g05650 PE=4 SV=1 - [A5C347_VITVI]	9.84	2	1.16989	1.30267	1.15538	0.836316	0.692177	0.826156	1.54076	0.0448455	*	up
A5BX24	Putative uncharacterized protein OS=Vitis vinifera GN=VIT_03s0063g00130 PE=3 SV=1 - [A5BX24_VITVI]	32.64	1	1.19793	1.19206	1.09523	0.763172	0.731293	0.768593	1.54005	0.0100107	*	up
A5B3K2	Putative uncharacterized protein OS=Vitis vinifera GN=VIT_01s0011g00560 PE=4 SV=1 - [A5B3K2_VITVI]	66.32	15	1.05872	1.04986	1.0194	0.674794	0.673523	0.683652	1.53938	0.00167116	*	up
A5AKB1	Putative uncharacterized protein OS=Vitis vinifera GN=VITISV_012048 PE=4 SV=1 - [A5AKB1_VITVI]	50.89	13	1.1478	1.16154	1.09846	0.76244	0.730926	0.72158	1.53855	0.0017551	*	up
Q0ZJ25	Photosystem II D2 protein OS=Vitis vinifera GN=psbD PE=3 SV=1 - [PSBD_VITVI]	20.4	5	1.14868	1.17194	1.13532	0.747064	0.722739	0.778709	1.53699	0.00438207	*	up
D7T2W3	Putative uncharacterized protein OS=Vitis vinifera GN=VIT_13s0064g01430 PE=1 SV=1 - [D7T2W3_VITVI]	9.72	2	0.879328	0.780045	0.842688	0.55377	0.531219	0.545383	1.53466	0.00589347	*	up
A5BWH3	Putative uncharacterized protein OS=Vitis vinifera GN=VITISV_018645 PE=4 SV=1 - [A5BWH3_VITVI]	3.27	3	0.859899	0.976152	0.934169	0.591745	0.589295	0.626246	1.53281	0.0116056	*	up
F6GT65	Putative uncharacterized protein OS=Vitis vinifera GN=VIT_17s0000g06450 PE=2 SV=1 - [F6GT65_VITVI]	20.07	4	1.2226	1.21571	1.13693	0.824387	0.770293	0.743031	1.52938	0.00159655	*	up
E0CQ80	Putative uncharacterized protein OS=Vitis vinifera GN=VIT_18s0001g14500 PE=3 SV=1 - [E0CQ80_VITVI]	24.08	1	1.08827	1.14848	1.1611	0.703733	0.726198	0.794066	1.52781	0.00173166	*	up
L7NSL7	Tonoplastic 21-1 aquaporin OS=Vitis vinifera PE=2 SV=1 - [L7NSL7_VITVI]	9.24	2	1.44159	1.31479	1.45221	0.912854	0.922393	0.922992	1.52582	0.00875129	*	up
F6HTM3	Putative uncharacterized protein OS=Vitis vinifera GN=VIT_03s0017g01690 PE=4 SV=1 - [F6HTM3_VITVI]	29.17	6	1.06352	1.08715	1.09968	0.673598	0.7528	0.703911	1.52576	0.00273677	*	up
D7TNE5	Putative uncharacterized protein OS=Vitis vinifera GN=VIT_01s0026g01640 PE=2 SV=1 - [D7TNE5_VITVI]	31.64	10	1.12631	1.14226	1.24161	0.709976	0.773796	0.818099	1.52493	0.00183483	*	up
D7TMG7	Putative uncharacterized protein OS=Vitis vinifera GN=VIT_13s0019g03400 PE=4 SV=1 - [D7TMG7_VITVI]	7.18	1	1.48814	1.36131	1.41899	0.847958	1.04198	0.909506	1.52474	0.0343374	*	up
F6I109	Putative uncharacterized protein OS=Vitis vinifera GN=VIT_03s0038g02230 PE=4 SV=1 - [F6I109_VITVI]	15.63	11	0.532507	0.4888	0.622647	0.331788	0.363224	0.386074	1.52065	0.0290655	*	up
A5B1Y5	Superoxide dismutase [Cu-Zn] OS=Vitis vinifera GN=VITISV_017620 PE=2 SV=1 - [A5B1Y5_VITVI]	38.68	6	0.975045	0.942026	0.945252	0.669688	0.61211	0.604625	1.51733	0.00102843	*	up
D7U7H2	Methionine aminopeptidase 2 OS=Vitis vinifera GN=VIT_15s0048g02150 PE=3 SV=1 - [D7U7H2_VITVI]	4.76	3	1.50426	1.32322	1.57267	0.944776	0.973476	0.984588	1.51581	0.0219206	*	up
F6H5V8	Putative uncharacterized protein OS=Vitis vinifera GN=VIT_14s0108g01160 PE=4 SV=1 - [F6H5V8_VITVI]	40.47	8	0.976193	1.00373	0.935963	0.647198	0.660781	0.616115	1.51546	0.000412531	*	up
D7TYW5	Putative uncharacterized protein OS=Vitis vinifera GN=VIT_00s0370g00060 PE=4 SV=1 - [D7TYW5_VITVI]	6.43	1	0.608832	0.775518	0.623853	0.426141	0.512416	0.387824	1.51405	0.0106307	*	up
F6HHS0	Putative uncharacterized protein OS=Vitis vinifera GN=VIT_00s0323g00060 PE=4 SV=1 - [F6HHS0_VITVI]	18.41	2	1.13461	1.14472	1.1874	0.740605	0.729778	0.819877	1.51368	0.00122127	*	up
F6H6W4	Putative uncharacterized protein OS=Vitis vinifera GN=VIT_05s0077g02020 PE=4 SV=1 - [F6H6W4_VITVI]	20.5	5	0.809211	0.695031	0.716257	0.509971	0.457757	0.501435	1.5114	0.0100072	*	up
D7TWP2	Carbonic anhydrase OS=Vitis vinifera GN=VIT_14s0066g01210 PE=3 SV=1 - [D7TWP2_VITVI]	34.63	9	1.45474	1.44571	1.46839	0.94941	0.993116	0.954648	1.50797	0.00151797	*	up
D7U7W7	Putative uncharacterized protein OS=Vitis vinifera GN=VIT_15s0048g00420 PE=3 SV=1 - [D7U7W7_VITVI]	13.21	2	1.45621	1.33357	1.22813	0.91015	0.910109	0.844506	1.50779	0.0115394	*	up
F6HHD0	Putative uncharacterized protein OS=Vitis vinifera GN=VIT_06s0080g00980 PE=3 SV=1 - [F6HHD0_VITVI]	49.84	12	1.08256	1.10262	1.0738	0.749829	0.6989	0.71521	1.50604	0.00321448	*	up
F6H3U9	Aspartate aminotransferase OS=Vitis vinifera GN=VIT_04s0008g06040 PE=2 SV=1 - [F6H3U9_VITVI]	51.15	1	0.770415	0.719369	0.651868	0.510251	0.461109	0.45178	1.50488	0.00670814	*	up
A5B8K3	Putative uncharacterized protein OS=Vitis vinifera GN=VIT_14s0066g00960 PE=4 SV=1 - [A5B8K3_VITVI]	95.61	8	0.937599	0.998538	0.87977	1.39089	1.43101	1.41352	0.664847	0.00423186	*	down
D7SNC1	Putative uncharacterized protein OS=Vitis vinifera GN=VIT_06s0061g00550 PE=4 SV=1 - [D7SNC1_VITVI]	14.09	4	1.15062	1.13731	1.17908	1.69102	1.79266	1.73741	0.664039	0.00370837	*	down
A5BAZ0	Putative uncharacterized protein OS=Vitis vinifera GN=VITISV_042376 PE=2 SV=1 - [A5BAZ0_VITVI]	49.1	7	0.888293	0.838767	0.715882	1.20883	1.2229	1.24823	0.66385	0.0223857	*	down
D7TH43	Putative uncharacterized protein OS=Vitis vinifera GN=VIT_08s0007g02620 PE=3 SV=1 - [D7TH43_VITVI]	28.37	1	1.09582	1.01273	1.03571	1.65418	1.57852	1.52388	0.661035	0.00210992	*	down
A5C7R4	Putative uncharacterized protein OS=Vitis vinifera GN=VIT_09s0002g02560 PE=4 SV=1 - [A5C7R4_VITVI]	34.23	8	0.839853	0.747434	0.783906	1.21477	1.20035	1.1722	0.660992	0.00351108	*	down
A5AQJ6	Putative uncharacterized protein OS=Vitis vinifera GN=VITISV_039788 PE=2 SV=1 - [A5AQJ6_VITVI]	8.21	1	0.541093	0.623276	0.544461	0.84816	0.884294	0.858151	0.659626	0.00316079	*	down
F6GSH2	Putative uncharacterized protein OS=Vitis vinifera GN=VIT_17s0000g09230 PE=4 SV=1 - [F6GSH2_VITVI]	17.82	7	0.755249	0.924176	0.718566	1.11851	1.26914	1.26715	0.656122	0.0232628	*	down
A5ALD6	Putative uncharacterized protein OS=Vitis vinifera GN=VITISV_042076 PE=2 SV=1 - [A5ALD6_VITVI]	2.84	1	0.672413	0.881469	0.806844	1.07381	1.23049	1.29544	0.655804	0.00957542	*	down
F6HV83	Putative uncharacterized protein OS=Vitis vinifera GN=VIT_14s0066g00010 PE=4 SV=1 - [F6HV83_VITVI]	2.1	1	1.03032	1.11393	1.2447	1.73447	1.65506	1.78819	0.654526	0.00808832	*	down
F6HE24	Putative uncharacterized protein OS=Vitis vinifera GN=VIT_05s0020g00490 PE=3 SV=1 - [F6HE24_VITVI]	49.73	2	0.803327	0.708339	0.767946	1.18152	1.19607	1.11274	0.653123	0.01125	*	down
A5AUJ0	Putative uncharacterized protein OS=Vitis vinifera GN=VIT_02s0033g00180 PE=4 SV=1 - [A5AUJ0_VITVI]	21.02	1	0.559359	0.726546	0.689203	0.876223	1.17555	0.987105	0.649947	0.0174921	*	down
A5B0J4	Putative uncharacterized protein OS=Vitis vinifera GN=VITISV_028292 PE=4 SV=1 - [A5B0J4_VITVI]	3.64	1		0.705192	0.771797		1.13288	1.13991	0.649858	0.0475763	*	down
A5BMU2	Putative uncharacterized protein OS=Vitis vinifera GN=VITISV_012581 PE=2 SV=1 - [A5BMU2_VITVI]	45.85	8	0.983047	0.940999	1.06173	1.62313	1.49138	1.49453	0.647809	0.01208	*	down
F6H8G5	Putative uncharacterized protein OS=Vitis vinifera GN=VIT_00s2576g00010 PE=4 SV=1 - [F6H8G5_VITVI]	42.06	7	0.995841	1.00052	0.991346	1.55943	1.55184	1.52021	0.645086	0.000344116	*	down
D7STQ8	Putative uncharacterized protein OS=Vitis vinifera GN=VIT_04s0008g01200 PE=4 SV=1 - [D7STQ8_VITVI]	9.14	2	0.676169	0.695092	0.684214	1.03771	1.06525	1.1047	0.640802	0.00228318	*	down
F6GSQ6	Putative uncharacterized protein OS=Vitis vinifera GN=VIT_17s0000g08360 PE=4 SV=1 - [F6GSQ6_VITVI]	0.74	1	0.72559	0.786266	0.812546	1.21195	1.17784	1.24024	0.640327	0.00400298	*	down
D7SKL7	Putative uncharacterized protein OS=Vitis vinifera GN=VIT_06s0004g04090 PE=3 SV=1 - [D7SKL7_VITVI]	33.55	1	0.763655	0.780059	0.84951	1.26229	1.26416	1.22174	0.6385	0.00772653	*	down
D7TRS2	Putative uncharacterized protein OS=Vitis vinifera GN=VIT_00s0346g00110 PE=3 SV=1 - [D7TRS2_VITVI]	48.89	10	0.993253	1.04996	0.978561	1.65801	1.55609	1.52273	0.637932	0.00692267	*	down
F6HLH5	Putative uncharacterized protein OS=Vitis vinifera GN=VIT_08s0007g06710 PE=2 SV=1 - [F6HLH5_VITVI]	27.09	4	0.604815	0.681058	0.619749	1.03533	1.05496	0.900388	0.637187	0.0142824	*	down
Q2UVB4	Beta-1,2-xylosyltransferase (Fragment) OS=Vitis vinifera GN=xt1 PE=2 SV=1 - [Q2UVB4_VITVI]	3.19	1	0.799553	0.912961	0.998686	1.42128	1.3688	1.47143	0.636205	0.0102422	*	down
F6I369	Putative uncharacterized protein OS=Vitis vinifera GN=VIT_15s0048g00960 PE=4 SV=1 - [F6I369_VITVI]	17.08	6	0.829527	0.815663	0.884661	1.33202	1.24566	1.40622	0.635018	0.00329506	*	down
E0CQG0	Putative uncharacterized protein OS=Vitis vinifera GN=VIT_18s0001g12830 PE=4 SV=1 - [E0CQG0_VITVI]	12.01	4	1.05879	0.9938	1.08281	1.46426	1.57884	1.90426	0.633753	0.0375476	*	down
A5BR37	Putative uncharacterized protein OS=Vitis vinifera GN=VITISV_021790 PE=2 SV=1 - [A5BR37_VITVI]	4.61	1	0.948904	0.848257	0.839214	1.47485	1.31707	1.37509	0.632677	0.00167318	*	down
D7SHT5	Putative uncharacterized protein OS=Vitis vinifera GN=VIT_17s0000g08170 PE=3 SV=1 - [D7SHT5_VITVI]	26.39	2	0.929219	0.944385	0.938716	1.3973	1.36402	1.69419	0.6312	0.0347208	*	down
D7TWD7	Putative uncharacterized protein OS=Vitis vinifera GN=VIT_02s0025g05090 PE=3 SV=1 - [D7TWD7_VITVI]	3.1	1	0.897947	0.696814	0.836891	1.36901	1.21437	1.27359	0.630458	0.00242263	*	down
A5BX02	Putative uncharacterized protein OS=Vitis vinifera GN=VITISV_000710 PE=4 SV=1 - [A5BX02_VITVI]	3.11	1	1.08258	1.06863	1.1164	1.80933	1.55635	1.82986	0.628926	0.0142532	*	down
F6I1W0	Putative uncharacterized protein OS=Vitis vinifera GN=VIT_17s0000g00920 PE=3 SV=1 - [F6I1W0_VITVI]	42.77	16	1.13485	1.13403	1.17182	1.82769	1.85402	1.80393	0.627217	0.00144942	*	down
D7TQR2	Putative uncharacterized protein OS=Vitis vinifera GN=VIT_08s0040g01270 PE=4 SV=1 - [D7TQR2_VITVI]	7.65	3	1.10288	1.13733	1.12838	1.65632	1.74506	1.97196	0.626907	0.0173	*	down
P52596	Glutamate dehydrogenase OS=Vitis vinifera GN=GDH PE=2 SV=1 - [DHE3_VITVI]	26.28	2	1.01051	1.06401	1.12623	1.57366	1.59813	1.93643	0.62659	0.018454	*	down
F6I0J9	Putative uncharacterized protein OS=Vitis vinifera GN=VIT_04s0044g00130 PE=2 SV=1 - [F6I0J9_VITVI]	1.41	1	0.548258	0.470033	0.537602	0.861534	0.868011	0.764677	0.623799	0.0239889	*	down
D7UA89	Putative uncharacterized protein OS=Vitis vinifera GN=VIT_14s0060g00550 PE=2 SV=1 - [D7UA89_VITVI]	31.91	2	1.1108	1.39357	1.48354	1.66661	2.34288	2.40021	0.622168	0.0235337	*	down
A3FA69	Aquaporin PIP24 OS=Vitis vinifera GN=PIP2;4 PE=2 SV=1 - [A3FA69_VITVI]	23.94	5	0.845758	0.845055	0.846399	1.43753	1.35403	1.29372	0.621063	0.00651237	*	down
B9UD35	Seed imbibition protein 1 OS=Vitis vinifera GN=SIP1 PE=2 SV=1 - [B9UD35_VITVI]	26.87	14	1.14899	1.12022	1.08203	1.87998	1.76323	1.76157	0.62005	0.00138701	*	down
A5BCR9	Putative uncharacterized protein OS=Vitis vinifera GN=VITISV_021635 PE=2 SV=1 - [A5BCR9_VITVI]	28.08	14	0.670533	0.790793	0.801071	1.22068	1.19492	1.23716	0.619366	0.00902008	*	down
A5BBF4	Putative uncharacterized protein OS=Vitis vinifera GN=VITISV_020701 PE=2 SV=1 - [A5BBF4_VITVI]	6.06	2	1.1374	0.946876	1.00328	1.84752	1.38689	1.7522	0.619168	0.022754	*	down
D7STK8	Putative uncharacterized protein OS=Vitis vinifera GN=VIT_04s0008g00640 PE=4 SV=1 - [D7STK8_VITVI]	15.63	6	0.785829	0.785592	0.685921	1.16169	1.26824	1.21848	0.618719	0.00978876	*	down
F6HS15	Putative uncharacterized protein (Fragment) OS=Vitis vinifera GN=VIT_00s2531g00010 PE=4 SV=1 - [F6HS15_VITVI]	9.52	1	0.625752	0.709632	0.831227	1.11875	1.22358	1.21301	0.609395	0.00775752	*	down
D7TA34	Putative uncharacterized protein OS=Vitis vinifera GN=VIT_04s0079g00600 PE=3 SV=1 - [D7TA34_VITVI]	47.34	15	1.04072	1.03688	1.00476	1.66723	1.78298	1.62115	0.607794	0.00392344	*	down
C5DB50	Putative 2,3-bisphosphoglycerate-independent phosphoglycerate mutase OS=Vitis vinifera GN=VIT_08s0056g00200 PE=2 SV=1 - [C5DB50_VITVI]	64.4	1	1.13988	1.24554	1.22616	1.99914	1.94267	2.01449	0.606346	0.00358532	*	down
Q9FS42	Pathogenesis-related protein 10 OS=Vitis vinifera GN=PR10.1 PE=2 SV=1 - [Q9FS42_VITVI]	67.3	3	1.77592	1.53485	1.59397	2.54034	2.48237	3.12143	0.602241	0.0424939	*	down
F6H725	Putative uncharacterized protein OS=Vitis vinifera GN=VIT_05s0077g01040 PE=3 SV=1 - [F6H725_VITVI]	17.67	4	0.564532	0.611372	0.724701	1.02312	1.07039	1.07517	0.599812	0.00721975	*	down
A5C0I8	Putative uncharacterized protein OS=Vitis vinifera GN=VIT_04s0044g01110 PE=3 SV=1 - [A5C0I8_VITVI]	64.74	2	1.08587	1.16172	1.15949	1.8966	1.77033	2.03986	0.597022	0.0111153	*	down
F6HJZ4	Putative uncharacterized protein OS=Vitis vinifera GN=VIT_12s0035g01910 PE=3 SV=1 - [F6HJZ4_VITVI]	20.4	4	1.2795	1.2891	1.54857	2.23336	1.97269	2.69211	0.59685	0.0201026	*	down
D7TU67	Putative uncharacterized protein OS=Vitis vinifera GN=VIT_03s0017g00870 PE=4 SV=1 - [D7TU67_VITVI]	25.76	5	0.972909	0.85858	1.12872	1.77079	1.52704	1.67848	0.594858	0.0111757	*	down
A3FA65	Aquaporin PIP1;3 OS=Vitis vinifera GN=PIP1;3 PE=2 SV=1 - [A3FA65_VITVI]	24.74	1	0.543053	0.584824	0.637445	0.80917	1.03392	1.13777	0.59222	0.0294281	*	down
A5APN1	Chorismate synthase OS=Vitis vinifera GN=VITISV_025571 PE=2 SV=1 - [A5APN1_VITVI]	35.55	1	1.06677	1.20154	1.25392	1.83345	1.78843	2.32582	0.5922	0.0293169	*	down
D7T8E1	Putative uncharacterized protein OS=Vitis vinifera GN=VIT_01s0011g06540 PE=4 SV=1 - [D7T8E1_VITVI]	16.24	7	0.855442	0.763574	0.7443	1.33658	1.2823	1.38531	0.59021	0.0076958	*	down
F6HEM1	40S ribosomal protein S8 OS=Vitis vinifera GN=VIT_19s0090g01570 PE=3 SV=1 - [F6HEM1_VITVI]	47.49	5	0.771256	0.644361	0.776419	1.3318	1.22232	1.1732	0.588098	0.0124786	*	down
F6H8J1	Putative uncharacterized protein OS=Vitis vinifera GN=VIT_05s0049g01090 PE=4 SV=1 - [F6H8J1_VITVI]	26.87	2	0.856079	0.882635	0.829981	1.49823	1.41492	1.45935	0.587466	0.0033116	*	down
F6GZ23	Putative uncharacterized protein (Fragment) OS=Vitis vinifera GN=VIT_00s0274g00090 PE=3 SV=1 - [F6GZ23_VITVI]	35.91	5	1.14292	1.26452	1.20864	1.85546	2.50853	1.93846	0.573758	0.0358805	*	down
F6GWC0	Putative uncharacterized protein OS=Vitis vinifera GN=VIT_05s0029g01070 PE=4 SV=1 - [F6GWC0_VITVI]	1.69	1	0.834362	0.741918	0.905931	1.4883	1.39553	1.46129	0.571264	0.00277951	*	down
E0CRK9	Putative uncharacterized protein OS=Vitis vinifera GN=VIT_18s0001g05690 PE=4 SV=1 - [E0CRK9_VITVI]	14.49	2	1.29368	1.10908	1.07868	2.23285	1.9184	1.97213	0.568548	0.00185948	*	down
A5BPV5	Putative uncharacterized protein OS=Vitis vinifera GN=VITISV_014635 PE=3 SV=1 - [A5BPV5_VITVI]	18.87	2	1.05086	1.19649	1.11095	1.68027	2.38792	1.88377	0.564232	0.0359899	*	down
D7TPV8	Putative uncharacterized protein OS=Vitis vinifera GN=VIT_03s0063g01880 PE=4 SV=1 - [D7TPV8_VITVI]	1.06	1	0.327927	0.276174	0.356245	0.530099	0.524329	0.648202	0.564037	0.0107978	*	down
F6HN96	Putative uncharacterized protein OS=Vitis vinifera GN=VIT_13s0019g00250 PE=3 SV=1 - [F6HN96_VITVI]	38.71	4	0.743594	0.802129	0.848652	1.34394	1.50933	1.39864	0.56313	0.0055574	*	down
A5BIX5	Putative uncharacterized protein (Fragment) OS=Vitis vinifera GN=VITISV_011488 PE=4 SV=1 - [A5BIX5_VITVI]	6.99	2	0.826554	0.791537	0.687122	1.42485	1.41416	1.26229	0.562068	0.000523399	*	down
F6HQZ6	Putative uncharacterized protein OS=Vitis vinifera GN=VIT_08s0040g02360 PE=4 SV=1 - [F6HQZ6_VITVI]	6.05	3	0.924441	0.596288	0.583662	1.33391	1.10639	1.32611	0.558725	0.0302448	*	down
F6HRK8	Putative uncharacterized protein OS=Vitis vinifera GN=VIT_00s0187g00040 PE=2 SV=1 - [F6HRK8_VITVI]	11.86	1	1.16258	1.02936	1.20859	2.35544	1.65273	2.10535	0.556231	0.0315105	*	down
F6GV39	Histone H2B OS=Vitis vinifera GN=VIT_06s0004g04250 PE=3 SV=1 - [F6GV39_VITVI]	45.27	1		0.710043	0.822599		1.35447	1.41483	0.55344	0.0268502	*	down
Q2I308	Abscisic stress ripening protein OS=Vitis pseudoreticulata PE=2 SV=1 - [Q2I308_9ROSI]	51.68	12	0.708657	0.712679	0.713629	1.31262	1.29406	1.27271	0.550335	0.000496096	*	down
A1YW90	Glutathione S-transferase OS=Vitis vinifera GN=GST5 PE=3 SV=1 - [A1YW90_VITVI]	43.84	1	1.01649	1.05369	1.163	1.90783	1.82054	2.20965	0.544487	0.00796233	*	down
A5BCS2	Putative uncharacterized protein OS=Vitis vinifera GN=VITISV_028913 PE=2 SV=1 - [A5BCS2_VITVI]	15.35	4	1.01295	0.912313	0.919516	1.77606	1.79105	1.67619	0.542555	0.00245117	*	down
A5AME6	Importin subunit alpha OS=Vitis vinifera GN=VITISV_026717 PE=2 SV=1 - [A5AME6_VITVI]	8.41	1	0.71336	0.80868	0.971992	1.29449	1.67708	1.6743	0.536827	0.0132091	*	down
A5AML5	Thioredoxin OS=Vitis vinifera GN=VIT_18s0001g13250 PE=2 SV=1 - [A5AML5_VITVI]	64.91	9	0.855887	0.910698	0.924152	1.76788	1.57033	1.68703	0.535445	0.00874482	*	down
P51094	Anthocyanidin 3-O-glucosyltransferase 2 OS=Vitis vinifera GN=UFGT PE=1 SV=2 - [UFOG_VITVI]	18.64	3	1.16228	1.11924	1.23038	2.1985	2.14764	2.21589	0.535186	0.000240186	*	down
A7NVX9	S-adenosylmethionine synthase 2 OS=Vitis vinifera GN=METK2 PE=3 SV=1 - [METK2_VITVI]	52.16	4	0.724089	0.691777	0.734446	1.35892	1.35569	1.305	0.534954	0.00195344	*	down
A5C565	Putative uncharacterized protein OS=Vitis vinifera GN=VITISV_012939 PE=4 SV=1 - [A5C565_VITVI]	4.7	1	1.5287	1.29058	1.34488	2.85084	2.31578	2.62114	0.534705	0.00578714	*	down
A5BTY4	Putative uncharacterized protein OS=Vitis vinifera GN=VITISV_001979 PE=4 SV=1 - [A5BTY4_VITVI]	7.08	2	0.921999	1.01768	0.885439	1.63612	1.78724	1.86845	0.533867	0.00979279	*	down
F6HKD0	Putative uncharacterized protein OS=Vitis vinifera GN=VIT_08s0007g04710 PE=4 SV=1 - [F6HKD0_VITVI]	2.8	1	1.19449	1.23827	1.17906	2.595	2.00705	2.2331	0.528417	0.027703	*	down
Q0MYQ7	Germin-like protein 2 OS=Vitis vinifera GN=VIT_14s0060g00120 PE=1 SV=1 - [Q0MYQ7_VITVI]	17.97	4	0.758798	0.728902	0.779524	1.47631	1.53405	1.28927	0.527307	0.0163097	*	down
A2ICC9	Anthocyanidin synthase OS=Vitis vinifera GN=ANS PE=2 SV=1 - [A2ICC9_VITVI]	37.46	10	0.992211	1.07162	1.05677	1.75845	1.87582	2.28377	0.527303	0.0241731	*	down
D7T6M1	Putative uncharacterized protein OS=Vitis vinifera GN=VIT_05s0020g02220 PE=4 SV=1 - [D7T6M1_VITVI]	5.03	1		0.697674	0.722185		1.37746	1.31912	0.52654	0.041251	*	down
D7U5Y1	Putative uncharacterized protein OS=Vitis vinifera GN=VIT_01s0146g00070 PE=3 SV=1 - [D7U5Y1_VITVI]	10.75	3	1.12925	1.02323	1.15501	1.99505	2.1616	2.34863	0.508432	0.00891598	*	down
F6HKR1	Putative uncharacterized protein OS=Vitis vinifera GN=VIT_08s0007g02470 PE=2 SV=1 - [F6HKR1_VITVI]	3.84	2	0.843027	1.13951	0.953962	2.09627	1.91702	1.7722	0.507564	0.0247509	*	down
A5AN36	Putative uncharacterized protein OS=Vitis vinifera GN=VITISV_043041 PE=2 SV=1 - [A5AN36_VITVI]	7.04	2	0.653144	0.565777	0.604877	1.19283	1.2087	1.21255	0.504637	0.00256794	*	down
A5AZ70	Putative uncharacterized protein OS=Vitis vinifera GN=VITISV_004934 PE=2 SV=1 - [A5AZ70_VITVI]	10.77	3	1.00151	1.02291	1.26487	2.30304	2.24924	2.00064	0.501959	0.0255726	*	down
A5BE36	Putative uncharacterized protein OS=Vitis vinifera GN=VIT_17s0000g09110 PE=3 SV=1 - [A5BE36_VITVI]	45.89	2	0.727919	0.662084	0.822547	1.3936	1.63423	1.39001	0.500821	0.026401	*	down
D7U187	Putative uncharacterized protein OS=Vitis vinifera GN=VIT_04s0159g00040 PE=4 SV=1 - [D7U187_VITVI]	11.72	1	1.17756	1.0396	0.840501	2.19311	2.46367	1.59776	0.48887	0.031617	*	down
A5BFQ1	Putative uncharacterized protein OS=Vitis vinifera GN=VITISV_017226 PE=4 SV=1 - [A5BFQ1_VITVI]	9.83	3	0.986525	0.985368	0.946711	2.37612	1.97776	1.63861	0.487043	0.0367554	*	down
D7TWX6	Putative uncharacterized protein OS=Vitis vinifera GN=VIT_14s0066g02170 PE=4 SV=1 - [D7TWX6_VITVI]	9.81	2	0.977809		1.08289	2.04812		2.23253	0.481399	0.0227366	*	down
A5BKD0	Putative uncharacterized protein OS=Vitis vinifera GN=VIT_12s0028g02650 PE=3 SV=1 - [A5BKD0_VITVI]	37.5	3	0.578617	0.671732	0.67724	1.42446	1.36808	1.29282	0.471827	0.00867996	*	down
D7U4Y4	Putative uncharacterized protein OS=Vitis vinifera GN=VIT_03s0038g03130 PE=4 SV=1 - [D7U4Y4_VITVI]	18.57	8	1.03782	1.07232	1.11005	2.04912	2.12857	2.67745	0.469747	0.0209869	*	down
F6GXZ2	Putative uncharacterized protein OS=Vitis vinifera GN=VIT_08s0058g00870 PE=4 SV=1 - [F6GXZ2_VITVI]	22.69	6	0.825237	0.825917	0.779832	1.74392	1.72413	1.83878	0.458086	0.00276526	*	down
A5C700	Putative uncharacterized protein OS=Vitis vinifera GN=VITISV_006049 PE=3 SV=1 - [A5C700_VITVI]	25.91	1	1.53548	1.89563	1.60986	4.00203	3.56864	3.59835	0.451335	0.0125134	*	down
A5B722	Putative uncharacterized protein (Fragment) OS=Vitis vinifera GN=VITISV_000433 PE=2 SV=1 - [A5B722_VITVI]	4.58	1	1.10843	1.10492		2.43492	2.55962		0.443154	0.0293264	*	down
F6GUY3	Putative uncharacterized protein OS=Vitis vinifera GN=VIT_06s0004g05330 PE=4 SV=1 - [F6GUY3_VITVI]	29.13	4	1.10396	1.75458	1.16843	2.50977	4.03844	2.56333	0.441963	0.0288946	*	down
F6HST5	Putative uncharacterized protein OS=Vitis vinifera GN=VIT_07s0129g00180 PE=3 SV=1 - [F6HST5_VITVI]	4.32	2	0.717215	0.652735	0.900208	1.85697	1.89223	1.42955	0.43836	0.048624	*	down
D7SY75	Putative uncharacterized protein OS=Vitis vinifera GN=VIT_05s0077g01550 PE=3 SV=1 - [D7SY75_VITVI]	62.26	1	0.93642	0.861763	0.910227	2.21328	2.06973	2.0102	0.43037	0.00185073	*	down
Q9M4H4	Ripening-related protein grip22 OS=Vitis vinifera GN=grip22 PE=2 SV=1 - [GRI22_VITVI]	25.91	5	1.06324	1.0371	1.09556	3.08339	2.09944	2.28429	0.427995	0.0417574	*	down
A5BSN2	Putative uncharacterized protein OS=Vitis vinifera GN=VITISV_029427 PE=2 SV=1 - [A5BSN2_VITVI]	32	1	0.535134	0.473236	0.602126	1.36149	1.30201	1.27095	0.409332	0.00463441	*	down
A5BGJ0	Putative uncharacterized protein OS=Vitis vinifera GN=VITISV_011895 PE=2 SV=1 - [A5BGJ0_VITVI]	13.75	4	0.692579	0.844271	0.717173	1.76627	2.00573	1.86264	0.40003	0.000573088	*	down
F6HFG9	Putative uncharacterized protein OS=Vitis vinifera GN=VIT_01s0011g05190 PE=4 SV=1 - [F6HFG9_VITVI]	33.11	7	0.776452	0.767075	0.74789	1.94006	1.89676	1.95198	0.395836	0.000340092	*	down
A3FA68	Aquaporin PIP23 OS=Vitis vinifera GN=PIP2;3 PE=2 SV=1 - [A3FA68_VITVI]	12.54	4	0.984773	0.824038	0.880713	2.59703	2.44574	1.8549	0.389918	0.0225495	*	down
F6I3Y9	Putative uncharacterized protein OS=Vitis vinifera GN=VIT_18s0041g00680 PE=4 SV=1 - [F6I3Y9_VITVI]	5.09	1	0.640579	0.657315	0.591673	1.6421	1.58514	1.64076	0.388161	0.00126	*	down
D7TBL1	Putative monosaccharide transporter OS=Vitis vinifera GN=VIT_11s0016g03660 PE=3 SV=1 - [D7TBL1_VITVI]	8.2	4	0.983607	1.14405	0.967993	3.3252	2.29917	2.51614	0.380277	0.0404633	*	down
F6HL42	Putative uncharacterized protein OS=Vitis vinifera GN=VIT_08s0007g01030 PE=4 SV=1 - [F6HL42_VITVI]	9.65	2	0.797846	0.89883	0.731491	2.16788	2.03664	2.21958	0.377978	0.00591431	*	down
F6HFH0	Putative uncharacterized protein OS=Vitis vinifera GN=VIT_01s0011g05180 PE=4 SV=1 - [F6HFH0_VITVI]	21.85	4	1.10392	1.03709	1.10967	2.35275	3.25821	3.01617	0.376797	0.0246065	*	down
A7PQS0	S-adenosylmethionine synthase 1 OS=Vitis vinifera GN=METK1 PE=3 SV=1 - [METK1_VITVI]	27.62	1	0.394838	0.459963	0.426241	1.27014	1.15538	1.0386	0.369804	0.0111824	*	down
A5C536	Putative uncharacterized protein OS=Vitis vinifera GN=VITISV_013559 PE=2 SV=1 - [A5C536_VITVI]	8.87	1	0.963807	0.930205	0.865506	2.07648	2.99976	2.85474	0.347942	0.0301801	*	down
Q2HZF5	Aquaporin PIP2 OS=Vitis vinifera GN=pip2 PE=2 SV=1 - [Q2HZF5_VITVI]	10	2	0.895183	1.27974	1.16171	3.18221	3.41043	4.02848	0.314151	0.00839578	*	down
A5BIE9	Thioredoxin OS=Vitis vinifera GN=VITISV_040061 PE=2 SV=1 - [A5BIE9_VITVI]	15.7	2	0.86456	0.998078	0.919667	3.03608	4.11987	2.32279	0.293531	0.04618	*	down
C0KY94	Glutathione S-transferase OS=Vitis amurensis GN=GST4 PE=2 SV=1 - [C0KY94_9ROSI]	3.29	1	1.27412	1.01072	1.29037	4.14848	4.43139	4.32964	0.276944	0.00269261	*	down
D7SLX8	Putative uncharacterized protein OS=Vitis vinifera GN=VIT_15s0021g01660 PE=3 SV=1 - [D7SLX8_VITVI]	17.12	1	0.844239	0.889326	0.88069	3.20723	3.13502	3.27096	0.271944	0.000361182	*	down
G4XGW2	Chalcone synthase OS=Vitis vinifera PE=2 SV=1 - [G4XGW2_VITVI]	20.57	3	0.897351	0.752549	0.780761	2.98602	5.13631	3.79003	0.204045	0.0417479	*	down
*, significant differential expressed proteins (p-value < 0.05). up means up-regulated profile and down means down-regulated profile in Danfeng-2. GH, green hard, BV, before veraison, V, veraison, and R, ripe. Three independent biological replicates were labeled as a, b, and c. 113 – 121, samples number of different developmental stages of Danfeng-2 and Cabernet Sauvignon (as indicated in Fig.1A).

## Sheet: R
				Danfeng-2 Ripe			Cabernet Sauvignon Ripe
Accession	Description	ΣCoverage	Σ# Unique Peptides	a: 116/113	b: 116/113	c: 116/113	a: 121/113	b: 121/113	c: 121/113	Ratio（116-tag/121-tag）	P-value	Significant (0.05)	Profile
F6H0C4	Putative uncharacterized protein OS=Vitis vinifera GN=VIT_18s0001g00360 PE=2 SV=1 - [F6H0C4_VITVI]	52.43	3	8.05383	8.26134	7.37578	0.860627	0.902405	0.869765	8.99839	0.00138081	*	up
D1MIX5	Small heat shock protein 17.1 kDa OS=Vitis vinifera PE=2 SV=1 - [D1MIX5_VITVI]	40.4	3	1.76035	2.1288	1.70835	0.371603	0.363178	0.433875	4.78969	0.00995224	*	up
D7UCH9	Reticulon-like protein OS=Vitis vinifera GN=VIT_15s0046g01760 PE=4 SV=1 - [D7UCH9_VITVI]	23.14	5	2.41696	2.24421	1.96502	0.502539	0.393951	0.645555	4.29702	0.0121515	*	up
F6HR74	Putative uncharacterized protein OS=Vitis vinifera GN=VIT_19s0093g00190 PE=3 SV=1 - [F6HR74_VITVI]	43.38	5	3.81858	4.65214	3.86832	1.02533	1.00207	1.03775	4.0256	0.0080811	*	up
D3W0X7	Globulin OS=Vitis cinerea var. helleri x Vitis riparia PE=2 SV=1 - [D3W0X7_9ROSI]	17.6	3	11.7855	6.5321	9.43957	2.18377	2.48768	2.25614	4.00677	0.0497162	*	up
A5BUW9	Putative uncharacterized protein OS=Vitis vinifera GN=VITISV_010455 PE=2 SV=1 - [A5BUW9_VITVI]	56.52	5	4.66786	3.52431	4.0228	1.18915	1.14072	0.908355	3.77211	0.0113817	*	up
F6HX66	Putative uncharacterized protein OS=Vitis vinifera GN=VIT_09s0002g05560 PE=4 SV=1 - [F6HX66_VITVI]	10.66	1	0.915441	0.9605	0.907582	0.21506	0.265293	0.260782	3.75576	0.000627613	*	up
A5B1L7	Putative uncharacterized protein OS=Vitis vinifera GN=VITISV_042205 PE=2 SV=1 - [A5B1L7_VITVI]	25.24	6	2.90474	2.82038	3.52887	0.858843	0.868123	0.788373	3.67902	0.0120296	*	up
F6HFH2	Putative uncharacterized protein OS=Vitis vinifera GN=VIT_01s0011g05140 PE=4 SV=1 - [F6HFH2_VITVI]	45.03	1	4.2787	3.3032	5.46437	1.1298	1.20472	1.26439	3.62506	0.0351649	*	up
Q2LAM5	Aquaporin protein OS=Vitis pseudoreticulata GN=PIP2-1 PE=2 SV=1 - [Q2LAM5_9ROSI]	13.21	1	1.59315	1.47379	1.51478	0.449559	0.432422	0.391969	3.59647	0.000799448	*	up
D3W0X6	Phase change-related protein OS=Vitis cinerea var. helleri x Vitis riparia PE=4 SV=1 - [D3W0X6_9ROSI]	13.04	1	4.10096		3.92236	1.18178		1.13697	3.46019	0.0149279	*	up
D7TQY1	Putative uncharacterized protein OS=Vitis vinifera GN=VIT_19s0093g00290 PE=4 SV=1 - [D7TQY1_VITVI]	13.28	1	3.46882	3.34535	2.63187	0.996478	0.986845	0.827807	3.36023	0.00859898	*	up
D7UA21	Putative uncharacterized protein OS=Vitis vinifera GN=VIT_14s0060g01290 PE=2 SV=1 - [D7UA21_VITVI]	15.15	5	1.92322	2.01668	1.99392	0.587493	0.64684	0.597212	3.23979	0.000166438	*	up
A5C997	Putative uncharacterized protein OS=Vitis vinifera GN=VIT_16s0100g01280 PE=4 SV=1 - [A5C997_VITVI]	13.02	2	1.47198	1.42179	1.51832	0.466936	0.446982	0.489703	3.14336	0.000241081	*	up
F6HNR2	Putative uncharacterized protein OS=Vitis vinifera GN=VIT_13s0019g02760 PE=3 SV=1 - [F6HNR2_VITVI]	37.14	1	1.09919	1.16881	1.06573	0.3452	0.380219	0.351855	3.0946	0.000822826	*	up
D3W0X5	Thaumatin-like protein OS=Vitis cinerea var. helleri x Vitis riparia PE=2 SV=1 - [D3W0X5_9ROSI]	19.25	3	3.3786	2.82646	2.87167	0.961428	0.991339	0.993128	3.08115	0.00828691	*	up
F6HHF8	Putative uncharacterized protein OS=Vitis vinifera GN=VIT_06s0080g00470 PE=4 SV=1 - [F6HHF8_VITVI]	1.79	1	2.21632	1.60368	1.44052	0.758992	0.487147	0.502685	3.00803	0.0165263	*	up
A5B3K2	Putative uncharacterized protein OS=Vitis vinifera GN=VIT_01s0011g00560 PE=4 SV=1 - [A5B3K2_VITVI]	66.32	15	2.20788	2.02172	1.98263	0.672392	0.678107	0.725129	2.99294	0.00353195	*	up
A5BXH1	Putative uncharacterized protein OS=Vitis vinifera GN=VITISV_004099 PE=2 SV=1 - [A5BXH1_VITVI]	10.87	3	2.65073	2.11642	2.44402	0.696492	0.920456	0.826659	2.95103	0.0185234	*	up
F6GT42	Putative uncharacterized protein OS=Vitis vinifera GN=VIT_17s0000g00280 PE=4 SV=1 - [F6GT42_VITVI]	4.27	1		0.754664	0.745917		0.259077	0.273713	2.81646	0.0153788	*	up
E0CQ80	Putative uncharacterized protein OS=Vitis vinifera GN=VIT_18s0001g14500 PE=3 SV=1 - [E0CQ80_VITVI]	24.08	1	2.7106	2.14647	2.23567	0.815948	0.814055	0.904912	2.79802	0.0149213	*	up
F6H5V8	Putative uncharacterized protein OS=Vitis vinifera GN=VIT_14s0108g01160 PE=4 SV=1 - [F6H5V8_VITVI]	40.47	8	1.98904	2.1397	2.05396	0.771558	0.731222	0.709773	2.79438	0.00179267	*	up
D7U112	Putative uncharacterized protein OS=Vitis vinifera GN=VIT_09s0002g06660 PE=4 SV=1 - [D7U112_VITVI]	6.78	3	2.03737	1.91963	2.15882	0.902514	0.641262	0.659321	2.77601	0.00654753	*	up
A5AHA8	Putative uncharacterized protein OS=Vitis vinifera GN=VITISV_029391 PE=2 SV=1 - [A5AHA8_VITVI]	41.77	5	2.23708	1.78809	1.57342	0.733776	0.683994	0.601924	2.772	0.0174789	*	up
Q9M6B5	Alcohol dehydrogenase 6 OS=Vitis vinifera GN=ADH6 PE=2 SV=1 - [Q9M6B5_VITVI]	64.74	1	1.37015	1.54986	1.48646	0.573329	0.502086	0.538001	2.73114	0.00608605	*	up
Q2L7C4	Putative uncharacterized protein OS=Vitis pseudoreticulata PE=2 SV=1 - [Q2L7C4_9ROSI]	10	2	2.08246	1.70419	2.05309	0.691794	0.715508	0.826103	2.61473	0.00929416	*	up
D7TJE0	Putative uncharacterized protein OS=Vitis vinifera GN=VIT_10s0003g00300 PE=2 SV=1 - [D7TJE0_VITVI]	4.68	2	0.9521	0.75949	0.939595	0.423727	0.334419	0.269092	2.58089	0.0168387	*	up
A5AEH1	Putative uncharacterized protein OS=Vitis vinifera GN=VIT_07s0191g00090 PE=3 SV=1 - [A5AEH1_VITVI]	40.39	3	2.6087	2.09366	3.33003	1.03362	1.0516	1.03333	2.57568	0.0458985	*	up
F6HK77	Putative uncharacterized protein OS=Vitis vinifera GN=VIT_12s0035g00270 PE=4 SV=1 - [F6HK77_VITVI]	30.99	3	1.1281	1.16835	1.078	0.538313	0.386322	0.38729	2.57215	0.00645786	*	up
D7SLZ5	Putative uncharacterized protein OS=Vitis vinifera GN=VIT_15s0021g01420 PE=4 SV=1 - [D7SLZ5_VITVI]	24.1	7	0.899193	0.900329	0.886982	0.355989	0.311814	0.37676	2.57189	0.0017149	*	up
F6H7B3	Putative uncharacterized protein OS=Vitis vinifera GN=VIT_16s0098g01580 PE=3 SV=1 - [F6H7B3_VITVI]	33.73	2	1.94221	2.51111	2.63663	1.07556	0.866799	0.826197	2.56088	0.038443	*	up
F6HB62	Putative uncharacterized protein OS=Vitis vinifera GN=VIT_13s0064g00880 PE=3 SV=1 - [F6HB62_VITVI]	18.1	3	1.66196	1.39918	1.446	0.574757	0.589958	0.603048	2.54963	0.00907444	*	up
F6I407	Putative uncharacterized protein OS=Vitis vinifera GN=VIT_18s0041g00430 PE=2 SV=1 - [F6I407_VITVI]	37.29	23	2.00065	2.18925	2.00058	0.79113	0.853478	0.79537	2.5371	0.00117117	*	up
A5BEB1	Putative uncharacterized protein OS=Vitis vinifera GN=VITISV_031291 PE=2 SV=1 - [A5BEB1_VITVI]	3.28	1	1.37696	1.34351	1.5131	0.587965	0.457822	0.62791	2.52948	0.00141636	*	up
A5BTS5	Putative uncharacterized protein OS=Vitis vinifera GN=VITISV_018553 PE=2 SV=1 - [A5BTS5_VITVI]	5.17	3	1.3893	1.60389	1.63068	0.589068	0.64744	0.592255	2.52841	0.00557605	*	up
F6I0J9	Putative uncharacterized protein OS=Vitis vinifera GN=VIT_04s0044g00130 PE=2 SV=1 - [F6I0J9_VITVI]	1.41	1	1.35779	1.26566	1.16144	0.545848	0.467907	0.490976	2.51532	0.00348433	*	up
F6HRL3	Putative uncharacterized protein OS=Vitis vinifera GN=VIT_00s0187g00090 PE=4 SV=1 - [F6HRL3_VITVI]	12.41	2		2.51024	2.70978		1.03082	1.07337	2.48077	0.0320493	*	up
F6GTM6	Putative uncharacterized protein OS=Vitis vinifera GN=VIT_17s0000g09870 PE=4 SV=1 - [F6GTM6_VITVI]	13.07	7	2.05899	1.7442	1.97268	0.726425	0.769276	0.834124	2.4791	0.00800042	*	up
D7TGC8	Putative uncharacterized protein OS=Vitis vinifera GN=VIT_00s0769g00010 PE=2 SV=1 - [D7TGC8_VITVI]	14.54	8	1.49767	1.79457	1.61266	0.742194	0.6048	0.648824	2.45759	0.0163165	*	up
A5CB20	Putative uncharacterized protein OS=Vitis vinifera GN=VITISV_012436 PE=3 SV=1 - [A5CB20_VITVI]	41.05	2	1.10366	1.02503	0.993088	0.449095	0.442288	0.381268	2.45297	0.00114319	*	up
A5BFC7	Putative uncharacterized protein OS=Vitis vinifera GN=VITISV_019845 PE=4 SV=1 - [A5BFC7_VITVI]	8.39	1	1.19854	1.184	1.21005	0.471946	0.492282	0.501287	2.45142	0.000201669	*	up
F6H9I1	Putative uncharacterized protein OS=Vitis vinifera GN=VIT_04s0069g00860 PE=4 SV=1 - [F6H9I1_VITVI]	30.98	10	2.41382	2.53056	1.71711	0.956638	0.858345	0.943571	2.41485	0.0407361	*	up
F6HC61	Putative uncharacterized protein OS=Vitis vinifera GN=VIT_13s0067g01710 PE=4 SV=1 - [F6HC61_VITVI]	4.36	1	2.52076	1.9998	2.04942	1.01401	0.829262	0.885771	2.40743	0.00773188	*	up
F6HTM3	Putative uncharacterized protein OS=Vitis vinifera GN=VIT_03s0017g01690 PE=4 SV=1 - [F6HTM3_VITVI]	29.17	6	1.68542	1.80126	1.62164	0.657469	0.744367	0.732618	2.39327	0.00272065	*	up
A5BYM0	Putative uncharacterized protein OS=Vitis vinifera GN=VITISV_000741 PE=2 SV=1 - [A5BYM0_VITVI]	2.3	1		1.08141	1.10774		0.481931	0.433329	2.39183	0.0374069	*	up
A5C7G2	Putative uncharacterized protein OS=Vitis vinifera GN=VITISV_022715 PE=4 SV=1 - [A5C7G2_VITVI]	13.26	4	2.2544	2.69807	3.21896	1.00332	1.12468	1.29485	2.38732	0.0147427	*	up
F6HKK2	Acyl carrier protein OS=Vitis vinifera GN=VIT_08s0007g03490 PE=3 SV=1 - [F6HKK2_VITVI]	4.32	1	1.26379	1.27894	1.3778	0.507582	0.584568	0.558748	2.37478	0.00225595	*	up
A5AZ52	Putative uncharacterized protein OS=Vitis vinifera GN=VITISV_035472 PE=3 SV=1 - [A5AZ52_VITVI]	50.25	4	0.87806	0.875475	0.859724	0.418102	0.343352	0.34899	2.35335	0.00182003	*	up
A5B0Z6	Putative uncharacterized protein OS=Vitis vinifera GN=VITISV_033223 PE=2 SV=1 - [A5B0Z6_VITVI]	33.19	8	1.5454	1.60557	1.51186	0.768093	0.65424	0.573601	2.33616	0.00393892	*	up
F6I581	Putative uncharacterized protein OS=Vitis vinifera GN=VIT_19s0015g01090 PE=3 SV=1 - [F6I581_VITVI]	41.34	4	1.65272	1.91115	2.27672	1.05753	0.576787	0.881412	2.32163	0.0498445	*	up
A5AM98	Putative uncharacterized protein OS=Vitis vinifera GN=VITISV_015741 PE=2 SV=1 - [A5AM98_VITVI]	23.08	3	2.02126	2.00921	2.24373	0.981397	0.955004	0.796774	2.29557	0.0125285	*	up
D7SY30	Putative uncharacterized protein OS=Vitis vinifera GN=VIT_08s0105g00590 PE=4 SV=1 - [D7SY30_VITVI]	10.54	2	1.03893	1.01569	0.943961	0.538874	0.441404	0.33163	2.28566	0.00342061	*	up
D7TEF8	Putative uncharacterized protein OS=Vitis vinifera GN=VIT_12s0059g01560 PE=3 SV=1 - [D7TEF8_VITVI]	28.18	9	1.35922	1.3089	1.41556	0.627701	0.569881	0.59141	2.28267	0.00150501	*	up
D7TTY4	Putative uncharacterized protein OS=Vitis vinifera GN=VIT_02s0012g01120 PE=2 SV=1 - [D7TTY4_VITVI]	32.73	2	1.14262	1.00541	1.04436	0.537531	0.456711	0.426137	2.24756	0.00130105	*	up
F6GSU7	Putative uncharacterized protein OS=Vitis vinifera GN=VIT_17s0000g07790 PE=3 SV=1 - [F6GSU7_VITVI]	7.88	3	1.7648	1.79637	1.81425	0.746256	0.818572	0.852882	2.22336	0.000297028	*	up
Q2I314	Ribulose bisphosphate carboxylase small chain OS=Vitis pseudoreticulata PE=2 SV=1 - [Q2I314_9ROSI]	38.33	1	0.8362	0.822469	0.818531	0.391768	0.436447	0.305148	2.18571	0.00668431	*	up
F6HU55	Putative uncharacterized protein OS=Vitis vinifera GN=VIT_02s0025g02140 PE=3 SV=1 - [F6HU55_VITVI]	43.33	6	2.32104	2.1831	2.29536	0.977058	1.04587	1.09207	2.18283	0.00245523	*	up
F6HLZ6	Putative uncharacterized protein OS=Vitis vinifera GN=VIT_10s0003g05320 PE=3 SV=1 - [F6HLZ6_VITVI]	49.44	2	2.12379	2.18174	2.08148	1.08916	0.95264	0.905412	2.16713	0.00255241	*	up
F6HTS6	Putative uncharacterized protein OS=Vitis vinifera GN=VIT_14s0030g01900 PE=3 SV=1 - [F6HTS6_VITVI]	10.6	3	1.56405	1.3455	1.38336	0.73003	0.646353	0.607768	2.1636	0.00256496	*	up
A5AWT3	Putative uncharacterized protein OS=Vitis vinifera GN=VIT_19s0027g00200 PE=4 SV=1 - [A5AWT3_VITVI]	24.46	5	0.792069	0.781655	0.804126	0.328519	0.406582	0.369635	2.15241	0.00374338	*	up
A5BL42	Putative uncharacterized protein (Fragment) OS=Vitis vinifera GN=VITISV_010558 PE=4 SV=1 - [A5BL42_VITVI]	24.76	3	1.48889	1.64407	1.48566	0.782529	0.708701	0.664156	2.14283	0.00642027	*	up
D7TFL3	Putative uncharacterized protein OS=Vitis vinifera GN=VIT_01s0150g00400 PE=3 SV=1 - [D7TFL3_VITVI]	12.69	4	2.27243	1.95693	1.80587	0.998167	0.931621	0.889606	2.14061	0.00962719	*	up
D7SYD9	Putative uncharacterized protein OS=Vitis vinifera GN=VIT_05s0077g02290 PE=4 SV=1 - [D7SYD9_VITVI]	19.2	1	1.13412	1.07281	1.06443	0.487699	0.580349	0.467625	2.13024	0.00609375	*	up
A5BIH9	Putative uncharacterized protein (Fragment) OS=Vitis vinifera GN=VITISV_029146 PE=3 SV=1 - [A5BIH9_VITVI]	6.05	2	1.56557	2.68669	1.73015	1.02487	0.703964	1.08654	2.1249	0.0459198	*	up
A5BHZ3	Putative uncharacterized protein OS=Vitis vinifera GN=VITISV_000648 PE=3 SV=1 - [A5BHZ3_VITVI]	6.73	1	1.90975	1.9616	1.95887	0.855309	0.920636	0.995856	2.1034	0.000780241	*	up
F6GV41	Histone H2B OS=Vitis vinifera GN=VIT_06s0004g04230 PE=3 SV=1 - [F6GV41_VITVI]	54.11	2	0.989548	1.26171	1.25909	0.410303	0.618635	0.642085	2.10072	0.000912155	*	up
F6GV40	Histone H2B OS=Vitis vinifera GN=VIT_06s0004g04240 PE=3 SV=1 - [F6GV40_VITVI]	34.78	2	0.876932	0.996745	1.07026	0.549853	0.433547	0.424373	2.0912	0.0330795	*	up
D7TJ39	Putative uncharacterized protein OS=Vitis vinifera GN=VIT_08s0007g03690 PE=4 SV=1 - [D7TJ39_VITVI]	11.11	2	2.32202	1.94562	2.29331	1.0579	0.931226	1.15571	2.08626	0.00398454	*	up
A5ANS7	Lipoxygenase OS=Vitis vinifera GN=VITISV_027685 PE=2 SV=1 - [A5ANS7_VITVI]	49.77	4	1.458	1.38076	1.35291	0.603394	0.621617	0.807103	2.06271	0.0157026	*	up
Q3T4H1	9,10[9',10']carotenoid cleavage dioxygenase OS=Vitis vinifera GN=CCD1 PE=2 SV=1 - [Q3T4H1_VITVI]	38.56	2	1.42786	1.56727	2.00544	0.56691	0.931005	0.931679	2.05819	0.0210396	*	up
D7SY82	Putative uncharacterized protein OS=Vitis vinifera GN=VIT_05s0077g01650 PE=3 SV=1 - [D7SY82_VITVI]	59.12	9	1.8531	1.91581	1.8459	0.943135	0.875289	0.91787	2.05198	0.00180687	*	up
F6I7N1	Putative uncharacterized protein OS=Vitis vinifera GN=VIT_00s0981g00010 PE=4 SV=1 - [F6I7N1_VITVI]	50	3	1.40428	1.31656	1.34057	0.616357	0.712483	0.658984	2.04315	0.005891	*	up
Q1AFF5	Aldehyde dehydrogenase OS=Vitis pseudoreticulata GN=ALDH1a PE=1 SV=1 - [Q1AFF5_9ROSI]	50.73	1	0.807919	0.861383	0.855505	0.327434	0.429691	0.478895	2.04269	0.00484265	*	up
D7UCZ6	Putative uncharacterized protein OS=Vitis vinifera GN=VIT_13s0067g00710 PE=4 SV=1 - [D7UCZ6_VITVI]	28.71	4	1.62286	1.59782	1.58325	0.584066	0.930843	0.854187	2.02775	0.0194914	*	up
A5AW35	Putative uncharacterized protein OS=Vitis vinifera GN=VIT_04s0023g00410 PE=4 SV=1 - [A5AW35_VITVI]	6.79	1		1.27057	1.28448		0.665318	0.597655	2.02304	0.0401407	*	up
D7TQ15	Putative uncharacterized protein OS=Vitis vinifera GN=VIT_03s0063g02550 PE=3 SV=1 - [D7TQ15_VITVI]	8.52	2	1.38093	1.47571	1.63931	0.591272	0.687919	0.944838	2.02154	0.00171711	*	up
F6HHU0	Putative uncharacterized protein OS=Vitis vinifera GN=VIT_01s0127g00740 PE=4 SV=1 - [F6HHU0_VITVI]	29.97	8	0.702524	0.748682	0.756235	0.353155	0.392076	0.346998	2.02104	0.00256575	*	up
A5BUC9	Putative uncharacterized protein OS=Vitis vinifera GN=VITISV_033286 PE=4 SV=1 - [A5BUC9_VITVI]	29.02	11	1.51903	1.48681	1.60388	0.770738	0.801718	0.721482	2.00952	0.00563102	*	up
F6HTE3	Putative uncharacterized protein OS=Vitis vinifera GN=VIT_02s0012g00270 PE=4 SV=1 - [F6HTE3_VITVI]	0.87	1	1.94812	1.90413		0.92694	0.991953		2.00754	0.0358537	*	up
A5ASG6	Putative uncharacterized protein OS=Vitis vinifera GN=VIT_12s0057g00630 PE=3 SV=1 - [A5ASG6_VITVI]	39.25	3	1.29554	1.50992	1.37647	0.671006	0.664949	0.747252	2.00745	0.0106303	*	up
R4J1L0	Ribulose-1,5-bisphosphate carboxylase/oxygenase large subunit (Fragment) OS=Tetrastigma sp. Wen 11412 GN=rbcL PE=3 SV=1 - [R4J1L0_9ROSI]	66	1	0.477106	0.482914	0.492997	0.222767	0.262444	0.23914	2.00596	0.00212328	*	up
D7SGX1	Putative uncharacterized protein OS=Vitis vinifera GN=VIT_17s0000g01540 PE=3 SV=1 - [D7SGX1_VITVI]	27.35	5	2.10631	2.0614	1.90777	0.969479	1.08444	0.982709	2.00073	0.0039345	*	up
A5BHE6	Putative uncharacterized protein OS=Vitis vinifera GN=VIT_09s0002g04320 PE=4 SV=1 - [A5BHE6_VITVI]	15.97	2	1.09463	1.12785	1.10102	0.577817	0.507903	0.580592	1.99453	0.00372133	*	up
F6GV39	Histone H2B OS=Vitis vinifera GN=VIT_06s0004g04250 PE=3 SV=1 - [F6GV39_VITVI]	45.27	1		1.07442	1.13379		0.541108	0.567441	1.99197	0.0191207	*	up
A5BKL3	Putative uncharacterized protein OS=Vitis vinifera GN=VIT_05s0094g01120 PE=4 SV=1 - [A5BKL3_VITVI]	14.2	1	0.602802	0.650907		0.28171	0.34788		1.99131	0.0184214	*	up
A5B479	Annexin OS=Vitis vinifera GN=VITISV_030870 PE=3 SV=1 - [A5B479_VITVI]	39.24	8	1.64701	1.58266	1.5281	0.766559	0.78281	0.845741	1.98646	0.00529079	*	up
D7SZX9	Putative uncharacterized protein OS=Vitis vinifera GN=VIT_12s0034g01870 PE=4 SV=1 - [D7SZX9_VITVI]	32.96	5	2.67698	2.52775	2.77309	1.32004	1.26712	1.45173	1.97525	0.000458234	*	up
D7TYW5	Putative uncharacterized protein OS=Vitis vinifera GN=VIT_00s0370g00060 PE=4 SV=1 - [D7TYW5_VITVI]	6.43	1	0.798757	0.845079	0.778035	0.371888	0.484129	0.37081	1.97409	0.00239746	*	up
F6HVQ1	Putative uncharacterized protein OS=Vitis vinifera GN=VIT_13s0106g00620 PE=4 SV=1 - [F6HVQ1_VITVI]	11.07	2	2.01077	1.80753	2.02923	1.04438	0.892653	1.0289	1.97157	0.000668161	*	up
F6H8N9	Putative uncharacterized protein OS=Vitis vinifera GN=VIT_05s0049g01100 PE=3 SV=1 - [F6H8N9_VITVI]	26.43	1	1.39643	1.26598	1.41802	0.666536	0.648936	0.755939	1.96988	0.00239009	*	up
A5BA42	Putative uncharacterized protein OS=Vitis vinifera GN=VITISV_026738 PE=4 SV=1 - [A5BA42_VITVI]	0.73	1	1.53438	1.61902	1.57296	0.791374	0.914768	0.69943	1.96476	0.00435228	*	up
F6HSH9	Putative uncharacterized protein OS=Vitis vinifera GN=VIT_14s0006g00630 PE=4 SV=1 - [F6HSH9_VITVI]	7.96	2	1.33349	1.40423	1.34047	0.64694	0.52517	0.90915	1.95948	0.0359179	*	up
G4XGW8	Isopentenyl diphosphate isomerase II(IPI2) OS=Vitis vinifera PE=2 SV=1 - [G4XGW8_VITVI]	36.55	10	1.81873	1.98478	2.34101	1.06808	1.03055	1.06164	1.94431	0.0231291	*	up
A5AVW0	Putative uncharacterized protein OS=Vitis vinifera GN=VITISV_028262 PE=4 SV=1 - [A5AVW0_VITVI]	4.93	2	2.50267	2.42601	1.89849	1.14445	1.16567	1.20785	1.94065	0.0338101	*	up
A5BGC0	Putative uncharacterized protein OS=Vitis vinifera GN=VITISV_019370 PE=2 SV=1 - [A5BGC0_VITVI]	40.25	6	1.53283	1.58218	1.52151	0.796409	0.756866	0.842805	1.93505	0.00324416	*	up
F6HHW8	Putative uncharacterized protein OS=Vitis vinifera GN=VIT_13s0158g00080 PE=4 SV=1 - [F6HHW8_VITVI]	5.36	3	1.6536	1.5393	1.7076	0.820403	0.899598	0.821304	1.92834	0.00895763	*	up
A5B5X9	Putative uncharacterized protein OS=Vitis vinifera GN=VITISV_015453 PE=2 SV=1 - [A5B5X9_VITVI]	2.36	1	1.01734		1.05088	0.519982		0.553571	1.92652	3.54066e-05	*	up
Q6TKQ6	Putative ankyrin-repeat protein OS=Vitis aestivalis PE=1 SV=1 - [Q6TKQ6_VITAE]	24.86	5	1.12206	1.09344	1.09462	0.625129	0.465837	0.628791	1.92476	0.00862693	*	up
D7SNS7	Putative uncharacterized protein OS=Vitis vinifera GN=VIT_05s0029g00220 PE=4 SV=1 - [D7SNS7_VITVI]	11.22	1		0.877281	0.858326		0.42805	0.474544	1.92291	0.0499152	*	up
A7NW79	CASP-like protein VIT_05s0020g01830 OS=Vitis vinifera GN=VIT_05s0020g01830 PE=2 SV=2 - [CSPL7_VITVI]	14.42	3	2.12632	2.18397	2.14488	1.17355	1.1062	1.07807	1.92242	0.0014949	*	up
A5C7X2	Putative uncharacterized protein OS=Vitis vinifera GN=VIT_02s0012g02810 PE=3 SV=1 - [A5C7X2_VITVI]	29.23	13	2.39128	2.18633	2.68405	1.25558	1.30436	1.23798	1.91201	0.0193809	*	up
A5BA74	Putative uncharacterized protein OS=Vitis vinifera GN=VITISV_039682 PE=4 SV=1 - [A5BA74_VITVI]	14.23	2	0.975281	1.02859	1.09195	0.497454	0.566007	0.556393	1.91117	0.00203431	*	up
A5B1M8	Putative uncharacterized protein OS=Vitis vinifera GN=VITISV_038562 PE=4 SV=1 - [A5B1M8_VITVI]	6.69	7	1.76991	1.62202	1.6523	0.802799	0.845842	0.992204	1.91008	0.0122524	*	up
A5B8T4	Putative uncharacterized protein OS=Vitis vinifera GN=VIT_10s0071g01160 PE=4 SV=1 - [A5B8T4_VITVI]	26.19	4	0.572676	0.651239	0.845999	0.29198	0.313202	0.479677	1.908	0.00583298	*	up
D7SW76	Putative uncharacterized protein OS=Vitis vinifera GN=VIT_07s0031g01740 PE=2 SV=1 - [D7SW76_VITVI]	63.33	18	1.2601	1.34179	1.33841	0.655982	0.73325	0.675951	1.90797	0.000899129	*	up
E0CR49	Putative uncharacterized protein OS=Vitis vinifera GN=VIT_18s0001g02510 PE=3 SV=1 - [E0CR49_VITVI]	40.48	16	1.73739	1.76745	1.6469	0.897873	0.919861	0.890173	1.90248	0.00126808	*	up
A5BR41	Superoxide dismutase OS=Vitis vinifera GN=VITISV_024204 PE=2 SV=1 - [A5BR41_VITVI]	33.77	7	1.48502	1.71753	1.50041	0.84484	0.830033	0.806017	1.89567	0.0101122	*	up
F6HMP8	Putative uncharacterized protein OS=Vitis vinifera GN=VIT_08s0056g01690 PE=4 SV=1 - [F6HMP8_VITVI]	1.35	1	0.791434	0.846967		0.411794	0.457299		1.88518	0.00829795	*	up
D7TM79	Putative uncharacterized protein OS=Vitis vinifera GN=VIT_13s0019g04450 PE=4 SV=1 - [D7TM79_VITVI]	2.57	1	1.54423	1.43512	1.71466	0.774971	0.803901	0.916248	1.88127	0.00491273	*	up
A5BPY3	Putative uncharacterized protein OS=Vitis vinifera GN=VITISV_006012 PE=3 SV=1 - [A5BPY3_VITVI]	8.65	5	1.22489	1.3593	1.45583	0.727747	0.740455	0.682928	1.87809	0.0156815	*	up
F6I5I9	Putative uncharacterized protein OS=Vitis vinifera GN=VIT_15s0024g00040 PE=2 SV=1 - [F6I5I9_VITVI]	32.48	7	1.19195	1.13057	1.36135	0.652904	0.741849	0.578334	1.86706	0.038274	*	up
A5B6R7	Putative uncharacterized protein OS=Vitis vinifera GN=VITISV_039073 PE=4 SV=1 - [A5B6R7_VITVI]	7.23	2	0.931446	1.03222	0.970725	0.506918	0.583315	0.483032	1.86516	0.0016391	*	up
F6HZ34	Putative uncharacterized protein OS=Vitis vinifera GN=VIT_07s0005g00170 PE=2 SV=1 - [F6HZ34_VITVI]	4.44	1	2.55941		2.28622	1.35746		1.24118	1.86468	0.0443835	*	up
A5C4V0	Putative uncharacterized protein OS=Vitis vinifera GN=VITISV_007599 PE=4 SV=1 - [A5C4V0_VITVI]	19.19	1	0.995852	1.09288	0.889556	0.666419	0.603545	0.341193	1.84854	0.0199789	*	up
F6HZ37	Putative uncharacterized protein OS=Vitis vinifera GN=VIT_07s0005g00250 PE=4 SV=1 - [F6HZ37_VITVI]	8.04	1	2.07599	1.98567	1.79005	1.17743	1.0575	0.9327	1.84735	0.00052652	*	up
F6I2B7	Putative uncharacterized protein OS=Vitis vinifera GN=VIT_00s0480g00060 PE=4 SV=1 - [F6I2B7_VITVI]	11.75	4	0.794691	0.871213	0.863763	0.418084	0.475987	0.475676	1.84681	0.000196687	*	up
F6HUM9	Putative uncharacterized protein OS=Vitis vinifera GN=VIT_02s0025g00280 PE=3 SV=1 - [F6HUM9_VITVI]	23.19	4	1.74823	1.37696	1.53382	0.85113	0.80685	0.873741	1.84026	0.0183944	*	up
D7TUA2	40S ribosomal protein S6 OS=Vitis vinifera GN=VIT_03s0017g01350 PE=3 SV=1 - [D7TUA2_VITVI]	34.14	3	0.823169	0.878527	0.83706	0.488712	0.416062	0.47616	1.83843	0.0100659	*	up
D7TQ06	Coatomer subunit gamma OS=Vitis vinifera GN=VIT_03s0063g02450 PE=2 SV=1 - [D7TQ06_VITVI]	17.02	10	1.33397	1.24993	1.1932	0.683033	0.704821	0.674742	1.83124	0.00497406	*	up
A5B5I4	Putative uncharacterized protein OS=Vitis vinifera GN=VITISV_031287 PE=3 SV=1 - [A5B5I4_VITVI]	50.38	2	1.22897	1.37268	1.29249	0.702829	0.657273	0.768164	1.82973	0.0114003	*	up
F6H8J1	Putative uncharacterized protein OS=Vitis vinifera GN=VIT_05s0049g01090 PE=4 SV=1 - [F6H8J1_VITVI]	26.87	2	2.46938	2.33428	2.51035	1.37539	1.27692	1.34749	1.82859	0.000782593	*	up
F6I1X5	Putative uncharacterized protein OS=Vitis vinifera GN=VIT_00s0174g00190 PE=4 SV=1 - [F6I1X5_VITVI]	9.76	2	1.82298	1.91815	1.94004	1.08364	1.04265	1.00185	1.81615	0.00472359	*	up
D7SUC9	Putative uncharacterized protein OS=Vitis vinifera GN=VIT_04s0008g03690 PE=3 SV=1 - [D7SUC9_VITVI]	5.73	1	1.35732	1.63677	1.51846	0.724866	0.872528	0.899237	1.80746	0.00471241	*	up
A5AY42	Putative uncharacterized protein OS=Vitis vinifera GN=VIT_13s0019g03860 PE=4 SV=1 - [A5AY42_VITVI]	4.76	1	1.43585	1.29588	1.35685	0.795766	0.728847	0.754291	1.7941	0.00122004	*	up
D7TW56	Putative uncharacterized protein OS=Vitis vinifera GN=VIT_02s0025g04210 PE=3 SV=1 - [D7TW56_VITVI]	23.14	7	1.13026	1.10405	1.08952	0.645765	0.584567	0.624651	1.79184	0.0010625	*	up
F6H112	Putative uncharacterized protein OS=Vitis vinifera GN=VIT_18s0001g07230 PE=4 SV=1 - [F6H112_VITVI]	6.35	1	1.18372	1.15394	1.24169	0.698767	0.662599	0.636456	1.79163	0.00544866	*	up
F6HGF1	Putative uncharacterized protein OS=Vitis vinifera GN=VIT_01s0010g00680 PE=3 SV=1 - [F6HGF1_VITVI]	8.96	3	1.8717	1.73772	1.6472	0.974548	0.978021	0.982866	1.79075	0.00754108	*	up
A5AUZ5	Putative uncharacterized protein OS=Vitis vinifera GN=VITISV_022836 PE=2 SV=1 - [A5AUZ5_VITVI]	8.33	1	1.38003	1.46098	1.54822	0.907901	0.820646	0.730044	1.78526	0.0232639	*	up
F6H6C2	Putative uncharacterized protein OS=Vitis vinifera GN=VIT_16s0050g01160 PE=4 SV=1 - [F6H6C2_VITVI]	20	1	1.03832	1.12653	1.017	0.561411	0.622098	0.605146	1.77891	0.00347464	*	up
D7SR19	Aspartate aminotransferase OS=Vitis vinifera GN=VIT_08s0058g01000 PE=3 SV=1 - [D7SR19_VITVI]	5.85	2	1.65565	2.06472	2.0361	1.00021	1.15579	1.08181	1.77789	0.0120449	*	up
R4J1Y9	Ribulose-1,5-bisphosphate carboxylase/oxygenase large subunit (Fragment) OS=Cyphostemma mappia GN=rbcL PE=3 SV=1 - [R4J1Y9_9ROSI]	54	1	0.39853	0.525062	0.525345	0.161672	0.351243	0.305871	1.76962	0.00791393	*	up
D7SLM7	Putative uncharacterized protein OS=Vitis vinifera GN=VIT_06s0004g00260 PE=4 SV=1 - [D7SLM7_VITVI]	12.26	2	0.971911	0.992494	1.05035	0.422257	0.485472	0.796222	1.76927	0.041783	*	up
D7SV75	Eukaryotic translation initiation factor 3 subunit B OS=Vitis vinifera GN=VIT_04s0008g07070 PE=2 SV=1 - [D7SV75_VITVI]	5.85	3	1.73895	1.59793	1.51123	0.882213	0.943876	0.920536	1.76512	0.0128666	*	up
F6HEH3	Putative uncharacterized protein OS=Vitis vinifera GN=VIT_16s0039g02540 PE=4 SV=1 - [F6HEH3_VITVI]	29.48	5	1.02324	1.02873	1.00005	0.627552	0.512398	0.590113	1.76411	0.00737863	*	up
A5C6B1	Putative uncharacterized protein (Fragment) OS=Vitis vinifera GN=VITISV_002678 PE=3 SV=1 - [A5C6B1_VITVI]	20.83	3	1.38194	1.3309	1.43266	0.769034	0.81033	0.781998	1.75555	0.00419528	*	up
A5B2V1	Putative uncharacterized protein OS=Vitis vinifera GN=VITISV_007377 PE=4 SV=1 - [A5B2V1_VITVI]	10.71	1	1.09834	1.13946	1.11553	0.764852	0.595645	0.556966	1.74884	0.0222977	*	up
A5AX75	Putative uncharacterized protein OS=Vitis vinifera GN=VIT_18s0001g07240 PE=2 SV=1 - [A5AX75_VITVI]	48.41	7	1.7199	1.42606	1.47122	0.879578	0.940004	0.831849	1.74139	0.0236409	*	up
F6HC92	Putative uncharacterized protein OS=Vitis vinifera GN=VIT_13s0067g01510 PE=4 SV=1 - [F6HC92_VITVI]	8.43	4	1.60727	1.47276	1.7298	0.920098	0.908245	0.941415	1.73655	0.00893814	*	up
A5ASW8	Putative uncharacterized protein OS=Vitis vinifera GN=VIT_12s0055g01110 PE=4 SV=1 - [A5ASW8_VITVI]	15.95	4	1.16598	1.25681	1.35389	0.668075	0.777505	0.732862	1.73366	0.00689474	*	up
A5AWW1	Putative uncharacterized protein OS=Vitis vinifera GN=VITISV_039541 PE=4 SV=1 - [A5AWW1_VITVI]	3.33	1	1.52265	1.74339	1.35423	0.94128	0.874292	0.858006	1.72812	0.0289185	*	up
E5FXI7	Fatty acid hydroperoxide lyase 1 OS=Vitis vinifera PE=2 SV=1 - [E5FXI7_VITVI]	53.39	1	2.25447	2.85456	2.45744	1.39306	1.51923	1.48479	1.7208	0.0178534	*	up
D7SHD2	Putative uncharacterized protein OS=Vitis vinifera GN=VIT_17s0000g09910 PE=4 SV=1 - [D7SHD2_VITVI]	13.27	3	0.910285	0.878479	0.882106	0.556051	0.536996	0.463488	1.71591	0.00410485	*	up
F6HNS9	Putative uncharacterized protein OS=Vitis vinifera GN=VIT_13s0019g02490 PE=4 SV=1 - [F6HNS9_VITVI]	15.96	13	0.79778	0.779609	0.773006	0.4903	0.448382	0.432038	1.71471	0.000926184	*	up
F6I5Z3	Putative uncharacterized protein (Fragment) OS=Vitis vinifera GN=VIT_03s0180g00010 PE=3 SV=1 - [F6I5Z3_VITVI]	8.45	2	1.51456	1.48358	1.63322	0.853354	0.924167	0.925642	1.71331	0.00460307	*	up
A5B1Y5	Superoxide dismutase [Cu-Zn] OS=Vitis vinifera GN=VITISV_017620 PE=2 SV=1 - [A5B1Y5_VITVI]	38.68	6	0.977685	0.943255	0.937209	0.599623	0.531719	0.542284	1.70776	0.000598452	*	up
A5C288	Putative uncharacterized protein OS=Vitis vinifera GN=VITISV_010727 PE=2 SV=1 - [A5C288_VITVI]	23.26	9	0.904309	0.913659	0.900135	0.49806	0.564419	0.530335	1.70648	0.00196899	*	up
F6HFI0	Putative uncharacterized protein OS=Vitis vinifera GN=VIT_01s0011g04910 PE=4 SV=1 - [F6HFI0_VITVI]	9.07	4	1.07458	1.13314	1.12426	0.495365	0.879023	0.580091	1.7048	0.0468324	*	up
A5C962	Putative uncharacterized protein OS=Vitis vinifera GN=VIT_16s0050g00080 PE=4 SV=1 - [A5C962_VITVI]	24.49	4	0.912386	0.945877	0.66191	0.581667	0.500152	0.399278	1.70156	0.0229792	*	up
D7T9F2	Putative uncharacterized protein OS=Vitis vinifera GN=VIT_01s0011g02320 PE=4 SV=1 - [D7T9F2_VITVI]	2.81	1	1.32943	1.27406	1.2319	0.75774	0.681688	0.816645	1.70003	0.0110925	*	up
F6HH94	Phospholipase D OS=Vitis vinifera GN=VIT_11s0016g05370 PE=3 SV=1 - [F6HH94_VITVI]	5.04	1	0.668241	0.672407	0.849342	0.344127	0.474795	0.487815	1.67592	0.0272202	*	up
A5BAX1	Putative uncharacterized protein OS=Vitis vinifera GN=VIT_01s0011g05110 PE=2 SV=1 - [A5BAX1_VITVI]	75.5	7	3.91661	3.64533	3.8212	2.39693	2.05247	2.39944	1.66205	0.00107364	*	up
D7SKQ2	Putative uncharacterized protein OS=Vitis vinifera GN=VIT_06s0004g03690 PE=4 SV=1 - [D7SKQ2_VITVI]	8.51	2	1.07884	1.17965	1.24649	0.746269	0.671135	0.692147	1.66148	0.0204717	*	up
A5BIY8	Putative uncharacterized protein OS=Vitis vinifera GN=VITISV_025426 PE=4 SV=1 - [A5BIY8_VITVI]	21.97	5	0.994014	1.00321	1.044	0.640593	0.579199	0.611085	1.66107	0.00386202	*	up
A5AS18	Putative uncharacterized protein OS=Vitis vinifera GN=VIT_19s0014g04660 PE=3 SV=1 - [A5AS18_VITVI]	47.78	8	1.34122	1.44191	1.38487	0.831526	0.851976	0.841744	1.65053	0.00180117	*	up
E0CUS6	Putative uncharacterized protein OS=Vitis vinifera GN=VIT_16s0050g01490 PE=4 SV=1 - [E0CUS6_VITVI]	30.18	4	1.11189	1.174	1.20254	0.626518	0.725381	0.762824	1.64959	0.000930158	*	up
A5B1P3	Putative uncharacterized protein OS=Vitis vinifera GN=VITISV_025619 PE=2 SV=1 - [A5B1P3_VITVI]	42.49	13	1.21826	1.10739	1.14349	0.632875	0.704759	0.774498	1.64248	0.0213846	*	up
D7SU25	Putative uncharacterized protein OS=Vitis vinifera GN=VIT_04s0008g02560 PE=4 SV=1 - [D7SU25_VITVI]	3.78	2	1.44774	1.32272	1.09032	0.770229	0.860182	0.72149	1.64155	0.0314548	*	up
D7TPG4	Putative uncharacterized protein OS=Vitis vinifera GN=VIT_03s0063g00140 PE=2 SV=1 - [D7TPG4_VITVI]	2.89	1	2.77038	2.87529	2.53367	1.65011	1.70908	1.62641	1.64059	0.00556769	*	up
Q38JC9	Temperature-induced lipocalin OS=Vitis vinifera GN=TIL PE=2 SV=1 - [Q38JC9_VITVI]	48.65	10	1.22395	1.18859	1.22301	0.766894	0.74055	0.712409	1.63775	0.00170767	*	up
F6GXR5	Cytochrome b6-f complex iron-sulfur subunit OS=Vitis vinifera GN=VIT_12s0134g00510 PE=3 SV=1 - [F6GXR5_VITVI]	8.41	2	0.989798	0.955878	1.06216	0.607268	0.630445	0.598906	1.6377	0.0103255	*	up
A5B793	Putative uncharacterized protein OS=Vitis vinifera GN=VITISV_009630 PE=4 SV=1 - [A5B793_VITVI]	14.56	3	1.43226	1.4878	1.49978	0.865852	0.974012	0.859241	1.63752	0.00408353	*	up
D7TAL0	Putative uncharacterized protein OS=Vitis vinifera GN=VIT_01s0010g02290 PE=2 SV=1 - [D7TAL0_VITVI]	30.22	6	1.40223	1.24795	1.44137	0.896315	0.912979	0.693092	1.63506	0.0476049	*	up
D7SRG7	Putative uncharacterized protein OS=Vitis vinifera GN=VIT_08s0217g00020 PE=4 SV=1 - [D7SRG7_VITVI]	13.45	4	1.26395	1.37627	1.26843	0.798327	0.798115	0.794456	1.63481	0.00508071	*	up
A5B514	Putative uncharacterized protein OS=Vitis vinifera GN=VITISV_019223 PE=2 SV=1 - [A5B514_VITVI]	33.79	3	1.2222	1.21037	1.09776	0.793286	0.779611	0.598705	1.62568	0.00258643	*	up
F6H561	ATP-dependent Clp protease proteolytic subunit OS=Vitis vinifera GN=VIT_12s0028g01250 PE=3 SV=1 - [F6H561_VITVI]	7.9	2	1.18176		1.1755	0.759376		0.691393	1.62484	0.0432796	*	up
D7TG95	Putative uncharacterized protein OS=Vitis vinifera GN=VIT_00s0558g00020 PE=4 SV=1 - [D7TG95_VITVI]	0.63	1	0.868942	0.789166	0.791025	0.535554	0.485847	0.48703	1.62363	0.000997728	*	up
D7U2L5	Putative uncharacterized protein OS=Vitis vinifera GN=VIT_07s0005g01820 PE=4 SV=1 - [D7U2L5_VITVI]	4.69	1	1.11051	1.16692		0.646542	0.763341		1.61534	0.0442442	*	up
L7NSL7	Tonoplastic 21-1 aquaporin OS=Vitis vinifera PE=2 SV=1 - [L7NSL7_VITVI]	9.24	2	1.23022	1.1592	1.25156	0.731525	0.754146	0.769398	1.61458	0.0038785	*	up
F6I0K4	Catalase OS=Vitis vinifera GN=VIT_04s0044g00020 PE=2 SV=1 - [F6I0K4_VITVI]	69.92	22	0.742164	0.727527	0.742672	0.454069	0.462359	0.455142	1.61302	0.000724853	*	up
A5BVF4	Putative uncharacterized protein OS=Vitis vinifera GN=VITISV_027630 PE=2 SV=1 - [A5BVF4_VITVI]	71.79	13	0.814489	0.760029	0.780354	0.557808	0.430765	0.473922	1.61017	0.00514931	*	up
F6HLA8	Putative uncharacterized protein OS=Vitis vinifera GN=VIT_08s0007g07520 PE=4 SV=1 - [F6HLA8_VITVI]	2.51	1	1.4098	1.41029	1.30046	0.891039	0.893215	0.778691	1.60774	6.97759e-06	*	up
D5FUD8	Lipoxygenase OS=Vitis vinifera GN=LOXA PE=2 SV=1 - [D5FUD8_VITVI]	45.84	3	1.79179	1.77088	1.60985	0.968848	1.192	1.05799	1.60695	0.0170764	*	up
F6HHD0	Putative uncharacterized protein OS=Vitis vinifera GN=VIT_06s0080g00980 PE=3 SV=1 - [F6HHD0_VITVI]	49.84	12	1.15593	1.15077	1.11483	0.722648	0.624938	0.785552	1.60399	0.0170311	*	up
F6HJZ9	Putative uncharacterized protein OS=Vitis vinifera GN=VIT_12s0035g01840 PE=4 SV=1 - [F6HJZ9_VITVI]	1.97	2	1.24033	1.35535	1.26309	0.774314	0.812584	0.824377	1.6003	0.004141	*	up
F6H9B7	Putative uncharacterized protein OS=Vitis vinifera GN=VIT_19s0177g00320 PE=4 SV=1 - [F6H9B7_VITVI]	25.45	8	0.987669	0.97581	1.01268	0.629713	0.621639	0.60883	1.59993	0.00183744	*	up
F6GZR8	Putative uncharacterized protein OS=Vitis vinifera GN=VIT_18s0001g13770 PE=2 SV=1 - [F6GZR8_VITVI]	10.08	4	1.4129	1.44486	1.55438	0.901294	0.895541	0.962851	1.59879	0.00175171	*	up
Q0ZIW7	Photosystem I iron-sulfur center OS=Vitis vinifera GN=psaC PE=3 SV=1 - [PSAC_VITVI]	71.6	7	0.970345	1.05544	0.975566	0.622512	0.620942	0.640361	1.59323	0.00694521	*	up
D7TA35	Putative uncharacterized protein OS=Vitis vinifera GN=VIT_04s0079g00610 PE=4 SV=1 - [D7TA35_VITVI]	10.98	1	1.50212	1.48043	1.32794	0.882715	0.90811	0.917642	1.59149	0.013774	*	up
F6GZQ1	Putative uncharacterized protein OS=Vitis vinifera GN=VIT_18s0001g13430 PE=4 SV=1 - [F6GZQ1_VITVI]	3.53	5	1.45982	1.45747	1.53783	0.967539	0.97239	0.861203	1.59047	0.0126814	*	up
F6H0E6	Putative uncharacterized protein OS=Vitis vinifera GN=VIT_18s0001g01080 PE=4 SV=1 - [F6H0E6_VITVI]	7.69	2	1.29488	1.26702	1.21097	0.659033	0.832525	0.881754	1.5897	0.0352249	*	up
A5C111	Putative uncharacterized protein OS=Vitis vinifera GN=VITISV_025730 PE=3 SV=1 - [A5C111_VITVI]	43.61	2	0.725463	0.756497	0.744557	0.430875	0.403996	0.570643	1.58413	0.035019	*	up
F6GWW4	Putative uncharacterized protein OS=Vitis vinifera GN=VIT_04s0023g01750 PE=4 SV=1 - [F6GWW4_VITVI]	0.89	1	0.705445	0.698713	0.745275	0.457991	0.4313	0.470346	1.58089	0.00096828	*	up
D7TWA1	Putative uncharacterized protein OS=Vitis vinifera GN=VIT_02s0025g04710 PE=4 SV=1 - [D7TWA1_VITVI]	11.04	4	0.837825	0.859191	0.824941	0.529513	0.525923	0.548432	1.57242	0.00286801	*	up
F6HE22	Putative uncharacterized protein (Fragment) OS=Vitis vinifera GN=VIT_05s0020g05060 PE=4 SV=1 - [F6HE22_VITVI]	5.26	3	1.73887	2.10124	1.79546	1.18618	1.23605	1.19217	1.5592	0.0200415	*	up
F6HVY9	Putative uncharacterized protein OS=Vitis vinifera GN=VIT_10s0071g00840 PE=4 SV=1 - [F6HVY9_VITVI]	50.23	19	1.77347	1.66842	1.57154	1.04907	1.0289	1.13872	1.55857	0.0202666	*	up
D7T7L4	Putative uncharacterized protein OS=Vitis vinifera GN=VIT_16s0039g01660 PE=4 SV=1 - [D7T7L4_VITVI]	5.28	2	2.28419	2.08885	1.9499	1.37184	1.41389	1.2734	1.55771	0.0107491	*	up
F6HJZ4	Putative uncharacterized protein OS=Vitis vinifera GN=VIT_12s0035g01910 PE=3 SV=1 - [F6HJZ4_VITVI]	20.4	4	1.77938	1.76302	2.13389	1.2087	1.18316	1.25808	1.55517	0.0213126	*	up
A5AG38	Putative uncharacterized protein OS=Vitis vinifera GN=VITISV_004153 PE=4 SV=1 - [A5AG38_VITVI]	20.48	4	1.48752	1.42115	1.29756	0.914451	0.921704	0.871419	1.55351	0.00713139	*	up
E2GMW1	Thioredoxin OS=Vitis vinifera GN=Trxh1 PE=2 SV=1 - [E2GMW1_VITVI]	17.39	2	1.59115	1.45641	1.55008	0.953839	1.00612	1	1.55328	0.00965367	*	up
F6HYG1	Putative uncharacterized protein OS=Vitis vinifera GN=VIT_09s0002g04680 PE=3 SV=1 - [F6HYG1_VITVI]	25.47	16	1.5386	1.57353	1.62539	1.00055	1.00549	1.04928	1.55058	0.000426049	*	up
E0CRP4	Putative uncharacterized protein OS=Vitis vinifera GN=VIT_18s0001g06370 PE=3 SV=1 - [E0CRP4_VITVI]	42.73	12	1.0044	0.976635	0.981192	0.699788	0.615983	0.596194	1.54931	0.00458944	*	up
A5BWH3	Putative uncharacterized protein OS=Vitis vinifera GN=VITISV_018645 PE=4 SV=1 - [A5BWH3_VITVI]	3.27	3	0.973771	1.0823	1.0034	0.669183	0.632415	0.676748	1.54648	0.0153737	*	up
F6HG44	Putative uncharacterized protein OS=Vitis vinifera GN=VIT_01s0010g02460 PE=3 SV=1 - [F6HG44_VITVI]	59.41	12	2.68457	2.22504	2.23869	1.6488	1.53977	1.43905	1.54471	0.0147522	*	up
A5BPB2	Putative uncharacterized protein OS=Vitis vinifera GN=VIT_12s0028g00320 PE=3 SV=1 - [A5BPB2_VITVI]	35.19	1	1.10301	1.2554	1.09749	0.735149	0.681481	0.821901	1.54382	0.0441229	*	up
F6HAX5	Putative uncharacterized protein OS=Vitis vinifera GN=VIT_05s0094g00870 PE=3 SV=1 - [F6HAX5_VITVI]	15.28	5	1.44013	1.48928	1.38916	0.900672	0.941139	0.961402	1.54058	0.0058367	*	up
E0CV69	Putative uncharacterized protein OS=Vitis vinifera GN=VIT_16s0098g01620 PE=4 SV=1 - [E0CV69_VITVI]	10.06	2	1.45078	1.20492	1.38374	0.897589	0.884966	0.841288	1.53951	0.0249847	*	up
E0CR63	Putative uncharacterized protein OS=Vitis vinifera GN=VIT_18s0001g02740 PE=4 SV=1 - [E0CR63_VITVI]	25.56	6	1.08321	1.08746	1.07786	0.7626	0.691308	0.657113	1.53884	0.00625465	*	up
F6HKY1	Putative uncharacterized protein OS=Vitis vinifera GN=VIT_08s0007g01630 PE=2 SV=1 - [F6HKY1_VITVI]	25.06	1	1.23152	1.24358	1.30199	0.935047	0.842701	0.705385	1.5211	0.0391684	*	up
A5BSI6	Putative uncharacterized protein OS=Vitis vinifera GN=VITISV_014252 PE=4 SV=1 - [A5BSI6_VITVI]	3.35	1	0.55486	0.525038	0.55837	0.3772	0.369007	0.331374	1.52032	0.0123909	*	up
A5C234	Putative uncharacterized protein OS=Vitis vinifera GN=VIT_14s0066g00560 PE=3 SV=1 - [A5C234_VITVI]	45.89	2	1.12279	1.09262		0.724801	0.733028		1.51966	0.0322426	*	up
A5BHA2	Putative uncharacterized protein OS=Vitis vinifera GN=VITISV_015712 PE=4 SV=1 - [A5BHA2_VITVI]	7.88	1	1.26639		1.30958	0.846191		0.849097	1.51949	0.0291064	*	up
F6GT08	Putative uncharacterized protein OS=Vitis vinifera GN=VIT_17s0000g00610 PE=3 SV=1 - [F6GT08_VITVI]	6.25	1	1.27845	1.31652	1.31599	0.909055	0.829322	0.8361	1.51913	0.00723822	*	up
E0CSM0	Putative uncharacterized protein OS=Vitis vinifera GN=VIT_19s0014g02890 PE=4 SV=1 - [E0CSM0_VITVI]	27.13	6	0.947433	0.950165	0.913656	0.599881	0.627233	0.627086	1.51615	0.00306854	*	up
D7TQG2	Putative uncharacterized protein OS=Vitis vinifera GN=VIT_08s0040g02490 PE=3 SV=1 - [D7TQG2_VITVI]	34.72	1	1.47859	1.32063	1.34162	0.997778	0.865065	0.871347	1.51446	0.00024368	*	up
A5BTZ8	Annexin OS=Vitis vinifera GN=VIT_18s0001g05530 PE=3 SV=1 - [A5BTZ8_VITVI]	59.87	18	0.964864	0.966811	0.961368	0.56548	0.654347	0.690604	1.51434	0.0131171	*	up
D7U016	Putative uncharacterized protein OS=Vitis vinifera GN=VIT_09s0002g02330 PE=3 SV=1 - [D7U016_VITVI]	13.12	3	1.18581	0.865315	1.28393	0.773856	0.639218	0.791173	1.51301	0.0411729	*	up
Q0ZIY3	30S ribosomal protein S8, chloroplastic OS=Vitis vinifera GN=rps8 PE=3 SV=1 - [RR8_VITVI]	9.7	1	0.838309	1.06091	0.91767	0.63691	0.664697	0.567107	1.5074	0.0329392	*	up
D7U146	Putative uncharacterized protein OS=Vitis vinifera GN=VIT_09s0002g07120 PE=3 SV=1 - [D7U146_VITVI]	20.97	3	0.871001	0.82893	0.973559	0.700805	0.423645	0.654867	1.50254	0.0491622	*	up
D7SHA5	Putative uncharacterized protein OS=Vitis vinifera GN=VIT_17s0000g10250 PE=4 SV=1 - [D7SHA5_VITVI]	8.55	3	1.25361	1.26516	1.30706	0.783027	0.953007	0.813623	1.50053	0.017485	*	up
D7SQ61	Putative uncharacterized protein OS=Vitis vinifera GN=VIT_11s0052g01390 PE=3 SV=1 - [D7SQ61_VITVI]	1.85	1	1.12158	1.14271		1.67279	1.73498		0.66445	0.0228524	*	down
D7U3G1	Putative uncharacterized protein OS=Vitis vinifera GN=VIT_07s0005g05790 PE=4 SV=1 - [D7U3G1_VITVI]	31.05	2	0.885593	0.943544	0.828706	1.31079	1.28328	1.41104	0.663612	0.0241235	*	down
F6HVY1	Pyruvate kinase OS=Vitis vinifera GN=VIT_10s0071g01060 PE=3 SV=1 - [F6HVY1_VITVI]	38.63	3	0.930392	0.858248	0.974276	1.38658	1.3445	1.43447	0.663277	0.000405915	*	down
D7SHZ2	Putative uncharacterized protein OS=Vitis vinifera GN=VIT_17s0000g07530 PE=4 SV=1 - [D7SHZ2_VITVI]	4.48	3	0.971977	0.867859	0.94083	1.32514	1.52542	1.35461	0.661249	0.0363021	*	down
A5BSN2	Putative uncharacterized protein OS=Vitis vinifera GN=VITISV_029427 PE=2 SV=1 - [A5BSN2_VITVI]	32	1	0.580275	0.59391	0.622881	0.894316	0.920881	0.913407	0.658603	0.00117819	*	down
F6H5J5	Putative uncharacterized protein OS=Vitis vinifera GN=VIT_19s0135g00060 PE=4 SV=1 - [F6H5J5_VITVI]	9.44	1	0.905889		0.985001	1.36749		1.50376	0.658559	0.0370752	*	down
E0CUM8	Pyruvate kinase OS=Vitis vinifera GN=VIT_16s0050g02180 PE=2 SV=1 - [E0CUM8_VITVI]	16.15	6	0.864672	0.8904	0.82392	1.20214	1.37627	1.34359	0.65757	0.0152675	*	down
F6HNQ9	Putative uncharacterized protein OS=Vitis vinifera GN=VIT_13s0019g02810 PE=4 SV=1 - [F6HNQ9_VITVI]	3.61	1	0.958092	0.870768	0.974625	1.3298	1.43056	1.51125	0.656306	0.0143274	*	down
D7SKS4	Putative uncharacterized protein OS=Vitis vinifera GN=VIT_06s0004g03450 PE=4 SV=1 - [D7SKS4_VITVI]	0.98	1	1.09853		1.08089	1.66849		1.66478	0.653836	0.00768242	*	down
A5BFV3	Putative uncharacterized protein OS=Vitis vinifera GN=VITISV_001107 PE=2 SV=1 - [A5BFV3_VITVI]	8.62	6	0.85234	0.865443	0.874518	1.44475	1.28066	1.25352	0.651508	0.0197486	*	down
F6HEA5	Putative uncharacterized protein OS=Vitis vinifera GN=VIT_16s0039g00990 PE=3 SV=1 - [F6HEA5_VITVI]	23.31	5	0.956769	0.904476	0.814594	1.54556	1.39421	1.17235	0.65072	0.0189838	*	down
A5AN35	Putative uncharacterized protein OS=Vitis vinifera GN=VITISV_043040 PE=2 SV=1 - [A5AN35_VITVI]	24.66	8	0.913163	0.891939	0.905099	1.48058	1.30858	1.37785	0.650395	0.00810887	*	down
F6HKR1	Putative uncharacterized protein OS=Vitis vinifera GN=VIT_08s0007g02470 PE=2 SV=1 - [F6HKR1_VITVI]	3.84	2	0.971608	0.826068	0.848905	1.38134	1.40093	1.29952	0.648387	0.0105999	*	down
D7TPV8	Putative uncharacterized protein OS=Vitis vinifera GN=VIT_03s0063g01880 PE=4 SV=1 - [D7TPV8_VITVI]	1.06	1	0.35762	0.267054	0.359048	0.489221	0.444557	0.58489	0.647753	0.0224989	*	down
A5BIE9	Thioredoxin OS=Vitis vinifera GN=VITISV_040061 PE=2 SV=1 - [A5BIE9_VITVI]	15.7	2	1.13139	1.32202	1.14674	1.81659	2.19238	1.54923	0.647718	0.0408012	*	down
D7TR81	Putative uncharacterized protein OS=Vitis vinifera GN=VIT_10s0116g00360 PE=4 SV=1 - [D7TR81_VITVI]	33.45	14	0.881771	0.922402	0.895379	1.39026	1.35917	1.42202	0.64715	0.00311254	*	down
A5B118	Fructose-bisphosphate aldolase OS=Vitis vinifera GN=VIT_08s0007g03830 PE=1 SV=1 - [A5B118_VITVI]	82.12	28	1.10274	1.07183	1.07119	1.74875	1.66684	1.63807	0.642261	0.00147371	*	down
A5B5J3	Putative uncharacterized protein OS=Vitis vinifera GN=VITISV_029294 PE=2 SV=1 - [A5B5J3_VITVI]	11.21	2	1.45117	1.57462	1.66569	2.41308	2.75279	2.15471	0.640862	0.0499117	*	down
A3QRB5	Thaumatin-like protein OS=Vitis vinifera PE=2 SV=1 - [A3QRB5_VITVI]	26.67	3	1.23891	1.23487	1.08434	1.97964	2.06415	1.52122	0.639374	0.0301311	*	down
F6KV60	Pathogenesis-related protein 10 OS=Vitis pseudoreticulata GN=PR10-2 PE=2 SV=1 - [F6KV60_9ROSI]	64.56	11	1.55201	1.551	1.58501	2.47458	2.41759	2.52636	0.631934	0.000608142	*	down
D7TGQ9	Non-lysosomal glucosylceramidase OS=Vitis vinifera GN=VIT_12s0035g01220 PE=3 SV=1 - [D7TGQ9_VITVI]	1.9	2	1.00096	0.848158	0.859821	1.41393	1.48055	1.39424	0.631643	0.0142153	*	down
B9U4G3	Phytochrome OS=Vitis vinifera GN=PHYB PE=2 SV=1 - [B9U4G3_VITVI]	3.1	3	0.946504	0.953682	0.936977	1.39395	1.59648	1.50541	0.631062	0.0104349	*	down
D7SLK8	Putative uncharacterized protein OS=Vitis vinifera GN=VIT_06s0004g00460 PE=4 SV=1 - [D7SLK8_VITVI]	8.53	2	0.702163	0.754151	0.619906	1.07307	1.17485	1.05963	0.62772	0.00248977	*	down
F6HKU3	Putative uncharacterized protein OS=Vitis vinifera GN=VIT_08s0007g08950 PE=2 SV=1 - [F6HKU3_VITVI]	4.49	1	1.24327	1.54025	1.48598	1.96849	2.36724	2.48357	0.62609	0.00862683	*	down
D7T503	Putative uncharacterized protein OS=Vitis vinifera GN=VIT_11s0118g00680 PE=3 SV=1 - [D7T503_VITVI]	53.13	1	0.827443	0.837765	0.798397	1.30777	1.30717	1.32376	0.625487	0.00121064	*	down
D7UBZ3	Putative uncharacterized protein OS=Vitis vinifera GN=VIT_03s0180g00260 PE=3 SV=1 - [D7UBZ3_VITVI]	15.69	4	0.697367	0.727142	0.773661	1.10707	1.21638	1.19268	0.625169	0.00324934	*	down
Q3KN68	Isoflavone reductase-like protein 5 OS=Vitis vinifera GN=ifrl5 PE=2 SV=1 - [Q3KN68_VITVI]	68.95	10	0.896386	0.937438	0.890951	1.45917	1.46477	1.45104	0.622809	0.000428887	*	down
F6H6Y0	Putative uncharacterized protein OS=Vitis vinifera GN=VIT_05s0077g02140 PE=3 SV=1 - [F6H6Y0_VITVI]	46.41	28	1.00638	0.98461	0.986635	1.63006	1.60098	1.56642	0.620666	0.000500681	*	down
F6H3A8	Putative uncharacterized protein OS=Vitis vinifera GN=VIT_04s0008g02460 PE=3 SV=1 - [F6H3A8_VITVI]	36.06	19	0.640094	0.632305	0.675626	1.0321	1.07043	1.03661	0.62056	0.00317108	*	down
D7SZW5	Putative uncharacterized protein OS=Vitis vinifera GN=VIT_12s0034g01980 PE=4 SV=1 - [D7SZW5_VITVI]	8.08	1	1.59439	2.04071	1.6292	2.79375	3.28676	2.42842	0.618679	0.0167594	*	down
A5B0J4	Putative uncharacterized protein OS=Vitis vinifera GN=VITISV_028292 PE=4 SV=1 - [A5B0J4_VITVI]	3.64	1		0.522761	0.58398		0.892344	0.9	0.617483	0.0496356	*	down
F6HXL0	Putative uncharacterized protein OS=Vitis vinifera GN=VIT_09s0002g00340 PE=4 SV=1 - [F6HXL0_VITVI]	46.2	22	1.07624	1.01672	1.03677	1.78684	1.61193	1.67139	0.617285	0.00272936	*	down
A5B1B6	Putative uncharacterized protein OS=Vitis vinifera GN=VITISV_007330 PE=2 SV=1 - [A5B1B6_VITVI]	6.37	3	1.03651		1.0793	1.7138		1.73515	0.613465	0.0102369	*	down
F6HGW6	Putative uncharacterized protein OS=Vitis vinifera GN=VIT_11s0016g02280 PE=4 SV=1 - [F6HGW6_VITVI]	10.36	4	0.822808	0.970977	0.781129	1.41705	1.62514	1.17382	0.610747	0.0202686	*	down
A2SXS2	Uricase OS=Vitis vinifera PE=2 SV=1 - [A2SXS2_VITVI]	17.15	4	0.895916	0.935467	0.840836	1.55011	1.39068	1.46286	0.606819	0.0112261	*	down
A5CAF6	Phosphoglycerate kinase OS=Vitis vinifera GN=VIT_19s0085g00370 PE=3 SV=1 - [A5CAF6_VITVI]	83.04	27	1.0324	1.0143	1.01033	1.67877	1.68539	1.68156	0.605865	0.000155283	*	down
A5AWQ3	Putative uncharacterized protein OS=Vitis vinifera GN=VITISV_023179 PE=2 SV=1 - [A5AWQ3_VITVI]	2.06	1	0.938186	0.8975	0.945927	1.44632	1.43762	1.70782	0.605784	0.0170414	*	down
D7U5Y1	Putative uncharacterized protein OS=Vitis vinifera GN=VIT_01s0146g00070 PE=3 SV=1 - [D7U5Y1_VITVI]	10.75	3	1.02318	0.954391	1.01021	1.47378	1.65427	1.83584	0.601904	0.0268667	*	down
A5AML5	Thioredoxin OS=Vitis vinifera GN=VIT_18s0001g13250 PE=2 SV=1 - [A5AML5_VITVI]	64.91	9	1.77948	1.71988	1.82859	3.23063	2.60283	3.04471	0.600119	0.018856	*	down
A5BTY4	Putative uncharacterized protein OS=Vitis vinifera GN=VITISV_001979 PE=4 SV=1 - [A5BTY4_VITVI]	7.08	2	0.908125	1.01312	0.940134	1.5219	1.5743	1.67813	0.599326	0.00669073	*	down
F6GWF3	Serine hydroxymethyltransferase OS=Vitis vinifera GN=VIT_05s0029g00310 PE=3 SV=1 - [F6GWF3_VITVI]	52.87	23	0.809842	0.815762	0.790823	1.38586	1.28789	1.3613	0.598859	0.00388902	*	down
F6H2P8	Putative uncharacterized protein OS=Vitis vinifera GN=VIT_19s0014g01520 PE=4 SV=1 - [F6H2P8_VITVI]	39.63	2	1.0983	1.11281	1.1832	1.91481	1.92487	1.84241	0.597368	0.00456591	*	down
A5BXV4	Putative uncharacterized protein OS=Vitis vinifera GN=VITISV_027546 PE=2 SV=1 - [A5BXV4_VITVI]	3.38	1	0.77876	1.06809	0.918239	1.65277	1.47054	1.51221	0.596499	0.044999	*	down
F6GTP3	Putative uncharacterized protein OS=Vitis vinifera GN=VIT_17s0000g03280 PE=4 SV=1 - [F6GTP3_VITVI]	27.17	3	0.952247	0.916445	0.903147	1.38856	1.54825	1.81403	0.583442	0.0409186	*	down
F6H710	Putative uncharacterized protein OS=Vitis vinifera GN=VIT_05s0077g00690 PE=3 SV=1 - [F6H710_VITVI]	54.64	24	0.923754	0.921265	0.884778	1.59674	1.5695	1.53566	0.580572	0.000142451	*	down
F6I5U5	Pyruvate kinase OS=Vitis vinifera GN=VIT_13s0074g00210 PE=2 SV=1 - [F6I5U5_VITVI]	31.31	3	0.892452	0.865045	0.92416	1.54185	1.57105	1.51783	0.5791	0.00248216	*	down
Q2HZF5	Aquaporin PIP2 OS=Vitis vinifera GN=pip2 PE=2 SV=1 - [Q2HZF5_VITVI]	10	2	0.798017	1.06416	0.959388	1.54654	1.64416	1.68688	0.578477	0.00593099	*	down
A5C4K5	Putative uncharacterized protein OS=Vitis vinifera GN=VITISV_016398 PE=4 SV=1 - [A5C4K5_VITVI]	2.27	1	0.433989	0.440849	0.579289	0.791883	0.804752	0.932284	0.574999	7.75075e-05	*	down
D7TAV0	Putative uncharacterized protein OS=Vitis vinifera GN=VIT_01s0010g03300 PE=4 SV=1 - [D7TAV0_VITVI]	0.94	1	0.992889	1.04845		1.73166	1.85008		0.569928	0.0259656	*	down
A2ICC9	Anthocyanidin synthase OS=Vitis vinifera GN=ANS PE=2 SV=1 - [A2ICC9_VITVI]	37.46	10	1.00477	0.974155	0.998693	1.611	1.68644	1.97601	0.564642	0.0201656	*	down
A5BX02	Putative uncharacterized protein OS=Vitis vinifera GN=VITISV_000710 PE=4 SV=1 - [A5BX02_VITVI]	3.11	1	0.913811	0.907059	0.925326	1.77437	1.39232	1.72006	0.561968	0.0253004	*	down
D7U0Q3	Putative uncharacterized protein OS=Vitis vinifera GN=VIT_09s0002g05250 PE=3 SV=1 - [D7U0Q3_VITVI]	52.03	17	1.22229	1.20089	1.26177	2.26888	2.07602	2.30832	0.553861	0.00331912	*	down
F6HWV0	Putative uncharacterized protein (Fragment) OS=Vitis vinifera GN=VIT_00s0670g00020 PE=4 SV=1 - [F6HWV0_VITVI]	5.54	1	0.833522	0.824096	0.900073	1.56949	1.23563	1.82899	0.551927	0.0444219	*	down
A5B974	Putative uncharacterized protein OS=Vitis vinifera GN=VITISV_037515 PE=4 SV=1 - [A5B974_VITVI]	2.46	1	0.839319	0.790837		1.5061	1.45403		0.550706	0.00171689	*	down
A7NY33	Peroxidase 4 OS=Vitis vinifera GN=GSVIVT00023967001 PE=1 SV=1 - [PER4_VITVI]	40.5	11	1.07518	1.03736	1.09509	2.02469	1.89206	1.96607	0.545254	0.00107579	*	down
A5AKV9	Putative uncharacterized protein OS=Vitis vinifera GN=VIT_15s0046g00360 PE=3 SV=1 - [A5AKV9_VITVI]	1.84	1	0.835452	0.650173	0.744201	1.51325	1.32854	1.2835	0.540526	0.00531794	*	down
A5BZR3	Putative uncharacterized protein OS=Vitis vinifera GN=VITISV_003886 PE=2 SV=1 - [A5BZR3_VITVI]	36.09	6	0.962025	0.985565	0.815279	1.7686	1.68341	1.66123	0.540336	0.00318041	*	down
I2E7N9	Carotenoid cleavage dioxygenase 1 OS=Vitis vinifera PE=2 SV=1 - [I2E7N9_VITVI]	37.55	1	0.943719	1.04512		1.78396	1.8973		0.54026	0.00449467	*	down
F6HST5	Putative uncharacterized protein OS=Vitis vinifera GN=VIT_07s0129g00180 PE=3 SV=1 - [F6HST5_VITVI]	4.32	2	1.29848	1.34438	1.13768	2.41868	2.6865	1.91946	0.538183	0.0219532	*	down
Q00NV3	Class I beta-1,3-glucanase OS=Vitis vinifera PE=2 SV=1 - [Q00NV3_VITVI]	21.39	2	1.10029	1.09742	0.968718	1.82667	1.96971	2.09169	0.53777	0.0159077	*	down
F6HV83	Putative uncharacterized protein OS=Vitis vinifera GN=VIT_14s0066g00010 PE=4 SV=1 - [F6HV83_VITVI]	2.1	1	0.759948	0.779824	0.817864	1.49542	1.39802	1.51046	0.535352	0.00251322	*	down
F6I1W0	Putative uncharacterized protein OS=Vitis vinifera GN=VIT_17s0000g00920 PE=3 SV=1 - [F6I1W0_VITVI]	42.77	16	1.15666	1.17578	1.22735	2.24684	2.09547	2.34315	0.532467	0.00347155	*	down
F6GZ23	Putative uncharacterized protein (Fragment) OS=Vitis vinifera GN=VIT_00s0274g00090 PE=3 SV=1 - [F6GZ23_VITVI]	35.91	5	1.15226	1.40752	1.18741	2.05052	2.79248	2.21532	0.530889	0.0169425	*	down
B9UD35	Seed imbibition protein 1 OS=Vitis vinifera GN=SIP1 PE=2 SV=1 - [B9UD35_VITVI]	26.87	14	1.34115	1.32041	1.25992	2.43789	2.43765	2.62696	0.522689	0.00525631	*	down
A5BFQ1	Putative uncharacterized protein OS=Vitis vinifera GN=VITISV_017226 PE=4 SV=1 - [A5BFQ1_VITVI]	9.83	3	0.840567	0.824368	0.84084	1.83372	1.63786	1.35484	0.519179	0.0311254	*	down
A5C0I8	Putative uncharacterized protein OS=Vitis vinifera GN=VIT_04s0044g01110 PE=3 SV=1 - [A5C0I8_VITVI]	64.74	2	1.002	1.09219	1.04062	1.92714	1.97719	2.13418	0.519138	0.00432889	*	down
A5B265	Putative uncharacterized protein OS=Vitis vinifera GN=VITISV_017128 PE=2 SV=1 - [A5B265_VITVI]	15.17	7	0.864386	0.923447	0.906786	2.03502	1.5287	1.65215	0.516619	0.0385609	*	down
A5BMU2	Putative uncharacterized protein OS=Vitis vinifera GN=VITISV_012581 PE=2 SV=1 - [A5BMU2_VITVI]	45.85	8	0.882779	0.879712	0.947804	1.86331	1.69265	1.71208	0.514479	0.00585032	*	down
A5BDB8	Putative uncharacterized protein OS=Vitis vinifera GN=VITISV_027248 PE=4 SV=1 - [A5BDB8_VITVI]	3.52	1	0.681404	0.768804	0.790648	1.6469	1.33288	1.38225	0.513719	0.0319287	*	down
A5BRL4	Putative uncharacterized protein OS=Vitis vinifera GN=VIT_06s0004g08150 PE=3 SV=1 - [A5BRL4_VITVI]	25.15	10	0.882434	0.93269	0.898363	1.79048	1.66265	1.90345	0.50657	0.00825819	*	down
A5B722	Putative uncharacterized protein (Fragment) OS=Vitis vinifera GN=VITISV_000433 PE=2 SV=1 - [A5B722_VITVI]	4.58	1	0.87692	0.85043		1.75202	1.70094		0.500253	0.00907038	*	down
A5AZ70	Putative uncharacterized protein OS=Vitis vinifera GN=VITISV_004934 PE=2 SV=1 - [A5AZ70_VITVI]	10.77	3	0.988907	1.02684	1.06444	2.15074	2.06545	1.9602	0.498702	0.00550267	*	down
A5BNT5	Putative uncharacterized protein OS=Vitis vinifera GN=VITISV_019663 PE=4 SV=1 - [A5BNT5_VITVI]	3.02	1	0.962834	0.881879	0.911454	1.95112	1.90752	1.68172	0.497472	0.00728222	*	down
D7TIU8	Putative uncharacterized protein OS=Vitis vinifera GN=VIT_08s0007g04670 PE=2 SV=1 - [D7TIU8_VITVI]	9.4	6	0.874556	0.902122	0.845999	1.75584	1.78051	1.85628	0.486345	0.00221126	*	down
F6H7L5	Putative uncharacterized protein OS=Vitis vinifera GN=VIT_10s0116g01660 PE=4 SV=1 - [F6H7L5_VITVI]	10.62	3	0.828038	0.81442	0.931769	1.38143	1.88357	2.03045	0.486121	0.03605	*	down
D7T2C8	Putative uncharacterized protein OS=Vitis vinifera GN=VIT_05s0094g00350 PE=4 SV=1 - [D7T2C8_VITVI]	5.62	4	3.00375	2.80799	2.78941	6.79371	5.73204	5.45386	0.478384	0.0116403	*	down
A5AGG0	Putative uncharacterized protein OS=Vitis vinifera GN=VITISV_044128 PE=2 SV=1 - [A5AGG0_VITVI]	11.29	4	1.41293	1.18936	0.929367	2.51537	2.2599	2.62272	0.477381	0.0238101	*	down
A5BCS2	Putative uncharacterized protein OS=Vitis vinifera GN=VITISV_028913 PE=2 SV=1 - [A5BCS2_VITVI]	15.35	4	1.17626	1.05472	1.02664	2.38779	2.19292	2.25769	0.476372	0.000560168	*	down
D7T227	Putative uncharacterized protein OS=Vitis vinifera GN=VIT_16s0022g01770 PE=3 SV=1 - [D7T227_VITVI]	78.43	18	1.21181	1.24581	1.21926	2.44828	2.56569	2.87548	0.466049	0.00824485	*	down
F6HZM3	Long-chain-alcohol oxidase OS=Vitis vinifera GN=VIT_07s0005g03780 PE=3 SV=1 - [F6HZM3_VITVI]	9.21	4	1.02521	1.03272	0.95044	1.81536	2.49686	2.14493	0.465897	0.0278201	*	down
C5DB50	Putative 2,3-bisphosphoglycerate-independent phosphoglycerate mutase OS=Vitis vinifera GN=VIT_08s0056g00200 PE=2 SV=1 - [C5DB50_VITVI]	64.4	1	1.05088	1.18182	1.12925	2.44406	2.41818	2.43949	0.460431	0.0011875	*	down
A5C565	Putative uncharacterized protein OS=Vitis vinifera GN=VITISV_012939 PE=4 SV=1 - [A5C565_VITVI]	4.7	1	1.19272	1.13538	1.36018	3.00435	2.29017	2.72562	0.459877	0.0175118	*	down
A5ANT9	Chalcone--flavonone isomerase 2 OS=Vitis vinifera GN=CHI2 PE=3 SV=1 - [CFI2_VITVI]	57.69	13	0.742156	0.709206	0.804979	1.67741	1.66451	1.58376	0.458076	0.00390976	*	down
A5CBA7	Putative uncharacterized protein OS=Vitis vinifera GN=VITISV_024931 PE=4 SV=1 - [A5CBA7_VITVI]	17.67	12	0.992219	0.990367	1.00468	2.28429	2.14779	2.13701	0.454746	0.0017213	*	down
A5BZB1	Putative uncharacterized protein (Fragment) OS=Vitis vinifera GN=VITISV_029625 PE=4 SV=1 - [A5BZB1_VITVI]	9.15	1		0.82206	0.883853		1.8885	2.07109	0.43083	0.0340915	*	down
D7TU67	Putative uncharacterized protein OS=Vitis vinifera GN=VIT_03s0017g00870 PE=4 SV=1 - [D7TU67_VITVI]	25.76	5	0.796987	1.02396	0.934701	2.5752	1.95123	2.12434	0.414336	0.0355584	*	down
A1YW90	Glutathione S-transferase OS=Vitis vinifera GN=GST5 PE=3 SV=1 - [A1YW90_VITVI]	43.84	1	0.804978	0.829794	0.77982	1.82717	1.8362	2.16666	0.414164	0.0117043	*	down
D7U4Y4	Putative uncharacterized protein OS=Vitis vinifera GN=VIT_03s0038g03130 PE=4 SV=1 - [D7U4Y4_VITVI]	18.57	8	1.0316	1.10099	0.952626	2.34149	2.45477	2.76505	0.408026	0.0114021	*	down
F6HQC9	Putative uncharacterized protein OS=Vitis vinifera GN=VIT_03s0063g00730 PE=4 SV=1 - [F6HQC9_VITVI]	4.06	1	0.892815	0.854806	0.983313	2.36161	1.926	2.7524	0.387916	0.0192315	*	down
Q850K5	Non-specific lipid-transfer protein OS=Vitis vinifera PE=3 SV=1 - [Q850K5_VITVI]	47.9	2	0.946878	0.925707	0.913888	2.10722	2.77174	2.6012	0.372515	0.0170966	*	down
D7SLX8	Putative uncharacterized protein OS=Vitis vinifera GN=VIT_15s0021g01660 PE=3 SV=1 - [D7SLX8_VITVI]	17.12	1	0.900414	0.950363	0.79991	2.34262	2.42101	2.40181	0.369926	0.00106629	*	down
F6HA89	Putative uncharacterized protein OS=Vitis vinifera GN=VIT_06s0009g02840 PE=3 SV=1 - [F6HA89_VITVI]	15.75	1	1.26628	1.4217	1.41852	3.61749	3.62809	4.04282	0.363781	0.00260899	*	down
C7AE94	Flavonoid 3',5'-methyltransferase OS=Vitis vinifera GN=FAOMT PE=1 SV=1 - [FAOMT_VITVI]	10.64	2	0.836647	1.121	0.822811	2.55643	2.18372	2.96031	0.361078	0.0345109	*	down
D7SY75	Putative uncharacterized protein OS=Vitis vinifera GN=VIT_05s0077g01550 PE=3 SV=1 - [D7SY75_VITVI]	62.26	1	1.19907	0.976302	1.08116	3.12776	3.03745	2.8666	0.360562	0.00170582	*	down
F6HL42	Putative uncharacterized protein OS=Vitis vinifera GN=VIT_08s0007g01030 PE=4 SV=1 - [F6HL42_VITVI]	9.65	2	0.77088	0.877604	0.681382	2.10556	2.16124	2.32303	0.353555	0.00614256	*	down
D7UA89	Putative uncharacterized protein OS=Vitis vinifera GN=VIT_14s0060g00550 PE=2 SV=1 - [D7UA89_VITVI]	31.91	2	0.748485	0.826569	1.02306	2.0228	2.90198	2.59472	0.345517	0.019714	*	down
A5APN1	Chorismate synthase OS=Vitis vinifera GN=VITISV_025571 PE=2 SV=1 - [A5APN1_VITVI]	35.55	1	0.87673	1.00545	0.92856	2.56556	2.35806	3.41163	0.337212	0.0315631	*	down
F6HRK8	Putative uncharacterized protein OS=Vitis vinifera GN=VIT_00s0187g00040 PE=2 SV=1 - [F6HRK8_VITVI]	11.86	1	1.01713	0.950547	1.1654	3.85965	2.45349	3.17447	0.330227	0.0323525	*	down
Q2QCI7	Non-specific lipid-transfer protein OS=Vitis vinifera GN=LTP1 PE=3 SV=1 - [Q2QCI7_VITVI]	47.9	2	0.925297	0.904398	0.992141	2.4467	3.27096	3.14016	0.31857	0.01548	*	down
D7TAI4	Putative uncharacterized protein OS=Vitis vinifera GN=VIT_01s0010g02030 PE=4 SV=1 - [D7TAI4_VITVI]	35.06	2	0.740923	0.84302	0.755107	2.23131	2.8436	2.31362	0.316579	0.00890733	*	down
D7U187	Putative uncharacterized protein OS=Vitis vinifera GN=VIT_04s0159g00040 PE=4 SV=1 - [D7U187_VITVI]	11.72	1	1.01763	1.13492	0.701529	3.05189	3.67845	2.35877	0.314011	0.0149258	*	down
P51094	Anthocyanidin 3-O-glucosyltransferase 2 OS=Vitis vinifera GN=UFGT PE=1 SV=2 - [UFOG_VITVI]	18.64	3	0.982017	1.11565	0.916093	3.28701	3.0762	3.34281	0.310504	0.00389324	*	down
F8U1T6	UDP-glucose:flavonoid 3-O-glucosyltransferase (Fragment) OS=Vitis vinifera GN=UFGT PE=2 SV=1 - [F8U1T6_VITVI]	12.78	1	0.826932	0.937284	0.959194	2.77114	3.39453	3.22372	0.290052	0.00450352	*	down
F6HVL7	Putative uncharacterized protein OS=Vitis vinifera GN=VIT_14s0081g00020 PE=4 SV=1 - [F6HVL7_VITVI]	8.55	1	0.981939	0.868061	0.845597	3.49987	3.40713	3.59042	0.256787	0.000773394	*	down
G4XGW2	Chalcone synthase OS=Vitis vinifera PE=2 SV=1 - [G4XGW2_VITVI]	20.57	3	0.798245	0.619132	0.699541	2.25738	3.53872	2.65745	0.250418	0.038794	*	down
D7SLR0	Putative uncharacterized protein OS=Vitis vinifera GN=VIT_15s0021g02700 PE=3 SV=1 - [D7SLR0_VITVI]	6.23	2	1.00385	1.15808	1.08517	4.54095	3.90744	4.66961	0.24753	0.00670643	*	down
C0KY94	Glutathione S-transferase OS=Vitis amurensis GN=GST4 PE=2 SV=1 - [C0KY94_9ROSI]	3.29	1	0.881846	0.829513	0.949249	3.6434	3.79734	3.66575	0.239554	0.000754343	*	down
A5C536	Putative uncharacterized protein OS=Vitis vinifera GN=VITISV_013559 PE=2 SV=1 - [A5C536_VITVI]	8.87	1	0.953705	0.979792	0.933889	3.20584	4.83186	4.67054	0.225632	0.0237867	*	down
D7T7R5	Putative uncharacterized protein OS=Vitis vinifera GN=VIT_16s0039g02230 PE=2 SV=1 - [D7T7R5_VITVI]	13.82	2	0.929619	0.989365	0.994721	6.20532	3.91165	4.48974	0.199477	0.031496	*	down
*, significant differential expressed proteins (p-value < 0.05). up means up-regulated profile and down means down-regulated profile in Danfeng-2. GH, green hard, BV, before veraison, V, veraison, and R, ripe. Three independent biological replicates were labeled as a, b, and c. 113 – 121, samples number of different developmental stages of Danfeng-2 and Cabernet Sauvignon (as indicated in Fig.1A).
